# Supplementary material for: Impaired T3 uptake and action in MCT8-deficient cerebral organoids underlie Allan-Herndon-Dudley syndrome
Source: JCI Insight. 2024 Feb 20;9(7):e174645. doi: 10.1172/jci.insight.174645 (PMC11128209; doi:10.1172/jci.insight.174645)
Supplement: Supplemental table 2 [file jciinsight-9-174645-s183.xls]

## Sheet: gene_list-3
Supplemental Table 2. DEGs WT vs Mut1
Gene ID	Gene name	P-value (WT vs Mut1 (CS58))	FDR step up (WT vs Mut1 (CS58))	Fold change (WT vs Mut1 (CS58))
ENSG00000225953.3	SATB2-AS1	4.13087e-07	0.00282995	80.592
ENSG00000119042.17	SATB2	2.05771e-07	0.00282995	23.723
ENSG00000172209.6	GPR22	0.00400264	0.0324258	20.3324
ENSG00000239704.11	CDRT4	0.0141662	0.067576	15.2299
ENSG00000188729.7	OSTN	5.7376e-05	0.00620642	15.1912
ENSG00000186732.14	MPPED1	0.000904056	0.0154076	14.1234
ENSG00000224318.6	CHL1-AS2	0.000236241	0.00906049	13.9658
ENSG00000228824.7	MIR4500HG	0.000478608	0.0118889	12.5568
ENSG00000182575.8	NXPH3	0.000479622	0.0118957	12.2151
ENSG00000235597.2	LINC01102	0.00552807	0.0387883	12.1618
ENSG00000081189.16	MEF2C	0.000607062	0.0131642	11.8397
ENSG00000128045.7	RASL11B	7.57418e-07	0.00282995	10.4995
ENSG00000205562.3	RP11-497E19.1	0.0034038	0.0299292	10.3931
ENSG00000169085.13	VXN	5.09352e-05	0.00609968	10.0568
ENSG00000164604.14	GPR85	1.9119e-05	0.00557823	9.81143
ENSG00000162630.6	B3GALT2	6.90113e-05	0.00643851	9.71712
ENSG00000165084.16	C8orf34	0.00129224	0.0181471	9.53593
ENSG00000155926.14	SLA	0.000369625	0.011003	9.44837
ENSG00000213514.2	RP11-428P16.2	0.0138993	0.0666946	9.43464
ENSG00000164112.14	SMIM43	0.00912544	0.0516529	9.38243
ENSG00000215475.5	SIAH3	0.000399878	0.0111743	9.14482
ENSG00000188580.15	NKAIN2	1.62578e-05	0.00521777	9.11047
ENSG00000183662.11	TAFA1	0.000154855	0.00762941	8.82893
ENSG00000111863.13	ADTRP	0.000585601	0.0129766	8.76659
ENSG00000169933.16	FRMPD4	0.00039799	0.0111743	8.6672
ENSG00000226544.4	RPL7P22	0.0165964	0.0738691	8.2737
ENSG00000137727.13	ARHGAP20	0.000267895	0.0095744	8.22566
ENSG00000150361.12	KLHL1	0.00101787	0.0162202	8.09258
ENSG00000180834.8	MAP6D1	0.0174283	0.0758533	7.78593
ENSG00000203685.10	STUM	6.55043e-06	0.00424302	7.67963
ENSG00000196990.9	FAM163B	0.00446099	0.0342654	7.65239
ENSG00000150594.7	ADRA2A	9.94941e-06	0.0048819	7.58921
ENSG00000182050.13	MGAT4C	0.000491803	0.0120121	7.50092
ENSG00000165478.7	HEPACAM	0.000324681	0.0103374	7.27264
ENSG00000197705.10	KLHL14	0.00526477	0.0376655	7.27058
ENSG00000177519.4	RPRM	5.97755e-06	0.00424302	7.19394
ENSG00000117598.13	PLPPR5	5.50136e-06	0.00424302	7.03627
ENSG00000070886.12	EPHA8	0.00224262	0.0238327	7.02996
ENSG00000006116.4	CACNG3	0.00569962	0.0392358	6.73313
ENSG00000101958.14	GLRA2	0.000148361	0.0075076	6.68919
ENSG00000156564.9	LRFN2	0.000482292	0.0119054	6.66322
ENSG00000048540.15	LMO3	0.00480333	0.0357676	6.56226
ENSG00000287542.1	RP11-2I7.1	0.0294364	0.105509	6.47275
ENSG00000101188.5	NTSR1	0.00111678	0.0168921	6.33823
ENSG00000234645.3	YWHAEP5	0.00534327	0.0379732	6.32191
ENSG00000162951.11	LRRTM1	0.000316961	0.0102356	6.25309
ENSG00000185518.12	SV2B	0.0175528	0.0760856	6.23335
ENSG00000198822.11	GRM3	0.000401131	0.0111753	6.23282
ENSG00000225206.10	MIR137HG	0.000111901	0.00726254	6.23123
ENSG00000182601.7	HS3ST4	0.000690662	0.0136491	6.2205
ENSG00000112414.15	ADGRG6	0.000295507	0.00991362	6.19762
ENSG00000185477.5	GPRIN3	0.000202619	0.00855351	6.1804
ENSG00000077522.15	ACTN2	0.000124649	0.00726254	6.17813
ENSG00000185924.7	RTN4RL1	0.000646804	0.0133926	6.07672
ENSG00000163485.17	ADORA1	3.20937e-06	0.00424302	6.02171
ENSG00000265179.7	RP11-672L10.2	9.98393e-05	0.00726254	6.00436
ENSG00000188199.10	NUTM2B	0.00123768	0.0177877	5.91374
ENSG00000144331.20	ZNF385B	0.000387484	0.0111477	5.8663
ENSG00000184261.5	KCNK12	0.000151724	0.00757511	5.82564
ENSG00000111249.14	CUX2	1.00548e-05	0.0048819	5.786
ENSG00000153902.14	LGI4	0.000568522	0.0127479	5.78334
ENSG00000180828.3	BHLHE22	0.000129161	0.00726254	5.69653
ENSG00000186377.8	CYP4X1	0.00716787	0.0449019	5.65187
ENSG00000150672.18	DLG2	6.60668e-07	0.00282995	5.63137
ENSG00000227766.1	HCG4P5	0.0416588	0.131802	5.60369
ENSG00000022355.18	GABRA1	0.00409738	0.0327607	5.52518
ENSG00000185668.8	POU3F1	0.00056388	0.0127479	5.46106
ENSG00000117600.14	PLPPR4	1.23056e-05	0.0048819	5.4431
ENSG00000230568.1	SF3A3P1	0.0278493	0.101938	5.42379
ENSG00000169427.8	KCNK9	4.12733e-05	0.00607084	5.34778
ENSG00000171345.13	KRT19	0.00807907	0.0481057	5.33164
ENSG00000113749.7	HRH2	0.000542065	0.0124621	5.31586
ENSG00000197872.11	CYRIA	0.000236686	0.00906049	5.30432
ENSG00000213492.2	NT5C3AP1	0.00339214	0.0298594	5.25985
ENSG00000163673.7	DCLK3	0.00015209	0.00757511	5.1258
ENSG00000272620.2	AFAP1-AS1	0.00936392	0.0524915	5.10462
ENSG00000232229.6	LINC00865	0.000247546	0.00919532	5.10347
ENSG00000153234.15	NR4A2	0.00133802	0.0184144	5.09267
ENSG00000144583.5	MARCHF4	0.00171035	0.0207924	5.03265
ENSG00000134121.10	CHL1	0.000384782	0.0111477	5.02786
ENSG00000116147.17	TNR	0.00335079	0.0296972	5.00174
ENSG00000171532.5	NEUROD2	0.00543639	0.03838	4.99612
ENSG00000268034.1	AC005795.1	0.0130193	0.064124	4.96079
ENSG00000153012.12	LGI2	0.0274382	0.100871	4.95122
ENSG00000147408.14	CSGALNACT1	0.00050162	0.0120863	4.94591
ENSG00000174749.6	FAM241A	0.0010762	0.0166858	4.92865
ENSG00000101292.8	PROKR2	0.000108874	0.00726254	4.86645
ENSG00000138944.8	SHISAL1	0.000231873	0.00898762	4.86293
ENSG00000106069.23	CHN2	4.9435e-05	0.00607084	4.84433
ENSG00000125895.6	TMEM74B	0.00338715	0.0298482	4.81996
ENSG00000168959.15	GRM5	0.000101465	0.00726254	4.80173
ENSG00000162975.5	KCNF1	0.000149712	0.0075076	4.7716
ENSG00000042980.13	ADAM28	0.00286318	0.0273647	4.75495
ENSG00000119508.18	NR4A3	0.000197321	0.00855351	4.73761
ENSG00000285953.1	CTB-161K23.3	0.00184123	0.0216139	4.72488
ENSG00000157219.5	HTR5A	0.0133919	0.0651802	4.65132
ENSG00000164600.7	NEUROD6	0.00690561	0.0438491	4.62854
ENSG00000079931.15	MOXD1	6.82287e-05	0.00643851	4.59306
ENSG00000224861.1	YBX1P1	0.0364314	0.120913	4.58025
ENSG00000147481.17	SNTG1	0.00112703	0.0169499	4.57029
ENSG00000103316.12	CRYM	0.0064629	0.0421415	4.55127
ENSG00000118507.18	AKAP7	0.001752	0.0210541	4.54168
ENSG00000133401.16	PDZD2	4.83002e-05	0.00607084	4.53808
ENSG00000168993.15	CPLX1	0.00605494	0.0405525	4.52935
ENSG00000127589.4	TUBBP1	0.00597082	0.0401764	4.51748
ENSG00000111490.15	TBC1D30	4.99027e-06	0.00424302	4.50192
ENSG00000282164.3	PEG13	0.00146456	0.0193235	4.50026
ENSG00000099715.14	PCDH11Y	0.00237103	0.0246105	4.49181
ENSG00000165617.15	DACT1	9.51671e-05	0.00721982	4.47628
ENSG00000110148.10	CCKBR	0.00325289	0.0291453	4.46839
ENSG00000010818.10	HIVEP2	4.16444e-05	0.00607084	4.42977
ENSG00000126861.5	OMG	0.000728373	0.013893	4.40385
ENSG00000104419.17	NDRG1	4.76372e-05	0.00607084	4.40053
ENSG00000040731.10	CDH10	9.36504e-05	0.00718453	4.38274
ENSG00000044524.11	EPHA3	5.20154e-06	0.00424302	4.37144
ENSG00000178695.6	KCTD12	6.53458e-06	0.00424302	4.36538
ENSG00000183166.11	CALN1	4.58792e-06	0.00424302	4.36178
ENSG00000164742.16	ADCY1	2.75904e-05	0.00574413	4.34851
ENSG00000204969.7	PCDHA2	0.012562	0.0628375	4.32341
ENSG00000284057.1	RP11-606E8.2	0.0286783	0.103807	4.27732
ENSG00000221866.9	PLXNA4	0.000114602	0.00726254	4.27527
ENSG00000184613.11	NELL2	4.13445e-05	0.00607084	4.24006
ENSG00000122585.8	NPY	0.00297848	0.027918	4.22279
ENSG00000146426.19	TIAM2	0.00114214	0.0170651	4.19655
ENSG00000164794.9	KCNV1	0.0241152	0.0927555	4.18194
ENSG00000099260.11	PALMD	5.05981e-06	0.00424302	4.16699
ENSG00000147642.17	SYBU	1.41289e-05	0.00492884	4.15717
ENSG00000279685.2	MAPT-IT1	0.00669353	0.0431196	4.15509
ENSG00000215482.3	CALM2P3	0.0359599	0.119945	4.13207
ENSG00000134207.17	SYT6	3.02737e-05	0.00585304	4.1313
ENSG00000188004.11	SNHG28	0.0145159	0.0684757	4.13054
ENSG00000101349.17	PAK5	0.000129618	0.00726254	4.12958
ENSG00000112320.12	SOBP	3.75289e-06	0.00424302	4.11538
ENSG00000271447.6	MMP28	0.0141738	0.0675922	4.10299
ENSG00000287900.1	AC061961.2	0.00567652	0.0391621	4.09913
ENSG00000172260.15	NEGR1	0.00546024	0.0385153	4.08731
ENSG00000272572.1	RP11-179B2.2	0.0124773	0.062555	4.08557
ENSG00000164082.15	GRM2	0.00394321	0.0322861	4.06045
ENSG00000133627.18	ACTR3B	7.59072e-06	0.00435029	4.03919
ENSG00000223803.1	RPS20P14	0.0198976	0.0825056	4.03738
ENSG00000159753.14	CARMIL2	0.0256309	0.0967308	4.03482
ENSG00000165300.8	SLITRK5	1.21015e-05	0.0048819	4.0247
ENSG00000169258.7	GPRIN1	0.000778499	0.0143593	4.00826
ENSG00000131095.14	GFAP	0.0337572	0.115428	-4.0023
ENSG00000100311.17	PDGFB	0.0271462	0.100427	-4.00908
ENSG00000172493.23	AFF1	5.33851e-05	0.00614469	-4.01111
ENSG00000123104.12	ITPR2	0.0136584	0.0659392	-4.0127
ENSG00000165185.15	KIAA1958	0.000128543	0.00726254	-4.01339
ENSG00000164294.14	GPX8	0.00273581	0.0266878	-4.01544
ENSG00000187994.14	RINL	0.0136784	0.0659945	-4.01684
ENSG00000149591.17	TAGLN	0.000861028	0.0150764	-4.02039
ENSG00000185112.6	FAM43A	0.00110047	0.0168343	-4.02269
ENSG00000163393.13	SLC22A15	0.0133521	0.0650749	-4.02433
ENSG00000175938.7	ORAI3	0.00411565	0.0328129	-4.02453
ENSG00000100968.14	NFATC4	5.66543e-05	0.00618457	-4.02809
ENSG00000165476.14	REEP3	0.00200864	0.0224774	-4.02999
ENSG00000266094.8	RASSF5	0.0169388	0.0746748	-4.03079
ENSG00000230084.6	RP4-613B23.1	0.0218311	0.0874497	-4.03405
ENSG00000142632.17	ARHGEF19	0.00375246	0.0315265	-4.03638
ENSG00000168394.12	TAP1	0.016906	0.0746535	-4.03707
ENSG00000075420.13	FNDC3B	0.00624325	0.0413306	-4.03728
ENSG00000069535.14	MAOB	0.00572871	0.0393039	-4.03747
ENSG00000186340.17	THBS2	0.0155162	0.0711398	-4.04363
ENSG00000163435.16	ELF3	0.0316378	0.110753	-4.04382
ENSG00000166033.13	HTRA1	0.00680398	0.0434821	-4.04813
ENSG00000188783.6	PRELP	0.0129347	0.0638854	-4.04839
ENSG00000114200.10	BCHE	0.00954305	0.0531912	-4.05149
ENSG00000137331.12	IER3	0.000673406	0.013497	-4.05191
ENSG00000143473.13	KCNH1	0.0292788	0.105038	-4.05208
ENSG00000160111.15	CPAMD8	0.013488	0.0654601	-4.05729
ENSG00000185532.20	PRKG1	0.000563587	0.0127479	-4.05755
ENSG00000244486.9	SCARF2	0.000364867	0.0109645	-4.0603
ENSG00000125845.7	BMP2	0.0271795	0.100483	-4.0703
ENSG00000162745.11	OLFML2B	0.00441584	0.0340841	-4.07248
ENSG00000117791.16	MTARC2	0.0396786	0.127851	-4.07293
ENSG00000108947.5	EFNB3	0.00235788	0.0245314	-4.07353
ENSG00000136770.11	DNAJC1	0.0106843	0.0569605	-4.07411
ENSG00000106236.4	NPTX2	0.00201064	0.0224842	-4.07518
ENSG00000204642.14	HLA-F	0.0402523	0.129005	-4.07828
ENSG00000125733.18	TRIP10	0.000631454	0.013263	-4.08163
ENSG00000103226.19	NOMO3	0.00184963	0.0216516	-4.08278
ENSG00000171522.6	PTGER4	0.0410723	0.13059	-4.08382
ENSG00000181045.15	SLC26A11	0.000165408	0.0079212	-4.084
ENSG00000198496.12	NBR2	0.00381134	0.0317596	-4.08459
ENSG00000284606.1	RP11-556O5.7	0.00678669	0.0434627	-4.08501
ENSG00000179023.9	KLHDC7A	0.0253083	0.0961099	-4.08683
ENSG00000075429.9	CACNG5	0.000663347	0.0134914	-4.08736
ENSG00000139793.19	MBNL2	0.0494697	0.148105	-4.08927
ENSG00000187720.14	THSD4	0.00991924	0.0543999	-4.09678
ENSG00000254692.1	RP11-468E2.1	0.0193934	0.081095	-4.10683
ENSG00000279249.3	RP11-491F9.1	0.0100029	0.0546535	-4.11215
ENSG00000171604.12	CXXC5	0.00147928	0.0193939	-4.11561
ENSG00000133863.9	TEX15	0.0519115	0.152904	-4.11865
ENSG00000107798.18	LIPA	0.00185851	0.0216734	-4.12721
ENSG00000196104.11	SPOCK3	0.00446281	0.0342654	-4.12797
ENSG00000138134.12	STAMBPL1	0.00516862	0.0372935	-4.13397
ENSG00000069974.16	RAB27A	0.0118959	0.06093	-4.1382
ENSG00000183579.16	ZNRF3	7.76365e-05	0.00663034	-4.14126
ENSG00000204390.10	HSPA1L	0.0489203	0.146871	-4.14129
ENSG00000168038.11	ULK4	0.000562821	0.0127479	-4.14466
ENSG00000105835.13	NAMPT	0.0503609	0.149878	-4.14467
ENSG00000006210.7	CX3CL1	0.00446986	0.0343031	-4.15079
ENSG00000087076.9	HSD17B14	0.00152355	0.0197483	-4.15081
ENSG00000281398.4	SNHG4	0.0411402	0.130702	-4.15126
ENSG00000111885.7	MAN1A1	0.0339422	0.11569	-4.15467
ENSG00000162755.14	KLHDC9	0.00304085	0.028264	-4.15907
ENSG00000090530.10	P3H2	0.00528824	0.0377493	-4.16212
ENSG00000183508.5	TENT5C	0.0173602	0.0757215	-4.16362
ENSG00000109323.11	MANBA	0.00488191	0.0360645	-4.17149
ENSG00000157322.17	CLEC18A	0.0424791	0.133712	-4.17299
ENSG00000168679.18	SLC16A4	0.00266079	0.026211	-4.17366
ENSG00000114270.18	COL7A1	0.00017702	0.00819061	-4.17578
ENSG00000106018.14	VIPR2	0.000474993	0.011851	-4.17862
ENSG00000228223.3	HCG11	0.0777979	0.199908	-4.18633
ENSG00000105639.20	JAK3	0.00218338	0.0234673	-4.18818
ENSG00000171502.15	COL24A1	0.00441499	0.0340841	-4.19002
ENSG00000164616.16	FBXL21P	0.00857814	0.0497303	-4.19153
ENSG00000102032.13	RENBP	0.000797718	0.0144644	-4.19348
ENSG00000271793.2	RP11-321N4.5	0.0214916	0.0867467	-4.19586
ENSG00000256751.6	PLBD1-AS1	0.011309	0.0590163	-4.2007
ENSG00000278195.2	SSTR3	0.0196862	0.081968	-4.20139
ENSG00000168658.19	VWA3B	0.00353442	0.0304602	-4.20505
ENSG00000136859.10	ANGPTL2	0.000251051	0.0092232	-4.20585
ENSG00000159714.12	ZDHHC1	0.00157723	0.0200394	-4.20642
ENSG00000286214.1	COPG2IT1	0.000465297	0.011822	-4.23162
ENSG00000197696.10	NMB	0.00116481	0.0172274	-4.23272
ENSG00000115415.20	STAT1	0.00968728	0.0536966	-4.24516
ENSG00000197822.12	OCLN	0.00625026	0.0413337	-4.25627
ENSG00000232320.6	MXRA7P1	0.014488	0.0684397	-4.26075
ENSG00000288710.1	RP11-386G11.12	0.0754741	0.195913	-4.27583
ENSG00000089472.17	HEPH	0.00167679	0.0206797	-4.27837
ENSG00000166949.17	SMAD3	0.000188079	0.00837535	-4.2801
ENSG00000206432.4	TMEM200C	0.032992	0.113757	-4.2813
ENSG00000125148.7	MT2A	0.00421749	0.0332081	-4.28486
ENSG00000155530.3	LRGUK	0.00336045	0.0297145	-4.28532
ENSG00000138449.11	SLC40A1	0.00346238	0.0301791	-4.28999
ENSG00000130768.15	SMPDL3B	0.0548286	0.158386	-4.29286
ENSG00000197320.5	AC060834.2	0.0312939	0.109909	-4.29495
ENSG00000155465.20	SLC7A7	0.00299503	0.028024	-4.29655
ENSG00000080200.10	CRYBG3	0.000382869	0.0111477	-4.2978
ENSG00000286019.1	NOTCH2NLB	0.0102088	0.0553842	-4.29997
ENSG00000131669.10	NINJ1	0.000883453	0.0152932	-4.3013
ENSG00000112419.14	PHACTR2	0.00111946	0.0168921	-4.30802
ENSG00000259332.3	ST20-MTHFS	0.0581533	0.16467	-4.31331
ENSG00000133138.20	TBC1D8B	0.00155727	0.0198644	-4.31407
ENSG00000127920.6	GNG11	0.00383172	0.0318423	-4.32086
ENSG00000261150.3	EPPK1	0.000500705	0.0120824	-4.32606
ENSG00000116745.7	RPE65	0.00268762	0.0263815	-4.33631
ENSG00000258744.2	RP11-80A15.1	0.0348812	0.117765	-4.34034
ENSG00000189171.15	S100A13	0.00346176	0.0301791	-4.34592
ENSG00000152558.15	TMEM123	0.00111453	0.0168921	-4.34761
ENSG00000259417.3	CTXND1	0.0246733	0.0942247	-4.35002
ENSG00000162542.14	TMCO4	0.022726	0.0894053	-4.35401
ENSG00000183091.20	NEB	0.00185981	0.0216734	-4.3546
ENSG00000198113.3	TOR4A	0.00780628	0.0471148	-4.35467
ENSG00000172771.12	EFCAB12	0.00554839	0.0388291	-4.35761
ENSG00000134115.13	CNTN6	0.0693804	0.185311	-4.3582
ENSG00000177694.16	NAALADL2	0.011215	0.0586003	-4.35898
ENSG00000176845.13	METRNL	0.000498696	0.0120744	-4.35924
ENSG00000204706.14	MAMDC2-AS1	0.0375117	0.123249	-4.36995
ENSG00000166689.16	PLEKHA7	5.86641e-05	0.00623432	-4.38522
ENSG00000125355.16	TMEM255A	0.000929998	0.0154917	-4.38935
ENSG00000165895.19	ARHGAP42	0.0029635	0.0278572	-4.38976
ENSG00000198121.14	LPAR1	0.0205908	0.0843145	-4.39317
ENSG00000184232.9	OAF	2.79206e-05	0.00574413	-4.39827
ENSG00000196739.15	COL27A1	4.89191e-05	0.00607084	-4.40614
ENSG00000146373.17	RNF217	0.0140874	0.0673803	-4.4127
ENSG00000119547.6	ONECUT2	0.00331338	0.0295208	-4.42403
ENSG00000089250.19	NOS1	0.00604618	0.0405276	-4.42877
ENSG00000019549.13	SNAI2	0.01745	0.075857	-4.43468
ENSG00000243660.11	ZNF487	0.00055111	0.0125978	-4.43552
ENSG00000196155.13	PLEKHG4	0.00186576	0.0217175	-4.43574
ENSG00000049089.15	COL9A2	0.00177323	0.0211506	-4.44247
ENSG00000149201.10	CCDC81	0.0085904	0.0497654	-4.44381
ENSG00000134013.16	LOXL2	1.20127e-05	0.0048819	-4.44544
ENSG00000065534.19	MYLK	7.83117e-05	0.00663034	-4.4578
ENSG00000076770.15	MBNL3	0.0011883	0.0174782	-4.45789
ENSG00000184979.10	USP18	0.011024	0.0580185	-4.46556
ENSG00000143995.20	MEIS1	0.00546547	0.0385175	-4.46786
ENSG00000101888.12	NXT2	0.0070868	0.0445444	-4.46862
ENSG00000168918.14	INPP5D	0.00191616	0.0220093	-4.48337
ENSG00000064655.19	EYA2	0.00773559	0.0469312	-4.48845
ENSG00000164007.11	CLDN19	0.0830367	0.208364	-4.4936
ENSG00000179603.18	GRM8	0.00379995	0.0317262	-4.49588
ENSG00000134107.5	BHLHE40	6.24814e-05	0.00624938	-4.51194
ENSG00000268119.6	CTD-2561J22.5	0.0750984	0.195324	-4.51229
ENSG00000087116.16	ADAMTS2	0.00109828	0.0168343	-4.52209
ENSG00000064218.5	DMRT3	0.103096	0.239646	-4.5302
ENSG00000185652.12	NTF3	0.0136953	0.0660166	-4.53319
ENSG00000122870.12	BICC1	0.00219319	0.0235254	-4.53724
ENSG00000160685.13	ZBTB7B	0.00558137	0.0389632	-4.53795
ENSG00000137693.14	YAP1	0.000121698	0.00726254	-4.54618
ENSG00000132274.16	TRIM22	0.0224317	0.0887478	-4.55037
ENSG00000171365.17	CLCN5	0.000117275	0.00726254	-4.55141
ENSG00000154479.13	CCDC173	0.0133626	0.0650772	-4.55222
ENSG00000118257.17	NRP2	0.00469836	0.035315	-4.55378
ENSG00000169129.15	AFAP1L2	0.00147597	0.0193663	-4.5544
ENSG00000130413.15	STK33	0.000493281	0.0120299	-4.56469
ENSG00000121440.15	PDZRN3	3.43873e-05	0.00607084	-4.5687
ENSG00000157617.17	C2CD2	0.00420861	0.0331745	-4.57089
ENSG00000102024.18	PLS3	0.000112158	0.00726254	-4.5753
ENSG00000188060.8	RAB42	0.00873299	0.0501748	-4.58407
ENSG00000111783.13	RFX4	0.000447222	0.0116882	-4.58635
ENSG00000070759.17	TESK2	0.0195624	0.0815793	-4.58724
ENSG00000151575.14	TEX9	0.00405641	0.0326427	-4.58776
ENSG00000099998.19	GGT5	0.0199626	0.082647	-4.60242
ENSG00000162643.13	DNAI3	0.00450635	0.0344513	-4.60317
ENSG00000099250.18	NRP1	0.00484863	0.0359609	-4.61468
ENSG00000196208.14	GREB1	0.000700386	0.0137203	-4.6168
ENSG00000197815.4	RP1-253P7.4	0.00405822	0.0326427	-4.62226
ENSG00000188730.5	VWC2	0.00280218	0.02702	-4.62271
ENSG00000148204.12	CRB2	7.60008e-05	0.00663034	-4.62595
ENSG00000173706.14	HEG1	0.000324226	0.0103374	-4.62641
ENSG00000008226.20	DLEC1	0.00410343	0.032789	-4.63119
ENSG00000108771.13	DHX58	0.0518753	0.152854	-4.63325
ENSG00000150907.10	FOXO1	0.0306721	0.108557	-4.64766
ENSG00000198785.7	GRIN3A	0.00139427	0.0188491	-4.65272
ENSG00000167646.14	DNAAF3	0.00392773	0.0322507	-4.65869
ENSG00000119699.8	TGFB3	0.000542949	0.0124645	-4.66098
ENSG00000166750.10	SLFN5	0.0493188	0.147708	-4.66369
ENSG00000112139.17	MDGA1	1.74601e-05	0.00540083	-4.66379
ENSG00000203780.12	FANK1	0.0121264	0.0615603	-4.66643
ENSG00000162733.19	DDR2	0.0588712	0.166029	-4.67502
ENSG00000137880.6	GCHFR	0.000764134	0.0141938	-4.67984
ENSG00000102158.21	MAGT1	0.039461	0.127386	-4.68225
ENSG00000146648.20	EGFR	0.00839352	0.0491393	-4.68602
ENSG00000109861.17	CTSC	4.24108e-05	0.00607084	-4.6935
ENSG00000163545.11	NUAK2	6.88421e-05	0.00643851	-4.69579
ENSG00000143416.21	SELENBP1	0.00507638	0.0369269	-4.6959
ENSG00000157502.13	PWWP3B	0.0014753	0.0193663	-4.70113
ENSG00000173281.5	PPP1R3B	0.00061002	0.0131927	-4.70166
ENSG00000169756.16	LIMS1	0.00504911	0.0368621	-4.70553
ENSG00000186951.16	PPARA	0.000917975	0.0154572	-4.70968
ENSG00000140795.13	MYLK3	0.0532794	0.155733	-4.71373
ENSG00000196502.12	SULT1A1	0.00854625	0.0495991	-4.71744
ENSG00000133640.20	LRRIQ1	0.000591718	0.0130251	-4.72935
ENSG00000112902.12	SEMA5A	0.00129259	0.0181471	-4.72996
ENSG00000106049.9	HIBADH	0.000985066	0.016008	-4.73082
ENSG00000153094.24	BCL2L11	0.0182183	0.0777109	-4.73276
ENSG00000095587.9	TLL2	0.00570425	0.0392358	-4.73802
ENSG00000267519.6	MIR23AHG	0.00141602	0.0189673	-4.73981
ENSG00000237172.4	B3GNT9	0.000736249	0.0139652	-4.7408
ENSG00000140836.17	ZFHX3	0.000156482	0.00765568	-4.74177
ENSG00000163762.7	TM4SF18	0.0372203	0.122543	-4.74254
ENSG00000243056.2	EIF4EBP3	0.0280887	0.102511	-4.74632
ENSG00000161011.20	SQSTM1	0.0096991	0.0537436	-4.74689
ENSG00000119147.10	ECRG4	0.00390435	0.0322128	-4.74931
ENSG00000213949.10	ITGA1	0.0187734	0.0794098	-4.75471
ENSG00000111816.8	FRK	0.0129565	0.0639536	-4.75818
ENSG00000183690.13	EFHC2	0.00131501	0.01827	-4.76133
ENSG00000067182.8	TNFRSF1A	0.000752566	0.0140915	-4.76411
ENSG00000184384.14	MAML2	0.011396	0.0593116	-4.76949
ENSG00000109113.20	RAB34	3.66547e-05	0.00607084	-4.7711
ENSG00000145824.13	CXCL14	0.0104832	0.0562621	-4.77554
ENSG00000181481.14	RNF135	0.00121188	0.0176089	-4.77555
ENSG00000143545.10	RAB13	0.001329	0.0183346	-4.77577
ENSG00000125844.16	RRBP1	0.000443795	0.0116366	-4.79702
ENSG00000247081.8	BAALC-AS1	0.0280034	0.102345	-4.7988
ENSG00000170419.11	VSTM2A	0.00563927	0.0390595	-4.80173
ENSG00000174059.17	CD34	0.0154729	0.0710426	-4.80364
ENSG00000166340.18	TPP1	0.00349023	0.0302418	-4.80406
ENSG00000197558.13	SSPOP	0.00480787	0.0357779	-4.80612
ENSG00000213689.14	TREX1	0.0120955	0.0615197	-4.80811
ENSG00000213853.10	EMP2	0.000579638	0.0129098	-4.81927
ENSG00000011422.12	PLAUR	0.00148267	0.0194224	-4.82611
ENSG00000138356.14	AOX1	0.00245372	0.0251758	-4.83459
ENSG00000149972.11	CNTN5	0.0475311	0.143722	-4.83465
ENSG00000120549.18	KIAA1217	0.000430029	0.0114654	-4.83756
ENSG00000088836.14	SLC4A11	0.00488822	0.0360815	-4.84201
ENSG00000123496.8	IL13RA2	0.0238567	0.0921591	-4.84411
ENSG00000151655.19	ITIH2	0.0169275	0.0746748	-4.85121
ENSG00000152939.17	MARVELD2	0.00381964	0.0318079	-4.86092
ENSG00000237188.5	RP11-337C18.10	0.0575496	0.16348	-4.86524
ENSG00000134352.20	IL6ST	0.00702161	0.044256	-4.86548
ENSG00000188921.14	HACD4	0.020676	0.0845751	-4.86803
ENSG00000128342.5	LIF	0.00274691	0.0267533	-4.87113
ENSG00000135842.17	NIBAN1	0.0913355	0.221466	-4.87671
ENSG00000060138.13	YBX3	0.00330675	0.0294961	-4.87695
ENSG00000183833.16	CFAP91	0.00145442	0.0192945	-4.87764
ENSG00000172830.13	SSH3	0.000674237	0.013497	-4.87829
ENSG00000161381.14	PLXDC1	0.00523502	0.0375718	-4.88158
ENSG00000130707.18	ASS1	0.00163931	0.0204876	-4.88355
ENSG00000034239.11	EFCAB1	0.00466163	0.0351544	-4.88565
ENSG00000162520.15	SYNC	0.00183393	0.0215597	-4.89202
ENSG00000141198.16	TOM1L1	0.000149297	0.0075076	-4.89336
ENSG00000065308.5	TRAM2	0.000109467	0.00726254	-4.90025
ENSG00000197496.6	SLC2A10	0.0042596	0.0334732	-4.90531
ENSG00000168004.10	PLAAT5	0.0628428	0.173839	-4.91388
ENSG00000050555.19	LAMC3	0.00460219	0.0349014	-4.92364
ENSG00000222041.11	CYTOR	0.0864863	0.213826	-4.92533
ENSG00000130037.5	KCNA5	0.0222735	0.0883615	-4.93432
ENSG00000095777.17	MYO3A	0.00113532	0.0170266	-4.93763
ENSG00000235750.10	KIAA0040	0.043287	0.135141	-4.93781
ENSG00000181085.15	MAPK15	0.0152515	0.0705306	-4.93948
ENSG00000232110.9	RP11-149I23.3	0.0120775	0.0614872	-4.94165
ENSG00000083857.14	FAT1	1.4806e-05	0.00498928	-4.94347
ENSG00000112214.11	FHL5	0.0886117	0.217357	-4.94479
ENSG00000148834.13	GSTO1	0.000539607	0.0124436	-4.94598
ENSG00000138735.16	PDE5A	0.000275621	0.00961458	-4.94857
ENSG00000182912.6	TSPEAR-AS2	0.0356174	0.119471	-4.94889
ENSG00000114529.13	C3orf52	0.0281367	0.102639	-4.95348
ENSG00000129007.16	CALML4	0.00114141	0.0170651	-4.95921
ENSG00000120885.22	CLU	0.00211705	0.0231176	-4.96798
ENSG00000128641.19	MYO1B	2.29807e-05	0.00565322	-4.96851
ENSG00000135697.10	BCO1	0.0063619	0.0417202	-4.98822
ENSG00000112394.17	SLC16A10	0.0143139	0.068017	-4.99229
ENSG00000183196.10	CHST6	0.00259732	0.0259199	-4.99446
ENSG00000130988.13	RGN	0.00176468	0.0211013	-5.00393
ENSG00000184898.7	RBM43	0.0384895	0.125461	-5.01838
ENSG00000154134.15	ROBO3	4.59373e-05	0.00607084	-5.01931
ENSG00000274605.2	PCCA-DT	0.0122576	0.0619629	-5.02417
ENSG00000183696.14	UPP1	0.0134117	0.0652571	-5.02744
ENSG00000024422.12	EHD2	0.000452362	0.0117461	-5.02836
ENSG00000245275.8	SAP30L-AS1	0.0109496	0.0577985	-5.03248
ENSG00000110090.13	CPT1A	0.0137861	0.0662949	-5.03894
ENSG00000119681.12	LTBP2	0.00106043	0.0165211	-5.04539
ENSG00000159625.15	DRC7	0.00798336	0.047779	-5.04574
ENSG00000213928.9	IRF9	0.00721806	0.0449595	-5.05815
ENSG00000132122.12	SPATA6	0.00198525	0.0223561	-5.07245
ENSG00000157856.12	DRC1	0.00183068	0.0215531	-5.07692
ENSG00000170545.17	SMAGP	0.00140264	0.0188986	-5.0818
ENSG00000188176.12	SMTNL2	0.00866455	0.0499784	-5.08934
ENSG00000141384.13	TAF4B	0.0175238	0.0760421	-5.10696
ENSG00000131981.16	LGALS3	0.0238966	0.092202	-5.10868
ENSG00000160691.19	SHC1	0.000343999	0.0106157	-5.11109
ENSG00000123552.18	USP45	0.00119602	0.0175325	-5.11349
ENSG00000139926.16	FRMD6	0.00491016	0.0362102	-5.12138
ENSG00000105792.19	CFAP69	0.00101023	0.0161901	-5.12186
ENSG00000143355.16	LHX9	0.000236024	0.00906049	-5.12358
ENSG00000188596.11	CFAP54	0.000376937	0.0111189	-5.12404
ENSG00000169507.9	SLC38A11	0.0552017	0.159149	-5.12783
ENSG00000104450.13	SPAG1	0.0103497	0.0559011	-5.13009
ENSG00000177551.5	NHLH2	0.00623386	0.0413026	-5.13689
ENSG00000271303.2	SRXN1	0.0285675	0.103614	-5.1371
ENSG00000164675.11	IQUB	0.00351221	0.0303793	-5.13822
ENSG00000262712.1	RP11-295D4.1	0.00640869	0.0419072	-5.14247
ENSG00000235363.1	SNRPGP10	0.00839139	0.0491393	-5.14929
ENSG00000087842.11	PIR	0.0102079	0.0553842	-5.15474
ENSG00000158457.6	TSPAN33	0.000994588	0.0161037	-5.15693
ENSG00000161509.14	GRIN2C	0.00565941	0.0390945	-5.1578
ENSG00000161714.12	PLCD3	0.000506781	0.0121378	-5.16451
ENSG00000169302.16	STK32A	0.0151347	0.0702537	-5.16822
ENSG00000135862.6	LAMC1	0.000528909	0.0124266	-5.17596
ENSG00000152763.17	DNAI4	0.000467308	0.011822	-5.17872
ENSG00000088882.8	CPXM1	2.46604e-05	0.00565322	-5.18104
ENSG00000164111.15	ANXA5	0.000784296	0.0144309	-5.18856
ENSG00000137573.14	SULF1	0.00272023	0.0265521	-5.19539
ENSG00000168874.13	ATOH8	3.45138e-05	0.00607084	-5.20978
ENSG00000197406.7	DIO3	0.000555154	0.0126456	-5.21405
ENSG00000134245.18	WNT2B	0.000958539	0.0158085	-5.2142
ENSG00000213860.4	RPL21P75	0.00417009	0.0330456	-5.21745
ENSG00000140090.18	SLC24A4	0.00200375	0.0224702	-5.21991
ENSG00000131941.8	RHPN2	0.00481898	0.0357861	-5.22445
ENSG00000170745.12	KCNS3	0.057635	0.16363	-5.23139
ENSG00000163430.12	FSTL1	0.000902815	0.0154076	-5.24323
ENSG00000104267.10	CA2	0.00347109	0.0301791	-5.24344
ENSG00000185215.11	TNFAIP2	0.00862236	0.0498092	-5.24406
ENSG00000184828.10	ZBTB7C	0.00419859	0.0331732	-5.24558
ENSG00000188039.16	NWD1	0.014318	0.068017	-5.26371
ENSG00000112276.14	BVES	0.0201113	0.0830484	-5.26564
ENSG00000116194.13	ANGPTL1	0.000288305	0.00981791	-5.26657
ENSG00000134184.13	GSTM1	0.000105286	0.00726254	-5.26855
ENSG00000085741.13	WNT11	0.00080864	0.0145718	-5.27211
ENSG00000183778.18	B3GALT5	0.000146649	0.0075076	-5.27702
ENSG00000165072.10	MAMDC2	0.00339794	0.029894	-5.27849
ENSG00000114993.17	RTKN	0.00014884	0.0075076	-5.28471
ENSG00000111799.22	COL12A1	0.00166091	0.0205799	-5.28696
ENSG00000100033.17	PRODH	0.000917251	0.0154572	-5.29147
ENSG00000185710.9	SMG1P4	0.0678674	0.182585	-5.29157
ENSG00000197748.13	CFAP43	0.00227097	0.0240543	-5.2965
ENSG00000168386.19	FILIP1L	0.0238798	0.092202	-5.30021
ENSG00000136383.7	ALPK3	0.000139702	0.00738603	-5.31019
ENSG00000054803.4	CBLN4	0.00445576	0.0342654	-5.31999
ENSG00000188613.7	NANOS1	0.0207637	0.0847609	-5.32002
ENSG00000123560.14	PLP1	0.00140024	0.0188821	-5.32232
ENSG00000179862.7	CITED4	0.00335559	0.0297006	-5.32406
ENSG00000113140.11	SPARC	0.00146431	0.0193235	-5.32492
ENSG00000222009.8	BTBD19	0.00449638	0.0343915	-5.32763
ENSG00000169247.14	SH3TC2	0.0183568	0.0780735	-5.33164
ENSG00000153179.13	RASSF3	0.000389423	0.0111477	-5.34468
ENSG00000006327.14	TNFRSF12A	0.00120123	0.0175556	-5.34584
ENSG00000146411.6	SLC2A12	0.00130554	0.0182492	-5.3473
ENSG00000119655.11	NPC2	0.000283882	0.00975528	-5.35215
ENSG00000237149.5	ZNF503-AS2	0.00149555	0.0195432	-5.35637
ENSG00000187889.13	FYB2	0.00114853	0.0171128	-5.35978
ENSG00000184254.17	ALDH1A3	0.00847698	0.0493399	-5.361
ENSG00000129038.16	LOXL1	8.39353e-05	0.00683711	-5.36227
ENSG00000103742.12	IGDCC4	2.01205e-05	0.00565322	-5.36355
ENSG00000163565.19	IFI16	0.0271261	0.10039	-5.36725
ENSG00000170425.4	ADORA2B	0.00196083	0.0221744	-5.37029
ENSG00000177096.9	PHETA2	0.037782	0.123753	-5.37086
ENSG00000119514.7	GALNT12	0.00103536	0.0163885	-5.3753
ENSG00000150873.12	C2orf50	0.000670295	0.013497	-5.38233
ENSG00000177337.8	DLGAP1-AS1	0.0175515	0.0760856	-5.38492
ENSG00000131979.20	GCH1	0.0236956	0.0918683	-5.3911
ENSG00000157978.12	LDLRAP1	0.000660967	0.0134893	-5.39343
ENSG00000112539.15	C6orf118	0.000168965	0.00802185	-5.39511
ENSG00000142961.15	MOB3C	0.000371895	0.011031	-5.40814
ENSG00000243244.7	STON1	0.00743498	0.0458352	-5.41157
ENSG00000269821.1	KCNQ1OT1	0.000103087	0.00726254	-5.41852
ENSG00000138496.17	PARP9	0.00947447	0.0529376	-5.42094
ENSG00000069667.16	RORA	0.00390916	0.0322128	-5.42809
ENSG00000121207.12	LRAT	0.0207716	0.0847716	-5.42959
ENSG00000171811.14	CFAP46	0.00317721	0.0288644	-5.43853
ENSG00000167244.21	IGF2	0.000420844	0.0113883	-5.44465
ENSG00000177674.16	AGTRAP	5.95753e-05	0.00623578	-5.4466
ENSG00000197168.13	NEK5	0.00093723	0.0155691	-5.47127
ENSG00000128578.10	STRIP2	0.0034678	0.0301791	-5.47474
ENSG00000075651.16	PLD1	0.00521844	0.0375348	-5.49414
ENSG00000204525.17	HLA-C	0.00114394	0.017076	-5.49634
ENSG00000106484.16	MEST	0.000441838	0.0116135	-5.51116
ENSG00000105974.13	CAV1	0.0393472	0.127242	-5.51487
ENSG00000136205.17	TNS3	0.000256944	0.00932846	-5.52158
ENSG00000181804.15	SLC9A9	0.0105725	0.0565242	-5.5375
ENSG00000135736.6	CCDC102A	0.000302096	0.00998281	-5.54282
ENSG00000142552.8	RCN3	0.000995552	0.0161037	-5.54754
ENSG00000154914.17	USP43	0.000387809	0.0111477	-5.56043
ENSG00000137628.18	DDX60	0.0190716	0.0802837	-5.56323
ENSG00000106211.10	HSPB1	7.0702e-06	0.00424302	-5.56505
ENSG00000258498.8	DIO3OS	0.00400719	0.0324273	-5.5681
ENSG00000144843.11	ADPRH	0.0162315	0.0728036	-5.57583
ENSG00000118997.14	DNAH7	0.00515771	0.0372396	-5.57763
ENSG00000185650.10	ZFP36L1	2.37759e-05	0.00565322	-5.58442
ENSG00000256043.5	CTSO	0.00459759	0.0348962	-5.59507
ENSG00000120738.8	EGR1	0.00382646	0.0318317	-5.59903
ENSG00000258584.2	FAM181A-AS1	0.00228998	0.0241703	-5.6027
ENSG00000173821.19	RNF213	0.000213243	0.00868034	-5.6076
ENSG00000134871.19	COL4A2	1.42839e-06	0.00300382	-5.612
ENSG00000135547.9	HEY2	0.00028878	0.00981791	-5.62699
ENSG00000183783.7	KCTD8	0.00223414	0.0238215	-5.63176
ENSG00000206530.11	CFAP44	5.07939e-05	0.00609968	-5.63937
ENSG00000130429.15	ARPC1B	0.00129586	0.0181568	-5.64852
ENSG00000196839.13	ADA	0.00131115	0.01827	-5.64992
ENSG00000131378.14	RFTN1	0.0050339	0.0367846	-5.66092
ENSG00000047648.23	ARHGAP6	0.00131864	0.0183047	-5.67157
ENSG00000164251.5	F2RL1	0.00313555	0.0287192	-5.67404
ENSG00000017427.17	IGF1	0.0037584	0.0315406	-5.68931
ENSG00000104894.12	CD37	0.00308558	0.0284565	-5.70073
ENSG00000100439.10	ABHD4	0.00249771	0.0253683	-5.70619
ENSG00000023909.10	GCLM	0.0692278	0.185088	-5.71374
ENSG00000198795.11	ZNF521	0.000177114	0.00819061	-5.71479
ENSG00000103534.17	TMC5	0.00511831	0.0370639	-5.71905
ENSG00000132554.20	RGS22	0.0710311	0.187937	-5.72252
ENSG00000187800.14	PEAR1	0.0041626	0.0330026	-5.72509
ENSG00000121060.19	TRIM25	0.000524885	0.0123683	-5.72599
ENSG00000259426.6	RP11-253M7.1	0.0153822	0.0708084	-5.73591
ENSG00000175785.13	PRIMA1	0.00211627	0.0231176	-5.7364
ENSG00000187098.17	MITF	0.00283057	0.0271827	-5.73952
ENSG00000238105.7	GOLGA2P5	0.000202724	0.00855351	-5.74178
ENSG00000081059.20	TCF7	0.00211491	0.0231176	-5.74903
ENSG00000168994.14	PXDC1	0.00901464	0.0511701	-5.75791
ENSG00000137691.13	CFAP300	0.0160718	0.072323	-5.7647
ENSG00000111199.12	TRPV4	0.0415858	0.131621	-5.76665
ENSG00000233237.8	LINC00472	0.00315654	0.0288128	-5.7867
ENSG00000145358.6	DDIT4L	0.00251658	0.0254947	-5.79758
ENSG00000197536.11	IRF1-AS1	0.00279145	0.0270102	-5.80201
ENSG00000164850.15	GPER1	0.00177239	0.0211506	-5.80743
ENSG00000152518.8	ZFP36L2	0.000135773	0.00733587	-5.80773
ENSG00000100234.12	TIMP3	0.00216037	0.0233521	-5.83061
ENSG00000084636.18	COL16A1	5.23111e-05	0.00614469	-5.86453
ENSG00000103876.14	FAH	0.000417255	0.0113679	-5.86807
ENSG00000117152.14	RGS4	0.00240366	0.0248132	-5.86986
ENSG00000078114.19	NEBL	0.0446377	0.137817	-5.89898
ENSG00000111907.21	TPD52L1	0.010664	0.0568898	-5.90375
ENSG00000178078.12	STAP2	0.0222588	0.0883343	-5.90629
ENSG00000158859.10	ADAMTS4	0.00219316	0.0235254	-5.90916
ENSG00000128655.18	PDE11A	0.0044584	0.0342654	-5.91259
ENSG00000237807.4	RP11-400K9.4	0.00732027	0.0453967	-5.91287
ENSG00000187244.12	BCAM	0.00067393	0.013497	-5.92198
ENSG00000196352.16	CD55	0.00350524	0.0303554	-5.92731
ENSG00000159674.12	SPON2	2.17261e-05	0.00565322	-5.93084
ENSG00000086062.13	B4GALT1	0.000622416	0.0132154	-5.93243
ENSG00000144824.21	PHLDB2	0.000854931	0.0150137	-5.93392
ENSG00000119900.9	OGFRL1	0.0364863	0.120995	-5.93778
ENSG00000182329.14	KIAA2012	0.00112684	0.0169499	-5.93936
ENSG00000197594.14	ENPP1	0.00241244	0.0248577	-5.94283
ENSG00000106333.13	PCOLCE	0.000166352	0.0079212	-5.94326
ENSG00000184113.10	CLDN5	0.00108622	0.0167925	-5.94484
ENSG00000138642.15	HERC6	0.0157617	0.0716796	-5.94679
ENSG00000138653.10	NDST4	0.0144935	0.0684454	-5.94894
ENSG00000003436.16	TFPI	0.0259302	0.0974934	-5.9536
ENSG00000108679.13	LGALS3BP	0.000120967	0.00726254	-5.96985
ENSG00000164342.13	TLR3	0.0857607	0.212541	-5.98811
ENSG00000274750.3	H3C6	0.0167021	0.0740382	-5.99213
ENSG00000189143.10	CLDN4	0.00364969	0.0310675	-5.99317
ENSG00000152049.6	KCNE4	0.00407508	0.0326964	-6.01152
ENSG00000116791.14	CRYZ	0.00168702	0.0206928	-6.01195
ENSG00000115339.14	GALNT3	0.0171208	0.075188	-6.01405
ENSG00000003989.18	SLC7A2	0.00196834	0.0222436	-6.01846
ENSG00000184731.6	FAM110C	0.056639	0.161839	-6.01989
ENSG00000167723.15	TRPV3	0.0169817	0.0747222	-6.02744
ENSG00000170961.7	HAS2	0.0133428	0.0650597	-6.04462
ENSG00000243710.8	CFAP57	0.000902573	0.0154076	-6.06927
ENSG00000005243.10	COPZ2	0.00577015	0.0395018	-6.07458
ENSG00000244509.4	APOBEC3C	0.00231579	0.0242859	-6.07738
ENSG00000165633.13	VSTM4	0.00050386	0.0121099	-6.08388
ENSG00000167601.12	AXL	0.000474868	0.011851	-6.08499
ENSG00000049860.14	HEXB	0.00320376	0.0289638	-6.09088
ENSG00000145819.18	ARHGAP26	0.000418148	0.0113727	-6.10193
ENSG00000185100.11	ADSS1	0.00190795	0.021963	-6.1188
ENSG00000132386.11	SERPINF1	0.0189545	0.0799168	-6.12372
ENSG00000135899.19	SP110	0.00205155	0.0227671	-6.12689
ENSG00000172037.14	LAMB2	0.000301569	0.00998281	-6.13032
ENSG00000174348.14	PODN	0.00211915	0.0231176	-6.13596
ENSG00000126453.10	BCL2L12	7.47829e-05	0.00663034	-6.14506
ENSG00000101000.6	PROCR	0.0157486	0.0716796	-6.14937
ENSG00000109452.12	INPP4B	0.0166944	0.0740246	-6.15145
ENSG00000153093.20	ACOXL	0.0240347	0.0925569	-6.15319
ENSG00000149131.17	SERPING1	9.53825e-05	0.00721982	-6.15642
ENSG00000047617.16	ANO2	0.00030234	0.00998281	-6.1583
ENSG00000111058.8	ACSS3	0.00445405	0.0342654	-6.17279
ENSG00000280780.2	JAKMIP2-AS1	0.0248972	0.0949443	-6.17465
ENSG00000085563.15	ABCB1	0.000670456	0.013497	-6.17568
ENSG00000167081.18	PBX3	0.00162001	0.0203353	-6.17622
ENSG00000168477.19	TNXB	0.000208085	0.0086729	-6.17827
ENSG00000115107.20	STEAP3	0.00153673	0.0197491	-6.18221
ENSG00000107968.10	MAP3K8	0.00689567	0.0438063	-6.19421
ENSG00000197324.9	LRP10	0.000927555	0.0154917	-6.19741
ENSG00000095739.11	BAMBI	0.00567504	0.0391621	-6.19809
ENSG00000149948.14	HMGA2	0.0218936	0.0876126	-6.2019
ENSG00000063127.16	SLC6A16	0.00229058	0.0241703	-6.20211
ENSG00000244694.8	PTCHD4	0.00669317	0.0431196	-6.20391
ENSG00000183395.5	PMCH	0.0208523	0.0850143	-6.22152
ENSG00000204767.4	INSYN2B	0.010582	0.0565467	-6.22153
ENSG00000156140.10	ADAMTS3	7.73735e-05	0.00663034	-6.22225
ENSG00000112319.20	EYA4	0.00271296	0.0265023	-6.22533
ENSG00000106624.11	AEBP1	6.68961e-05	0.00643851	-6.23037
ENSG00000183773.16	AIFM3	0.00485748	0.0359832	-6.24907
ENSG00000204103.4	MAFB	0.000130795	0.00726254	-6.25131
ENSG00000065833.9	ME1	0.024291	0.0932307	-6.26852
ENSG00000181458.10	TMEM45A	0.000603796	0.0131111	-6.26963
ENSG00000205213.14	LGR4	0.016132	0.0725329	-6.28238
ENSG00000141753.7	IGFBP4	0.000822692	0.0147217	-6.28658
ENSG00000141524.17	TMC6	0.000321219	0.0102886	-6.29639
ENSG00000250579.2	CTD-2297D10.2	0.0106048	0.0566306	-6.30599
ENSG00000180287.17	PLD5	0.00591848	0.0400059	-6.30919
ENSG00000121039.10	RDH10	0.000132166	0.00726324	-6.31291
ENSG00000142156.16	COL6A1	5.39055e-05	0.00614469	-6.32241
ENSG00000164307.13	ERAP1	0.0119518	0.0611575	-6.3241
ENSG00000162543.6	UBXN10	0.00415169	0.0329976	-6.32532
ENSG00000132561.14	MATN2	0.000179709	0.00824661	-6.33078
ENSG00000169836.5	TACR3	0.00946314	0.052909	-6.33333
ENSG00000065485.20	PDIA5	0.00207088	0.0228395	-6.33955
ENSG00000154760.14	SLFN13	0.0127339	0.0632647	-6.34896
ENSG00000184371.14	CSF1	0.00469785	0.035315	-6.3597
ENSG00000166482.12	MFAP4	0.000430973	0.0114654	-6.38153
ENSG00000132837.15	DMGDH	0.0521944	0.153496	-6.38235
ENSG00000132793.12	LPIN3	0.00449173	0.0343836	-6.39636
ENSG00000259207.9	ITGB3	0.0328747	0.113449	-6.40754
ENSG00000204219.11	TCEA3	0.00234902	0.0244771	-6.42261
ENSG00000156042.18	CFAP70	0.000180008	0.00824661	-6.43726
ENSG00000100979.15	PLTP	4.25957e-05	0.00607084	-6.43925
ENSG00000136542.9	GALNT5	0.00472132	0.0353796	-6.45012
ENSG00000163378.14	EOGT	0.0165452	0.0737706	-6.45447
ENSG00000101115.13	SALL4	0.00224225	0.0238327	-6.45477
ENSG00000272419.6	LINC01145	0.00682387	0.0435398	-6.45839
ENSG00000115468.12	EFHD1	0.000181733	0.00824661	-6.47089
ENSG00000120907.18	ADRA1A	0.00110257	0.0168344	-6.47279
ENSG00000120915.14	EPHX2	0.000132114	0.00726324	-6.47756
ENSG00000129151.9	BBOX1	0.0716845	0.189104	-6.47831
ENSG00000166289.6	PLEKHF1	0.00984717	0.0541621	-6.48303
ENSG00000187527.11	ATP13A5	0.00222771	0.0237845	-6.49226
ENSG00000104327.7	CALB1	0.00481298	0.0357861	-6.49597
ENSG00000123094.15	RASSF8	0.00458505	0.0348537	-6.5018
ENSG00000204264.12	PSMB8	0.0143371	0.0680735	-6.51362
ENSG00000136267.14	DGKB	0.00236909	0.0246105	-6.51456
ENSG00000134755.18	DSC2	0.00589587	0.039954	-6.51959
ENSG00000166831.9	RBPMS2	0.000189693	0.00838566	-6.56379
ENSG00000139178.12	C1RL	0.0027559	0.0268023	-6.57054
ENSG00000144455.14	SUMF1	0.00154982	0.0198641	-6.57073
ENSG00000175600.16	SUGCT	0.00577107	0.0395018	-6.57372
ENSG00000233593.10	LINC02609	0.0120187	0.0612852	-6.5812
ENSG00000155761.14	SPAG17	0.00430661	0.0336785	-6.59173
ENSG00000204267.16	TAP2	0.0102126	0.0553842	-6.59828
ENSG00000231389.7	HLA-DPA1	0.00380504	0.0317522	-6.61171
ENSG00000169083.18	AR	0.00346329	0.0301791	-6.61761
ENSG00000163075.13	CFAP221	0.00101094	0.0161901	-6.63326
ENSG00000102452.18	NALCN	0.0120992	0.0615197	-6.6672
ENSG00000006534.16	ALDH3B1	0.000111302	0.00726254	-6.67178
ENSG00000170345.10	FOS	0.0232559	0.090679	-6.68506
ENSG00000165424.7	ZCCHC24	0.000130182	0.00726254	-6.71048
ENSG00000205835.9	GMNC	0.00190661	0.021963	-6.71443
ENSG00000082556.14	OPRK1	0.000212501	0.00868034	-6.7212
ENSG00000100593.18	ISM2	0.00946306	0.052909	-6.72362
ENSG00000157765.13	SLC34A2	0.0575439	0.16348	-6.7356
ENSG00000154274.15	C4orf19	0.00194068	0.0221179	-6.73947
ENSG00000169439.12	SDC2	0.000970257	0.0159106	-6.74644
ENSG00000254087.8	LYN	0.00428768	0.0335795	-6.75382
ENSG00000099957.16	P2RX6	0.00328187	0.0293067	-6.75661
ENSG00000235288.3	RP11-70C1.3	0.085944	0.212897	-6.76979
ENSG00000118898.16	PPL	0.000248228	0.00919934	-6.77086
ENSG00000269867.1	CTD-2583A14.8	0.00265121	0.026155	-6.78404
ENSG00000237928.6	NFIA-AS2	0.0403704	0.129229	-6.80883
ENSG00000104870.13	FCGRT	0.000662402	0.0134893	-6.80935
ENSG00000173867.10	RP11-97O12.7	0.0135433	0.0656079	-6.81553
ENSG00000092054.13	MYH7	0.000593685	0.0130443	-6.81597
ENSG00000162998.5	FRZB	4.29549e-05	0.00607084	-6.82536
ENSG00000154080.14	CHST9	0.0169299	0.0746748	-6.83882
ENSG00000123572.17	NRK	0.0213896	0.0864582	-6.84616
ENSG00000198075.10	SULT1C4	0.00796895	0.0477691	-6.86451
ENSG00000234546.4	LNCTAM34A	0.00913297	0.0516773	-6.89686
ENSG00000165588.18	OTX2	0.00575943	0.0394896	-6.89937
ENSG00000124782.20	RREB1	8.5842e-05	0.00688754	-6.90589
ENSG00000154188.10	ANGPT1	0.0359373	0.119943	-6.93352
ENSG00000184669.9	OR7E14P	0.00159276	0.0201889	-6.93933
ENSG00000121005.9	CRISPLD1	0.000924573	0.0154917	-6.96068
ENSG00000176971.4	FIBIN	0.0610455	0.170069	-6.96195
ENSG00000197410.14	DCHS2	0.000202583	0.00855351	-6.96656
ENSG00000169252.6	ADRB2	0.0309214	0.109073	-6.98068
ENSG00000112378.12	PERP	0.00252505	0.0255331	-7.00133
ENSG00000280165.1	PCDH20	0.0516107	0.152326	-7.02653
ENSG00000284762.1	CTC-337B15.3	0.0026899	0.0263844	-7.0374
ENSG00000178538.10	CA8	0.000451688	0.0117461	-7.04002
ENSG00000092068.20	SLC7A8	0.00136474	0.0186388	-7.05794
ENSG00000124145.6	SDC4	0.000527583	0.0124137	-7.05895
ENSG00000134321.13	RSAD2	0.0144983	0.0684476	-7.08085
ENSG00000113494.17	PRLR	0.00849327	0.0493989	-7.095
ENSG00000075035.10	WSCD2	0.0113757	0.059283	-7.09742
ENSG00000165309.14	ARMC3	0.0093686	0.0524915	-7.0997
ENSG00000160188.10	RSPH1	0.00748561	0.0460571	-7.11186
ENSG00000231925.12	TAPBP	0.00139856	0.0188753	-7.11691
ENSG00000168306.13	ACOX2	0.0019923	0.022404	-7.13407
ENSG00000142227.11	EMP3	0.000347801	0.010657	-7.14374
ENSG00000096433.11	ITPR3	0.000704287	0.0137216	-7.15961
ENSG00000112981.5	NME5	0.00364382	0.0310675	-7.1897
ENSG00000107731.12	UNC5B	0.000890282	0.0153369	-7.21361
ENSG00000010278.15	CD9	0.00210621	0.0231176	-7.21516
ENSG00000135929.9	CYP27A1	0.00492041	0.0362358	-7.22012
ENSG00000197256.11	KANK2	4.24748e-05	0.00607084	-7.28253
ENSG00000175267.15	VWA3A	0.000576411	0.0128646	-7.29294
ENSG00000221955.11	SLC12A8	0.00433308	0.0337866	-7.30156
ENSG00000203727.4	SAMD5	0.0046942	0.035315	-7.30839
ENSG00000162804.14	SNED1	2.19819e-05	0.00565322	-7.32375
ENSG00000162761.14	LMX1A	0.00735802	0.0455007	-7.33723
ENSG00000189184.12	PCDH18	0.000823119	0.0147217	-7.34382
ENSG00000153113.24	CAST	0.00165954	0.0205799	-7.36869
ENSG00000042062.13	RIPOR3	0.0273661	0.100767	-7.39896
ENSG00000235174.1	RPL39P3	0.0808834	0.204983	-7.40036
ENSG00000178150.10	ZNF114	0.00603597	0.0404853	-7.41318
ENSG00000126458.4	RRAS	9.40208e-05	0.00718453	-7.41473
ENSG00000105877.18	DNAH11	0.000223444	0.00880985	-7.41819
ENSG00000129654.8	FOXJ1	7.17855e-05	0.00657783	-7.42576
ENSG00000103966.11	EHD4	0.00577924	0.039514	-7.43569
ENSG00000180881.19	CAPS2	0.010981	0.057898	-7.44499
ENSG00000180660.8	MAB21L1	0.00127477	0.0180072	-7.48186
ENSG00000183111.12	ARHGEF37	0.00641332	0.0419204	-7.48937
ENSG00000165923.16	AGBL2	0.00192292	0.0220093	-7.49314
ENSG00000157423.18	HYDIN	0.000198141	0.00855351	-7.5009
ENSG00000213085.10	CFAP45	0.000334443	0.0104851	-7.50133
ENSG00000138685.17	FGF2	0.00525581	0.0376182	-7.50937
ENSG00000147872.10	PLIN2	0.00121538	0.017629	-7.51126
ENSG00000007516.14	BAIAP3	4.76009e-05	0.00607084	-7.51132
ENSG00000183671.12	GPR1	0.0321851	0.111961	-7.52033
ENSG00000082438.18	COBLL1	0.00229223	0.0241703	-7.52542
ENSG00000118292.9	C1orf54	0.010252	0.0555583	-7.55794
ENSG00000005471.19	ABCB4	0.00317897	0.0288644	-7.56352
ENSG00000282798.1	LLNLR-222A1.1	0.000467103	0.011822	-7.57094
ENSG00000139219.19	COL2A1	0.00120363	0.0175556	-7.57647
ENSG00000159212.13	CLIC6	0.0103865	0.0559678	-7.57983
ENSG00000081052.14	COL4A4	0.00189559	0.0218838	-7.58537
ENSG00000101096.20	NFATC2	0.00680694	0.0434836	-7.59235
ENSG00000109846.9	CRYAB	0.0213227	0.0862529	-7.61897
ENSG00000128849.11	CGNL1	0.0030463	0.028281	-7.62173
ENSG00000143195.13	ILDR2	0.00113739	0.0170418	-7.62977
ENSG00000102034.17	ELF4	0.000742	0.0140246	-7.63111
ENSG00000147246.10	HTR2C	0.0112739	0.0588525	-7.63488
ENSG00000181381.15	DDX60L	0.00459267	0.0348787	-7.63793
ENSG00000164949.8	GEM	0.00523559	0.0375718	-7.69055
ENSG00000258465.8	RP11-574F21.3	0.0190838	0.0803142	-7.70202
ENSG00000140961.14	OSGIN1	0.00278511	0.0270046	-7.70908
ENSG00000085871.9	MGST2	0.00150773	0.0196225	-7.71302
ENSG00000182118.8	FAM89A	0.00168796	0.0206928	-7.8011
ENSG00000225614.4	ZNF469	0.00132648	0.0183346	-7.80325
ENSG00000262580.5	RP11-334C17.5	0.00105336	0.016491	-7.80998
ENSG00000164695.5	CHMP4C	0.00374763	0.0315265	-7.82161
ENSG00000234719.9	NPIPB2	0.00123485	0.0177756	-7.82361
ENSG00000100767.17	PAPLN	0.00136478	0.0186388	-7.83362
ENSG00000145832.15	SLC25A48	0.00271289	0.0265023	-7.84185
ENSG00000169871.13	TRIM56	0.000381881	0.0111477	-7.84515
ENSG00000153976.3	HS3ST3A1	0.016723	0.0740901	-7.86024
ENSG00000116678.20	LEPR	0.00505882	0.0368824	-7.86471
ENSG00000147459.18	DOCK5	0.000793168	0.0144472	-7.88082
ENSG00000162576.17	MXRA8	1.4924e-05	0.00498928	-7.88773
ENSG00000077713.19	SLC25A43	0.0278194	0.101901	-7.89949
ENSG00000112964.14	GHR	0.00144608	0.0192358	-7.90763
ENSG00000027075.16	PRKCH	0.00116149	0.0172274	-7.9113
ENSG00000188643.11	S100A16	0.00293732	0.0277266	-7.93376
ENSG00000172164.15	SNTB1	0.00394346	0.0322861	-7.94465
ENSG00000170571.12	EMB	0.014983	0.0698584	-7.9451
ENSG00000107242.20	PIP5K1B	0.00276631	0.0268764	-7.95291
ENSG00000007384.15	RHBDF1	0.00024019	0.0090904	-7.96623
ENSG00000120457.12	KCNJ5	0.00553134	0.0387943	-7.97051
ENSG00000198682.13	PAPSS2	0.000591523	0.0130251	-8.03752
ENSG00000166596.15	CFAP52	0.00555186	0.0388364	-8.0425
ENSG00000111057.11	KRT18	0.00165922	0.0205799	-8.0433
ENSG00000117151.13	CTBS	0.00520983	0.0374898	-8.06464
ENSG00000160221.18	GATD3A	0.000251171	0.0092232	-8.06892
ENSG00000149633.12	KIAA1755	0.000221395	0.00880597	-8.07534
ENSG00000051523.11	CYBA	7.16796e-05	0.00657783	-8.08533
ENSG00000143772.10	ITPKB	0.00149461	0.0195432	-8.11116
ENSG00000117122.14	MFAP2	0.000651432	0.0134537	-8.13153
ENSG00000172137.19	CALB2	0.0235749	0.091533	-8.1498
ENSG00000204257.15	HLA-DMA	0.00217976	0.0234673	-8.15136
ENSG00000142494.13	SLC47A1	0.000686662	0.0136204	-8.15263
ENSG00000052850.8	ALX4	0.00172552	0.0208819	-8.18845
ENSG00000108932.12	SLC16A6	0.000263774	0.00949054	-8.19051
ENSG00000128833.13	MYO5C	0.000196546	0.00855351	-8.19314
ENSG00000121858.11	TNFSF10	0.0338176	0.115533	-8.19448
ENSG00000122420.10	PTGFR	0.00292517	0.0276779	-8.25071
ENSG00000166592.12	RRAD	0.00127153	0.0179932	-8.25452
ENSG00000276855.1	CTD-3157E16.2	0.00644016	0.0420445	-8.26421
ENSG00000077616.11	NAALAD2	0.00562003	0.0390344	-8.28855
ENSG00000174099.12	MSRB3	0.000688625	0.0136256	-8.29331
ENSG00000112769.20	LAMA4	0.00138702	0.0187795	-8.30593
ENSG00000137834.15	SMAD6	0.00181328	0.0214269	-8.3074
ENSG00000132205.11	EMILIN2	0.00168797	0.0206928	-8.31306
ENSG00000258636.2	CTD-2298J14.2	0.00248573	0.0253296	-8.31555
ENSG00000142621.20	FHAD1	0.00514699	0.0372044	-8.32628
ENSG00000169218.14	RSPO1	0.000787364	0.0144309	-8.33145
ENSG00000196218.13	RYR1	0.00218149	0.0234673	-8.36355
ENSG00000139800.8	ZIC5	0.000347759	0.010657	-8.36649
ENSG00000115414.21	FN1	5.54524e-05	0.00614469	-8.37549
ENSG00000150457.9	LATS2	0.00170852	0.0207859	-8.4064
ENSG00000167779.9	IGFBP6	0.000735697	0.0139652	-8.43911
ENSG00000106809.11	OGN	0.00124086	0.0177877	-8.44036
ENSG00000170959.15	DCDC1	0.000548015	0.0125594	-8.47396
ENSG00000163638.13	ADAMTS9	0.000143121	0.00746965	-8.52782
ENSG00000280441.3	CH507-528H12.1	0.00436563	0.0339415	-8.52905
ENSG00000112096.19	SOD2	0.00684707	0.0435839	-8.56065
ENSG00000119630.14	PGF	0.00104772	0.0164832	-8.56609
ENSG00000158352.17	SHROOM4	0.00138795	0.0187795	-8.56633
ENSG00000019991.18	HGF	0.00394263	0.0322861	-8.60058
ENSG00000164309.15	CMYA5	0.00763735	0.0465464	-8.60299
ENSG00000135318.12	NT5E	0.0176967	0.0764106	-8.60402
ENSG00000130055.14	GDPD2	0.000904784	0.0154076	-8.6175
ENSG00000080031.10	PTPRH	0.0171324	0.0752081	-8.62717
ENSG00000095752.7	IL11	0.00627013	0.041343	-8.63656
ENSG00000130203.10	APOE	6.73964e-05	0.00643851	-8.65098
ENSG00000118523.6	CCN2	0.00344566	0.0301791	-8.65195
ENSG00000138646.9	HERC5	0.0105514	0.0564899	-8.67701
ENSG00000166147.15	FBN1	2.89101e-05	0.00579901	-8.76576
ENSG00000160307.10	S100B	0.00192279	0.0220093	-8.7811
ENSG00000117318.9	ID3	0.000713054	0.0137908	-8.78208
ENSG00000101335.10	MYL9	0.0194297	0.0811737	-8.78416
ENSG00000278962.1	RP11-399B17.1	0.0263816	0.0985211	-8.78676
ENSG00000164930.12	FZD6	0.00284206	0.0272456	-8.80287
ENSG00000107738.20	VSIR	0.000654076	0.0134736	-8.86769
ENSG00000143382.16	ADAMTSL4	0.000276169	0.00961458	-8.93165
ENSG00000169908.12	TM4SF1	0.00549449	0.0386203	-8.94062
ENSG00000143320.9	CRABP2	0.000107872	0.00726254	-8.95192
ENSG00000115363.14	EVA1A	0.00660256	0.0426878	-8.9708
ENSG00000136732.16	GYPC	0.000219966	0.00880247	-8.97609
ENSG00000241945.8	PWP2	0.00234357	0.0244362	-8.9817
ENSG00000147883.12	CDKN2B	0.00225439	0.0239419	-9.0039
ENSG00000130635.16	COL5A1	3.94911e-05	0.00607084	-9.00934
ENSG00000107742.13	SPOCK2	0.000228122	0.00888512	-9.02393
ENSG00000007350.17	TKTL1	0.00190929	0.021963	-9.02697
ENSG00000113721.14	PDGFRB	0.000110335	0.00726254	-9.03003
ENSG00000163661.4	PTX3	0.00925635	0.0521752	-9.0592
ENSG00000161921.17	CXCL16	0.0237358	0.0919577	-9.06252
ENSG00000147485.13	PXDNL	0.0223399	0.0885123	-9.0645
ENSG00000126803.10	HSPA2	0.000913108	0.0154076	-9.07679
ENSG00000163694.15	RBM47	0.000460947	0.0117877	-9.07903
ENSG00000240583.14	AQP1	0.0039877	0.032412	-9.08102
ENSG00000156535.15	CD109	0.0198469	0.0824231	-9.08527
ENSG00000162496.9	DHRS3	0.000118581	0.00726254	-9.09649
ENSG00000269113.4	TRABD2B	0.00896423	0.0510297	-9.10592
ENSG00000157110.16	RBPMS	0.000157959	0.00768111	-9.11671
ENSG00000119686.10	FLVCR2	0.000218389	0.00878317	-9.11697
ENSG00000137959.17	IFI44L	0.000750316	0.0140787	-9.13227
ENSG00000166292.12	TMEM100	0.00109766	0.0168343	-9.13429
ENSG00000138080.14	EMILIN1	0.000273219	0.00961458	-9.14275
ENSG00000176438.13	SYNE3	0.00201761	0.0225464	-9.14363
ENSG00000197971.16	MBP	0.023766	0.0919859	-9.14785
ENSG00000103811.18	CTSH	0.000800833	0.0144956	-9.15875
ENSG00000064989.13	CALCRL	0.0107947	0.0573586	-9.18033
ENSG00000189058.9	APOD	0.000675615	0.013497	-9.22858
ENSG00000118508.5	RAB32	0.00772855	0.0469062	-9.23063
ENSG00000020181.18	ADGRA2	4.85628e-06	0.00424302	-9.23087
ENSG00000224389.9	C4B	0.00011454	0.00726254	-9.23321
ENSG00000188316.15	ENO4	0.0022371	0.0238327	-9.23705
ENSG00000133116.8	KL	0.00212815	0.0231842	-9.24739
ENSG00000129009.13	ISLR	7.45225e-05	0.00663034	-9.32216
ENSG00000186470.14	BTN3A2	0.0080038	0.047835	-9.35269
ENSG00000184564.11	SLITRK6	0.000509609	0.0121692	-9.35895
ENSG00000223953.6	C1QTNF5	0.00121853	0.017629	-9.37736
ENSG00000287281.1	RP11-396D4.2	0.000697384	0.0137203	-9.38
ENSG00000104324.16	CPQ	0.00288897	0.0275293	-9.39701
ENSG00000137558.9	PI15	0.0541773	0.157326	-9.40332
ENSG00000179761.12	PIPOX	0.00174644	0.0210206	-9.41856
ENSG00000125968.9	ID1	0.000262679	0.00947238	-9.43859
ENSG00000116962.15	NID1	0.000100357	0.00726254	-9.44907
ENSG00000171094.18	ALK	0.00486144	0.0359832	-9.46833
ENSG00000279118.1	RP11-517I3.2	0.00859406	0.0497686	-9.48793
ENSG00000171864.5	PRND	0.0172562	0.0754212	-9.50191
ENSG00000109099.16	PMP22	0.00720917	0.0449595	-9.53275
ENSG00000164023.14	SGMS2	0.0218618	0.0875289	-9.53539
ENSG00000258818.4	RNASE4	0.0612626	0.170555	-9.54457
ENSG00000101825.8	MXRA5	0.000123706	0.00726254	-9.5704
ENSG00000241684.6	ADAMTS9-AS2	0.000905302	0.0154076	-9.57951
ENSG00000100599.16	RIN3	0.00952278	0.0530966	-9.58389
ENSG00000132002.9	DNAJB1	0.00254758	0.0256413	-9.59772
ENSG00000077092.19	RARB	0.00101897	0.0162216	-9.59995
ENSG00000244731.8	C4A	0.000278006	0.00961458	-9.62144
ENSG00000081479.15	LRP2	0.000482184	0.0119054	-9.67189
ENSG00000136546.16	SCN7A	0.0354865	0.119219	-9.67882
ENSG00000089327.15	FXYD5	0.00166531	0.0205881	-9.723
ENSG00000097096.9	SYDE2	0.000387739	0.0111477	-9.75225
ENSG00000255794.9	RMST	0.00147477	0.0193663	-9.75852
ENSG00000109610.6	SOD3	0.00377432	0.0315642	-9.76005
ENSG00000165655.17	ZNF503	0.000105674	0.00726254	-9.7798
ENSG00000163453.11	IGFBP7	0.00466815	0.0351855	-9.81449
ENSG00000148180.21	GSN	6.34791e-05	0.00624938	-9.81551
ENSG00000113580.15	NR3C1	0.00152652	0.0197491	-9.83356
ENSG00000121064.13	SCPEP1	0.000641996	0.0133732	-9.85074
ENSG00000205885.7	C1RL-AS1	0.00266303	0.026217	-9.85762
ENSG00000206538.9	VGLL3	0.0506131	0.150405	-9.88299
ENSG00000186684.14	CYP27C1	0.00925814	0.0521752	-9.89421
ENSG00000164185.6	ZNF474	0.00748981	0.0460571	-9.91983
ENSG00000143248.13	RGS5	0.00184676	0.0216471	-9.9319
ENSG00000122877.17	EGR2	0.00626177	0.0413337	-9.96632
ENSG00000181722.17	ZBTB20	0.00085021	0.015011	-10.0193
ENSG00000173947.14	PIFO	0.00161732	0.0203353	-10.0238
ENSG00000087303.18	NID2	0.000705148	0.0137216	-10.0447
ENSG00000130158.14	DOCK6	0.000786394	0.0144309	-10.1117
ENSG00000089041.17	P2RX7	0.00398914	0.032412	-10.1341
ENSG00000183067.5	IGSF5	0.00252514	0.0255331	-10.1427
ENSG00000118298.12	CA14	0.00151119	0.0196357	-10.1453
ENSG00000137767.14	SQOR	0.0317073	0.110924	-10.2098
ENSG00000138083.5	SIX3	0.00855006	0.0496033	-10.2287
ENSG00000169436.17	COL22A1	0.000869398	0.0151479	-10.2427
ENSG00000159713.11	TPPP3	0.000472924	0.011851	-10.2639
ENSG00000128052.10	KDR	0.00459933	0.0348962	-10.265
ENSG00000080573.7	COL5A3	0.000716228	0.0138141	-10.2669
ENSG00000116774.12	OLFML3	7.60281e-05	0.00663034	-10.3073
ENSG00000171812.13	COL8A2	0.0208379	0.0849775	-10.3101
ENSG00000072952.20	IRAG1	0.00287033	0.0273841	-10.3391
ENSG00000176046.9	NUPR1	0.00119637	0.0175325	-10.3498
ENSG00000004468.13	CD38	0.0170096	0.0748228	-10.4156
ENSG00000140057.9	AK7	0.00177408	0.0211506	-10.4265
ENSG00000163513.19	TGFBR2	0.000445065	0.0116508	-10.432
ENSG00000182492.16	BGN	0.000348296	0.010657	-10.496
ENSG00000139192.12	TAPBPL	0.00348564	0.0302231	-10.5058
ENSG00000121316.11	PLBD1	0.00385429	0.0319968	-10.5372
ENSG00000185201.17	IFITM2	0.000612614	0.0131985	-10.5494
ENSG00000189283.10	FHIT	0.00117319	0.0173354	-10.5574
ENSG00000107317.13	PTGDS	0.000109854	0.00726254	-10.6205
ENSG00000149257.16	SERPINH1	0.000213026	0.00868034	-10.6361
ENSG00000288550.2	RP11-1020A11.3	0.0225465	0.0890412	-10.6438
ENSG00000165029.17	ABCA1	0.00409192	0.0327363	-10.6479
ENSG00000177989.14	ODF3B	0.00472698	0.0353796	-10.7091
ENSG00000043355.12	ZIC2	5.53822e-05	0.00614469	-10.7172
ENSG00000163520.14	FBLN2	8.05942e-05	0.00670101	-10.7444
ENSG00000204131.9	NHSL2	0.000823613	0.0147217	-10.8624
ENSG00000018408.15	WWTR1	0.00646663	0.0421487	-10.9217
ENSG00000163840.10	DTX3L	0.0163193	0.073109	-10.9268
ENSG00000004799.8	PDK4	0.0244798	0.0937985	-10.9371
ENSG00000131951.11	LRRC9	0.00818044	0.0484642	-10.9385
ENSG00000184347.15	SLIT3	6.06208e-05	0.00623578	-10.981
ENSG00000187498.16	COL4A1	2.8634e-05	0.00579901	-10.9876
ENSG00000173376.14	NDNF	0.00582938	0.0396792	-10.9913
ENSG00000147041.12	SYTL5	0.000297773	0.00991362	-10.9942
ENSG00000140807.7	NKD1	9.55094e-07	0.00282995	-11.036
ENSG00000123700.5	KCNJ2	0.000699594	0.0137203	-11.0469
ENSG00000250786.2	SNHG18	0.00514181	0.0371837	-11.0519
ENSG00000075290.8	WNT8B	0.0332111	0.114291	-11.0583
ENSG00000146477.6	SLC22A3	0.0128903	0.063764	-11.1149
ENSG00000128335.14	APOL2	0.000838866	0.0148827	-11.165
ENSG00000162692.12	VCAM1	0.0100616	0.0548434	-11.1972
ENSG00000107438.9	PDLIM1	4.80162e-05	0.00607084	-11.2011
ENSG00000165092.13	ALDH1A1	0.00117575	0.0173413	-11.2497
ENSG00000125347.15	IRF1	0.000557687	0.0126759	-11.2583
ENSG00000163347.6	CLDN1	0.00153348	0.0197491	-11.2617
ENSG00000132481.7	TRIM47	0.00297266	0.0278961	-11.2869
ENSG00000124216.4	SNAI1	0.0090012	0.0511481	-11.2916
ENSG00000087253.13	LPCAT2	0.0132241	0.0647356	-11.3094
ENSG00000139329.5	LUM	0.000243831	0.00914194	-11.325
ENSG00000161638.11	ITGA5	0.000285815	0.00975845	-11.3358
ENSG00000188523.9	CFAP77	0.00122263	0.017629	-11.3395
ENSG00000176485.13	PLAAT3	0.000957999	0.0158085	-11.3957
ENSG00000010704.19	HFE	0.00151095	0.0196357	-11.4158
ENSG00000250742.4	LINC02381	0.000613881	0.0131985	-11.4358
ENSG00000262655.4	SPON1	0.00304908	0.028281	-11.438
ENSG00000204592.9	HLA-E	0.000666314	0.013497	-11.4467
ENSG00000105699.17	LSR	0.00734696	0.0454848	-11.4542
ENSG00000232653.8	GOLGA8N	0.00245877	0.0251792	-11.5223
ENSG00000204959.4	ARHGEF34P	0.00158353	0.0201036	-11.562
ENSG00000198624.13	CCDC69	0.00860398	0.0498081	-11.599
ENSG00000116729.14	WLS	0.00039807	0.0111743	-11.605
ENSG00000147257.15	GPC3	1.36911e-05	0.00488223	-11.669
ENSG00000172986.13	GXYLT2	0.00301351	0.028115	-11.6832
ENSG00000145147.20	SLIT2	0.000340381	0.0105446	-11.7376
ENSG00000096696.15	DSP	0.00367712	0.0311523	-11.7826
ENSG00000069399.15	BCL3	0.000115014	0.00726254	-11.8335
ENSG00000086696.11	HSD17B2	0.0185953	0.0788373	-11.8486
ENSG00000166888.12	STAT6	9.82811e-05	0.00726254	-11.9252
ENSG00000111145.8	ELK3	0.00389066	0.0321491	-11.9353
ENSG00000205413.8	SAMD9	0.0146778	0.0690112	-11.9684
ENSG00000131196.18	NFATC1	0.000437832	0.0115368	-11.989
ENSG00000077150.20	NFKB2	0.000482474	0.0119054	-12.0247
ENSG00000138829.12	FBN2	3.10879e-05	0.0059389	-12.036
ENSG00000145536.15	ADAMTS16	0.0108789	0.0575961	-12.0439
ENSG00000142694.7	EVA1B	0.000486741	0.0119504	-12.0925
ENSG00000010379.16	SLC6A13	0.00528087	0.0377493	-12.1005
ENSG00000172348.15	RCAN2	0.00252804	0.0255463	-12.1006
ENSG00000112773.16	TENT5A	0.000495545	0.0120426	-12.1253
ENSG00000186854.11	TRABD2A	0.00065973	0.0134893	-12.1293
ENSG00000157227.14	MMP14	0.000293484	0.00991362	-12.1476
ENSG00000154734.16	ADAMTS1	0.00110508	0.0168407	-12.1612
ENSG00000142798.20	HSPG2	1.97378e-06	0.00351926	-12.1852
ENSG00000205730.7	ITPRIPL2	0.00227749	0.0240915	-12.219
ENSG00000182179.13	UBA7	0.000355011	0.0107809	-12.2262
ENSG00000154975.14	CA10	0.00381186	0.0317596	-12.2362
ENSG00000104518.11	GSDMD	0.00140693	0.0189202	-12.2603
ENSG00000137962.13	ARHGAP29	0.000783707	0.0144309	-12.3309
ENSG00000107249.24	GLIS3	0.0066774	0.0430503	-12.4223
ENSG00000146233.8	CYP39A1	0.002293	0.0241703	-12.4499
ENSG00000184809.13	B3GALT5-AS1	0.00016425	0.0078914	-12.5066
ENSG00000264449.6	RP11-945C19.4	0.0404579	0.129457	-12.5397
ENSG00000101955.15	SRPX	0.00235178	0.0244899	-12.5625
ENSG00000144802.11	NFKBIZ	0.000756319	0.0141269	-12.6053
ENSG00000100625.9	SIX4	9.83441e-05	0.00726254	-12.6287
ENSG00000164946.20	FREM1	0.00086799	0.0151398	-12.6582
ENSG00000104856.14	RELB	0.00294123	0.0277471	-12.7117
ENSG00000025708.14	TYMP	0.00135623	0.0185853	-12.7305
ENSG00000108950.12	FAM20A	8.8509e-05	0.00692831	-12.7399
ENSG00000135406.14	PRPH	0.000567798	0.0127479	-12.7505
ENSG00000125378.16	BMP4	0.0168726	0.0745881	-12.7572
ENSG00000061455.11	PRDM6	0.00181014	0.0214214	-12.7604
ENSG00000108821.14	COL1A1	0.00134612	0.0184941	-12.7683
ENSG00000165164.14	CFAP47	0.000471867	0.0118498	-12.7821
ENSG00000078081.8	LAMP3	0.0180256	0.0772667	-12.7873
ENSG00000241399.7	CD302	0.000599168	0.0130753	-12.8007
ENSG00000185559.16	DLK1	0.00379354	0.0317057	-12.8105
ENSG00000102554.14	KLF5	0.000404641	0.0112535	-12.814
ENSG00000114115.10	RBP1	8.53062e-05	0.00688754	-12.8466
ENSG00000249307.7	LINC01088	0.000467811	0.011822	-12.8486
ENSG00000154864.13	PIEZO2	0.000419813	0.0113796	-12.8494
ENSG00000198774.5	RASSF9	0.0438478	0.136256	-12.872
ENSG00000231991.4	ANXA2P2	0.000524462	0.0123683	-12.8762
ENSG00000137868.19	STRA6	0.00191923	0.0220093	-12.9296
ENSG00000168938.6	PPIC	0.00161012	0.0203285	-12.9427
ENSG00000110719.10	TCIRG1	0.000657499	0.0134893	-12.9461
ENSG00000102174.10	PHEX	0.00872417	0.0501421	-12.9709
ENSG00000050327.15	ARHGEF5	0.0428389	0.134449	-13.0117
ENSG00000270504.1	RP11-420L9.5	0.000908139	0.0154076	-13.0164
ENSG00000164746.14	C7orf57	0.00345339	0.0301791	-13.0925
ENSG00000182463.16	TSHZ2	0.000740264	0.0140083	-13.1219
ENSG00000134853.12	PDGFRA	5.7628e-05	0.00620642	-13.1591
ENSG00000172935.9	MRGPRF	0.00312377	0.0286901	-13.206
ENSG00000152580.9	IGSF10	0.00100671	0.0161901	-13.2635
ENSG00000164188.9	RANBP3L	0.00245534	0.0251763	-13.3218
ENSG00000228789.9	HCG22	0.000678791	0.0135143	-13.3307
ENSG00000234745.13	HLA-B	0.000677447	0.0135043	-13.4262
ENSG00000107796.13	ACTA2	7.63763e-05	0.00663034	-13.4762
ENSG00000151388.11	ADAMTS12	0.00021475	0.00868034	-13.4788
ENSG00000138639.18	ARHGAP24	0.000455809	0.0117594	-13.539
ENSG00000154783.12	FGD5	9.28937e-05	0.00716666	-13.5695
ENSG00000047457.14	CP	0.0176691	0.0764043	-13.6216
ENSG00000254535.4	PABPC4L	0.000409678	0.0113005	-13.6553
ENSG00000188313.13	PLSCR1	0.00375628	0.0315406	-13.6645
ENSG00000169071.15	ROR2	0.000426861	0.0114249	-13.6724
ENSG00000139117.14	CPNE8	0.00316637	0.0288483	-13.6901
ENSG00000026103.22	FAS	0.0133553	0.0650749	-13.6905
ENSG00000250722.6	SELENOP	0.00100965	0.0161901	-13.6959
ENSG00000050767.18	COL23A1	0.000998822	0.0161249	-13.8044
ENSG00000134954.14	ETS1	0.00651919	0.0423433	-13.8132
ENSG00000182718.18	ANXA2	0.000319754	0.0102622	-13.8632
ENSG00000107165.13	TYRP1	0.0119961	0.0612478	-13.8986
ENSG00000182871.16	COL18A1	0.000129356	0.00726254	-13.9172
ENSG00000204262.14	COL5A2	2.10284e-05	0.00565322	-13.9247
ENSG00000166710.21	B2M	0.0110523	0.0580583	-13.9628
ENSG00000129667.13	RHBDF2	0.0109988	0.0579631	-14.0525
ENSG00000155324.10	GRAMD2B	0.000238562	0.00906419	-14.0698
ENSG00000156049.7	GNA14	0.0071597	0.0448795	-14.124
ENSG00000138821.14	SLC39A8	0.00124118	0.0177877	-14.1259
ENSG00000156869.14	FRRS1	0.00702059	0.044256	-14.1279
ENSG00000104361.10	NIPAL2	0.00473885	0.035418	-14.1827
ENSG00000179954.16	SSC5D	0.00012855	0.00726254	-14.19
ENSG00000100097.12	LGALS1	5.36203e-05	0.00614469	-14.2493
ENSG00000010932.17	FMO1	0.002153	0.0233283	-14.4032
ENSG00000133805.15	AMPD3	0.000273064	0.00961458	-14.4142
ENSG00000149451.18	ADAM33	0.000801248	0.0144956	-14.4415
ENSG00000128016.7	ZFP36	0.00372188	0.0313682	-14.4453
ENSG00000130487.9	KLHDC7B	0.0208084	0.0848786	-14.5101
ENSG00000071967.12	CYBRD1	0.00110171	0.0168344	-14.5359
ENSG00000228727.9	SAPCD1	0.000434987	0.0114996	-14.6228
ENSG00000138119.17	MYOF	0.00211732	0.0231176	-14.7264
ENSG00000136960.13	ENPP2	0.00153662	0.0197491	-14.76
ENSG00000131724.11	IL13RA1	0.000392452	0.0111724	-14.7889
ENSG00000197747.9	S100A10	0.00296326	0.0278572	-14.8374
ENSG00000151929.10	BAG3	0.00600129	0.0403615	-14.8879
ENSG00000152104.12	PTPN14	0.000530668	0.0124282	-14.9134
ENSG00000205038.12	PKHD1L1	0.0149031	0.0697225	-14.9651
ENSG00000140285.12	FGF7	0.0165349	0.0737453	-14.9956
ENSG00000113578.18	FGF1	0.00303243	0.0282422	-15.0542
ENSG00000132170.24	PPARG	0.018963	0.0799189	-15.06
ENSG00000174807.4	CD248	0.000128531	0.00726254	-15.0745
ENSG00000145244.12	CORIN	0.00209678	0.0230459	-15.0952
ENSG00000164932.13	CTHRC1	0.00193607	0.0220811	-15.1501
ENSG00000181234.10	TMEM132C	2.46355e-05	0.00565322	-15.1715
ENSG00000054598.9	FOXC1	0.00175337	0.0210541	-15.214
ENSG00000171570.11	RAB4B-EGLN2	0.012314	0.0620415	-15.2189
ENSG00000136826.15	KLF4	0.002026	0.0225813	-15.2627
ENSG00000120594.17	PLXDC2	0.00169767	0.020701	-15.2783
ENSG00000160963.14	COL26A1	1.05812e-06	0.00282995	-15.3619
ENSG00000102287.19	GABRE	7.97759e-05	0.00666752	-15.3884
ENSG00000187955.12	COL14A1	0.00762112	0.0464828	-15.4037
ENSG00000139874.6	SSTR1	0.00146019	0.0193235	-15.439
ENSG00000164694.17	FNDC1	0.000566489	0.0127479	-15.4428
ENSG00000071205.12	ARHGAP10	0.000369279	0.011003	-15.4593
ENSG00000111801.16	BTN3A3	0.00134126	0.0184432	-15.4642
ENSG00000166450.13	PRTG	0.00202049	0.0225629	-15.5489
ENSG00000077943.8	ITGA8	0.000249592	0.0092232	-15.549
ENSG00000136048.14	DRAM1	0.00131428	0.01827	-15.5878
ENSG00000142089.17	IFITM3	0.000106625	0.00726254	-15.6186
ENSG00000068781.21	STON1-GTF2A1L	0.0382816	0.124986	-15.6768
ENSG00000148848.15	ADAM12	0.00033454	0.0104851	-15.6863
ENSG00000150893.11	FREM2	0.000171703	0.00808011	-15.731
ENSG00000262001.1	DLGAP1-AS2	0.0019205	0.0220093	-15.7611
ENSG00000152661.9	GJA1	0.000336501	0.0104937	-15.7651
ENSG00000122012.14	SV2C	0.00121028	0.0176077	-15.8398
ENSG00000170439.7	METTL7B	0.000394066	0.0111724	-15.8969
ENSG00000277117.5	CH507-9B2.1	0.00885742	0.0506563	-16.0033
ENSG00000262454.4	MIR193BHG	0.0079919	0.0477995	-16.1467
ENSG00000167705.12	RILP	0.00427562	0.0335505	-16.1779
ENSG00000168542.16	COL3A1	0.000247534	0.00919532	-16.1921
ENSG00000099860.9	GADD45B	0.000875699	0.0152082	-16.2147
ENSG00000123096.12	SSPN	0.00168221	0.0206928	-16.2354
ENSG00000133124.12	IRS4	4.99378e-05	0.00607084	-16.2391
ENSG00000120708.17	TGFBI	0.000398323	0.0111743	-16.2468
ENSG00000110092.4	CCND1	0.000113311	0.00726254	-16.2782
ENSG00000228775.8	WEE2-AS1	0.00432851	0.0337838	-16.2799
ENSG00000188522.15	FAM83G	0.000572783	0.0128015	-16.3713
ENSG00000117707.16	PROX1	0.00371966	0.0313682	-16.503
ENSG00000276612.3	CH507-9B2.4	0.0106366	0.0567627	-16.5247
ENSG00000164761.9	TNFRSF11B	0.00146192	0.0193235	-16.546
ENSG00000110446.12	SLC15A3	0.00111469	0.0168921	-16.7853
ENSG00000153250.20	RBMS1	0.00044853	0.0117034	-16.795
ENSG00000178573.7	MAF	0.000144373	0.00749759	-16.8129
ENSG00000002933.9	TMEM176A	0.00167484	0.0206739	-16.8785
ENSG00000021826.17	CPS1	0.00138442	0.0187634	-16.9903
ENSG00000093072.18	ADA2	0.0004545	0.0117594	-17.0594
ENSG00000166426.8	CRABP1	2.56245e-05	0.00571105	-17.0697
ENSG00000102265.12	TIMP1	2.41183e-05	0.00565322	-17.0829
ENSG00000119698.12	PPP4R4	0.00323359	0.0291297	-17.0999
ENSG00000170801.10	HTRA3	0.00119199	0.0175164	-17.1171
ENSG00000112164.6	GLP1R	0.00682863	0.0435529	-17.1524
ENSG00000106538.10	RARRES2	0.00136897	0.0186485	-17.1582
ENSG00000124749.17	COL21A1	0.00240249	0.0248132	-17.1819
ENSG00000136160.17	EDNRB	0.00433288	0.0337866	-17.2519
ENSG00000164308.17	ERAP2	0.00187514	0.0217594	-17.3079
ENSG00000133106.15	EPSTI1	0.00388745	0.0321391	-17.3662
ENSG00000163874.11	ZC3H12A	0.000305964	0.0100405	-17.3689
ENSG00000154645.14	CHODL	0.00202777	0.0225813	-17.4236
ENSG00000143387.14	CTSK	0.000380874	0.0111477	-17.428
ENSG00000133048.13	CHI3L1	0.002274	0.0240705	-17.4646
ENSG00000158270.12	COLEC12	0.000848667	0.015011	-17.5999
ENSG00000142173.16	COL6A2	1.84939e-05	0.00549576	-17.6117
ENSG00000111331.14	OAS3	0.000581653	0.0129098	-17.629
ENSG00000021355.13	SERPINB1	0.000613944	0.0131985	-17.7853
ENSG00000162390.18	ACOT11	0.00207527	0.0228722	-17.9676
ENSG00000225422.4	RBMS1P1	0.00155645	0.0198644	-17.9897
ENSG00000172965.17	MIR4435-2HG	0.00252428	0.0255331	-17.9938
ENSG00000177469.13	CAVIN1	0.00155949	0.019877	-18.0557
ENSG00000163131.12	CTSS	0.0012056	0.0175556	-18.2164
ENSG00000087494.16	PTHLH	0.000120611	0.00726254	-18.2901
ENSG00000164692.18	COL1A2	0.000336759	0.0104937	-18.3233
ENSG00000011052.21	NME1-NME2	0.0138082	0.0663542	-18.3516
ENSG00000173193.15	PARP14	0.00155419	0.0198644	-18.363
ENSG00000164440.15	TXLNB	0.00973993	0.0538954	-18.3636
ENSG00000154258.17	ABCA9	0.00318861	0.0288644	-18.365
ENSG00000141052.18	MYOCD	0.015499	0.0711012	-18.625
ENSG00000181019.13	NQO1	0.00307293	0.0284029	-18.6912
ENSG00000116711.10	PLA2G4A	0.00264039	0.0261426	-18.7036
ENSG00000106991.14	ENG	0.00259263	0.0259053	-18.8408
ENSG00000174776.12	WDR49	0.000538277	0.0124436	-18.9866
ENSG00000108370.17	RGS9	0.000539709	0.0124436	-19.0255
ENSG00000053328.9	METTL24	0.00233858	0.0244318	-19.1185
ENSG00000116016.14	EPAS1	0.00468333	0.0352687	-19.209
ENSG00000145623.13	OSMR	0.00175418	0.0210541	-19.2099
ENSG00000120149.9	MSX2	0.00310718	0.0286064	-19.2609
ENSG00000150630.4	VEGFC	0.000496053	0.0120426	-19.3344
ENSG00000163191.6	S100A11	0.00074711	0.0140714	-19.3388
ENSG00000137809.17	ITGA11	0.00239943	0.0248091	-19.5748
ENSG00000128591.16	FLNC	5.46176e-05	0.00614469	-19.5895
ENSG00000006128.12	TAC1	0.00205994	0.0228086	-19.6533
ENSG00000008394.13	MGST1	0.0103191	0.0558106	-19.6654
ENSG00000123892.12	RAB38	0.00018523	0.00829382	-19.6858
ENSG00000152760.10	DYNLT5	0.000855143	0.0150137	-19.8559
ENSG00000204389.10	HSPA1A	0.000851589	0.0150135	-19.8836
ENSG00000160801.14	PTH1R	0.000106078	0.00726254	-19.9299
ENSG00000173546.7	CSPG4	0.000121681	0.00726254	-19.9573
ENSG00000105559.12	PLEKHA4	0.000171235	0.00808011	-19.9648
ENSG00000123609.11	NMI	0.00257131	0.0257404	-20.0388
ENSG00000128683.14	GAD1	0.00102246	0.016261	-20.1281
ENSG00000124813.23	RUNX2	0.00204707	0.0227331	-20.1774
ENSG00000168899.5	VAMP5	0.00257535	0.0257647	-20.2388
ENSG00000125084.12	WNT1	0.000923868	0.0154917	-20.2906
ENSG00000110057.8	UNC93B1	0.000462458	0.0117982	-20.3324
ENSG00000157214.14	STEAP2	0.000388917	0.0111477	-20.4092
ENSG00000204388.7	HSPA1B	0.000254788	0.00931303	-20.5113
ENSG00000153993.14	SEMA3D	0.000658522	0.0134893	-20.5376
ENSG00000151617.17	EDNRA	0.000728241	0.013893	-20.5734
ENSG00000168079.17	SCARA5	0.00626431	0.0413337	-20.6584
ENSG00000077274.9	CAPN6	0.000471411	0.0118498	-20.7568
ENSG00000140832.11	MARVELD3	0.00109931	0.0168343	-20.7647
ENSG00000143842.15	SOX13	0.000141069	0.00742209	-20.8499
ENSG00000144642.22	RBMS3	0.000125969	0.00726254	-20.8591
ENSG00000026508.20	CD44	0.0023243	0.0243354	-20.9784
ENSG00000077327.16	SPAG6	0.000189472	0.00838566	-21.1153
ENSG00000151623.15	NR3C2	0.000466303	0.011822	-21.1183
ENSG00000106034.18	CPED1	0.000434931	0.0114996	-21.2434
ENSG00000146242.9	TPBG	0.000130117	0.00726254	-21.2631
ENSG00000259399.1	TGIF2-RAB5IF	0.00255474	0.0256867	-21.3242
ENSG00000106565.18	TMEM176B	0.000449361	0.011706	-21.4314
ENSG00000128918.15	ALDH1A2	0.000113706	0.00726254	-21.4362
ENSG00000106483.12	SFRP4	0.000258503	0.00936387	-21.4804
ENSG00000106823.12	ECM2	0.00205372	0.0227722	-21.5333
ENSG00000118849.10	RARRES1	0.0171149	0.075188	-22.6083
ENSG00000137198.10	GMPR	0.00013771	0.00736482	-22.6589
ENSG00000160223.17	ICOSLG	0.00020042	0.00855351	-22.7259
ENSG00000165409.18	TSHR	0.00351531	0.0303793	-22.8439
ENSG00000092607.15	TBX15	0.000315454	0.0102344	-22.8446
ENSG00000153071.15	DAB2	0.000513714	0.0122127	-22.8779
ENSG00000134668.12	SPOCD1	0.000723791	0.013893	-22.9236
ENSG00000155011.9	DKK2	0.000824755	0.0147217	-22.9327
ENSG00000115828.17	QPCT	0.00160311	0.020272	-23.1104
ENSG00000112562.19	SMOC2	0.00601395	0.0403959	-23.4513
ENSG00000167772.12	ANGPTL4	0.000399021	0.0111743	-23.4861
ENSG00000137203.15	TFAP2A	0.0005104	0.01217	-23.489
ENSG00000070193.5	FGF10	0.0150463	0.0700458	-23.4897
ENSG00000165949.12	IFI27	0.000969533	0.0159106	-23.4949
ENSG00000124942.14	AHNAK	0.000123206	0.00726254	-23.7352
ENSG00000118503.15	TNFAIP3	0.00103845	0.0164016	-23.8033
ENSG00000267059.2	AC005943.2	0.00698551	0.0441151	-23.9683
ENSG00000077238.14	IL4R	0.000129576	0.00726254	-24.0136
ENSG00000136235.17	GPNMB	0.00453065	0.0346042	-24.196
ENSG00000141449.15	GREB1L	0.00269156	0.0263845	-24.2339
ENSG00000168140.5	VASN	0.000200675	0.00855351	-24.4776
ENSG00000266524.3	GDF10	0.000226056	0.00886923	-24.755
ENSG00000115267.9	IFIH1	0.00391299	0.0322128	-24.8753
ENSG00000049540.18	ELN	2.67879e-05	0.00573154	-25.0218
ENSG00000108001.16	EBF3	0.000180914	0.00824661	-25.0235
ENSG00000163359.17	COL6A3	7.88843e-05	0.00663034	-25.0331
ENSG00000112837.17	TBX18	6.87622e-05	0.00643851	-25.1427
ENSG00000102359.9	SRPX2	0.000221931	0.00880597	-25.1503
ENSG00000143341.12	HMCN1	4.74739e-05	0.00607084	-25.3166
ENSG00000114698.15	PLSCR4	0.0032659	0.0291966	-25.3221
ENSG00000000971.16	CFH	0.00035587	0.0107809	-25.4018
ENSG00000159216.19	RUNX1	0.0063183	0.0415702	-26.0247
ENSG00000123095.6	BHLHE41	0.00164143	0.0204981	-26.3049
ENSG00000135926.15	TMBIM1	0.00102579	0.0162817	-26.5449
ENSG00000245532.9	NEAT1	0.00101338	0.0161969	-26.5659
ENSG00000187608.10	ISG15	0.000138145	0.00736482	-27.0105
ENSG00000140092.15	FBLN5	0.000476344	0.011851	-27.0708
ENSG00000078098.14	FAP	0.000791134	0.0144309	-27.5591
ENSG00000177409.12	SAMD9L	0.013551	0.0656079	-27.8559
ENSG00000149090.12	PAMR1	0.000638803	0.0133475	-27.9833
ENSG00000221869.5	CEBPD	0.000101341	0.00726254	-28.2252
ENSG00000126709.16	IFI6	0.000676237	0.013497	-28.2719
ENSG00000256349.1	CTD-3074O7.11	0.00173803	0.0209706	-28.6349
ENSG00000163132.8	MSX1	0.000237268	0.00906049	-28.8227
ENSG00000130303.14	BST2	0.00116377	0.0172274	-28.9171
ENSG00000112936.19	C7	8.27127e-05	0.00678991	-29.1032
ENSG00000183145.9	RIPPLY3	5.99155e-05	0.00623578	-29.205
ENSG00000143869.7	GDF7	0.000337437	0.0104937	-29.3105
ENSG00000159403.18	C1R	0.000196158	0.00855351	-29.3393
ENSG00000180801.14	ARSJ	0.00168022	0.0206926	-29.4015
ENSG00000111341.10	MGP	0.00475821	0.035525	-29.6782
ENSG00000141338.14	ABCA8	0.000179092	0.00824661	-29.8621
ENSG00000197956.10	S100A6	0.000504186	0.0121099	-29.8686
ENSG00000185585.20	OLFML2A	0.000156992	0.0076573	-29.8988
ENSG00000013588.9	GPRC5A	0.00124149	0.0177877	-30.1958
ENSG00000138061.12	CYP1B1	0.001827	0.0215256	-30.3147
ENSG00000068079.8	IFI35	0.00324666	0.0291453	-30.5227
ENSG00000185745.10	IFIT1	0.000791377	0.0144309	-31.0086
ENSG00000198759.12	EGFL6	0.000203396	0.00855351	-31.1561
ENSG00000114654.8	EFCC1	0.000135535	0.00733587	-31.9955
ENSG00000135046.14	ANXA1	0.00124708	0.017836	-32.275
ENSG00000183801.8	OLFML1	0.00220291	0.0235667	-32.8639
ENSG00000059378.13	PARP12	0.000426732	0.0114249	-33.0624
ENSG00000156925.12	ZIC3	2.26055e-05	0.00565322	-33.8423
ENSG00000091986.16	CCDC80	0.000406983	0.0112795	-34.2337
ENSG00000101850.13	GPR143	0.00163445	0.0204808	-34.6178
ENSG00000073756.13	PTGS2	0.00253501	0.0255845	-34.7073
ENSG00000134531.10	EMP1	0.00116432	0.0172274	-35.0121
ENSG00000175899.15	A2M	0.000255031	0.00931303	-35.9005
ENSG00000165105.10	RASEF	0.000469136	0.0118368	-36.1601
ENSG00000153246.13	PLA2R1	5.32137e-05	0.00614469	-36.2453
ENSG00000119922.11	IFIT2	0.00296109	0.0278572	-36.3033
ENSG00000132470.14	ITGB4	0.000206585	0.00863299	-36.8785
ENSG00000148926.10	ADM	1.29708e-05	0.0048819	-37.4332
ENSG00000182326.15	C1S	0.000459144	0.0117877	-37.7232
ENSG00000285330.1	AC004067.6	0.000455529	0.0117594	-37.8062
ENSG00000175592.9	FOSL1	0.00346171	0.0301791	-37.9299
ENSG00000069702.11	TGFBR3	0.000406009	0.011272	-38.135
ENSG00000119917.15	IFIT3	0.000891021	0.0153369	-38.3142
ENSG00000130600.19	H19	0.000732911	0.0139349	-38.4239
ENSG00000164220.7	F2RL2	0.00570345	0.0392358	-38.5266
ENSG00000173068.18	BNC2	0.00142375	0.0190251	-38.5838
ENSG00000205403.14	CFI	0.000218983	0.00878507	-38.9642
ENSG00000068976.14	PYGM	1.17051e-05	0.0048819	-39.0213
ENSG00000120217.14	CD274	0.0128802	0.0637336	-39.7074
ENSG00000197769.6	MAP1LC3C	0.00126482	0.0179426	-41.225
ENSG00000130513.6	GDF15	2.21578e-05	0.00565322	-41.2521
ENSG00000114251.15	WNT5A	0.000224808	0.00884191	-41.6645
ENSG00000080166.16	DCT	1.49751e-06	0.00300382	-41.7033
ENSG00000154175.18	ABI3BP	0.00190296	0.0219531	-41.7356
ENSG00000170549.4	IRX1	0.00164856	0.0205551	-44.5408
ENSG00000166473.17	PKD1L2	0.000149267	0.0075076	-44.797
ENSG00000152137.8	HSPB8	0.000504862	0.0121099	-45.1563
ENSG00000115380.20	EFEMP1	0.00488366	0.0360645	-45.9486
ENSG00000023445.16	BIRC3	0.00543276	0.0383712	-46.038
ENSG00000095303.17	PTGS1	4.0586e-05	0.00607084	-46.3461
ENSG00000164330.17	EBF1	4.38079e-05	0.00607084	-48.167
ENSG00000178568.15	ERBB4	0.000370265	0.011003	-48.3708
ENSG00000147036.12	LANCL3	0.00312616	0.0286901	-48.8905
ENSG00000133110.15	POSTN	0.0006167	0.0132123	-49.1297
ENSG00000123243.15	ITIH5	0.00159456	0.0201957	-49.2421
ENSG00000182752.10	PAPPA	0.000620372	0.0132154	-50.5185
ENSG00000138722.10	MMRN1	0.000414742	0.0113573	-50.9615
ENSG00000108691.9	CCL2	0.000985602	0.016008	-51.5405
ENSG00000179869.15	ABCA13	0.00377052	0.0315626	-51.9478
ENSG00000221963.6	APOL6	0.00200571	0.0224702	-52.2423
ENSG00000122691.13	TWIST1	0.000318656	0.0102613	-54.6633
ENSG00000196136.18	SERPINA3	0.000272236	0.00961458	-55.7499
ENSG00000106366.9	SERPINE1	0.000631359	0.013263	-56.0918
ENSG00000122861.16	PLAU	0.000460564	0.0117877	-56.7654
ENSG00000250208.6	FZD10-AS1	0.00253835	0.0256021	-56.9223
ENSG00000141574.8	SECTM1	0.000705433	0.0137216	-58.6796
ENSG00000166923.12	GREM1	0.000536475	0.0124436	-58.9078
ENSG00000157601.15	MX1	0.000330686	0.0104145	-59.2924
ENSG00000152583.13	SPARCL1	0.0003971	0.0111743	-60.1005
ENSG00000013297.12	CLDN11	2.7796e-05	0.00574413	-60.1582
ENSG00000135903.20	PAX3	0.000524398	0.0123683	-60.4917
ENSG00000196549.13	MME	0.00100702	0.0161901	-60.6203
ENSG00000116132.12	PRRX1	0.00032367	0.0103374	-61.1811
ENSG00000206262.9	FOXL2NB	0.000555564	0.0126456	-61.4015
ENSG00000135111.16	TBX3	0.0003032	0.00999067	-62.0608
ENSG00000152977.10	ZIC1	8.7547e-06	0.00484437	-62.1253
ENSG00000151136.15	BTBD11	0.00039759	0.0111743	-62.3673
ENSG00000123342.16	MMP19	0.000882966	0.0152932	-64.3542
ENSG00000122584.13	NXPH1	0.0013983	0.0188753	-64.4614
ENSG00000196569.13	LAMA2	0.0001011	0.00726254	-64.9614
ENSG00000175084.13	DES	1.20361e-05	0.0048819	-67.5252
ENSG00000112175.8	BMP5	0.000389723	0.0111477	-70.1211
ENSG00000115594.12	IL1R1	0.0011201	0.0168921	-70.8765
ENSG00000109625.19	CPZ	1.80275e-05	0.00545826	-70.9887
ENSG00000140873.16	ADAMTS18	0.000162126	0.00783625	-77.5727
ENSG00000181541.6	MAB21L2	0.000413395	0.0113397	-79.1337
ENSG00000171956.7	FOXB1	0.000222945	0.00880985	-81.9482
ENSG00000123146.20	ADGRE5	0.000116575	0.00726254	-82.3221
ENSG00000111432.5	FZD10	4.55932e-05	0.00607084	-84.942
ENSG00000174963.18	ZIC4	6.31745e-06	0.00424302	-86.6495
ENSG00000134533.6	RERG	0.000274562	0.00961458	-93.8844
ENSG00000173917.11	HOXB2	0.000133793	0.00732759	-107.577
ENSG00000168398.7	BDKRB2	8.29328e-05	0.00678991	-108.494
ENSG00000087245.13	MMP2	5.59061e-05	0.00614469	-108.523
ENSG00000166670.10	MMP10	0.000188415	0.00837535	-113.203
ENSG00000105825.14	TFPI2	0.00101257	0.0161969	-117.834
ENSG00000136944.19	LMX1B	0.000106258	0.00726254	-128.413
ENSG00000285565.1	XXbac-BPG254B15.11	0.00341084	0.0299747	-146.578
ENSG00000185885.17	IFITM1	2.38929e-05	0.00565322	-167.766
ENSG00000214940.8	NPIPA8	0.0402636	0.129007	-181.536
ENSG00000173110.8	HSPA6	8.78019e-05	0.00692411	-184.568
ENSG00000243649.9	CFB	2.2862e-05	0.00565322	-192.658
ENSG00000100292.18	HMOX1	0.000109963	0.00726254	-195.116
ENSG00000243620.2	RP11-649A16.1	2.93304e-05	0.00580543	-200.301
ENSG00000090339.9	ICAM1	0.000103328	0.00726254	-293.918
ENSG00000120093.12	HOXB3	3.82988e-06	0.00424302	-421.887
