# Supplementary material for: Impaired T3 uptake and action in MCT8-deficient cerebral organoids underlie Allan-Herndon-Dudley syndrome
Source: JCI Insight. 2024 Feb 20;9(7):e174645. doi: 10.1172/jci.insight.174645 (PMC11128209; doi:10.1172/jci.insight.174645)
Supplement: Supplemental table 3 [file jciinsight-9-174645-s184.xls]

## Sheet: Supplemtal Table 3 v2
Supplemental Table 3. DEGs WT vs Mut2
Gene ID	Gene name	P-value (WT vs Mut2 (CS01))	FDR step up (WT vs Mut2 (CS01))	Ratio (WT vs Mut2 (CS01))	Fold change (WT vs Mut2 (CS01))	LSMean(WT) (WT vs Mut2 (CS01))	LSMean(Mut2 (CS01)) (WT vs Mut2 (CS01))
ENSG00000136535.15	TBR1	4.4407e-06	0.000219261	4992.85	4992.85	255.261	0.0511253
ENSG00000176165.12	FOXG1	1.58134e-05	0.000366701	2687.19	2687.19	432.53	0.16096
ENSG00000164600.7	NEUROD6	1.60206e-06	0.000131641	1635.01	1635.01	650.502	0.397859
ENSG00000186732.14	MPPED1	4.27611e-06	0.00021686	1600.08	1600.08	582.668	0.36415
ENSG00000155926.14	SLA	6.538e-07	0.000105219	716.654	716.654	390.504	0.544899
ENSG00000196990.9	FAM163B	1.9036e-05	0.000404061	578.393	578.393	54.7542	0.094666
ENSG00000132975.8	GPR12	2.58794e-08	5.28912e-05	539.485	539.485	125.985	0.233528
ENSG00000135638.14	EMX1	0.000169981	0.00141404	402.216	402.216	66.5988	0.16558
ENSG00000172209.6	GPR22	0.000621408	0.00338714	332.756	332.756	41.1596	0.123693
ENSG00000127903.14	ZNF835	2.05812e-06	0.000148169	330.021	330.021	13.6071	0.041231
ENSG00000171532.5	NEUROD2	9.13948e-06	0.000284779	279.918	279.918	457.792	1.63545
ENSG00000186487.20	MYT1L	1.11817e-08	5.28912e-05	237.873	237.873	302.862	1.27321
ENSG00000176884.16	GRIN1	9.157e-07	0.000110737	187.935	187.935	94.5335	0.503013
ENSG00000225953.3	SATB2-AS1	1.4246e-07	6.80859e-05	183.826	183.826	215.912	1.17454
ENSG00000113327.17	GABRG2	2.73565e-07	7.68173e-05	167.816	167.816	48.9321	0.291582
ENSG00000116147.17	TNR	3.89311e-06	0.000204829	139.839	139.839	49.2208	0.351981
ENSG00000183662.11	TAFA1	1.08523e-06	0.000116673	133.648	133.648	42.8487	0.32061
ENSG00000074317.11	SNCB	6.48588e-06	0.000256015	131.595	131.595	75.526	0.573926
ENSG00000286677.1	KB-1836B5.5	2.85656e-05	0.000484559	130.606	130.606	7.28057	0.0557446
ENSG00000106689.11	LHX2	2.42884e-05	0.000448294	128.031	128.031	167.699	1.30984
ENSG00000164076.17	CAMKV	6.89537e-06	0.000260967	124.019	124.019	656.426	5.29296
ENSG00000153266.13	FEZF2	0.000334073	0.00219406	119.522	119.522	105.816	0.885327
ENSG00000167178.16	ISLR2	6.0673e-05	0.000743057	112.943	112.943	758.68	6.71739
ENSG00000164651.17	SP8	2.45455e-05	0.000449363	107.357	107.357	12.2875	0.114454
ENSG00000101292.8	PROKR2	9.59686e-08	6.80859e-05	105.973	105.973	72.4246	0.683423
ENSG00000104888.10	SLC17A7	0.00142702	0.00610661	97.9701	97.9701	248.266	2.5341
ENSG00000145242.14	EPHA5	2.43009e-05	0.000448294	95.4098	95.4098	137.078	1.43673
ENSG00000120251.21	GRIA2	3.10824e-07	7.78914e-05	91.0877	91.0877	261.597	2.87193
ENSG00000166862.7	CACNG2	1.15337e-05	0.00031391	88.9167	88.9167	21.2667	0.239175
ENSG00000181215.15	C4orf50	1.84481e-07	7.06736e-05	88.8824	88.8824	25.28	0.28442
ENSG00000250377.2	CTC-467M3.3	6.56384e-05	0.000776197	88.7174	88.7174	18.2896	0.206155
ENSG00000162728.5	KCNJ9	4.43341e-05	0.000625157	87.9356	87.9356	39.4762	0.448922
ENSG00000118160.14	SLC8A2	1.37792e-06	0.000129041	84.3704	84.3704	70.4084	0.834515
ENSG00000072315.4	TRPC5	1.37109e-05	0.000340586	78.8925	78.8925	8.0668	0.102251
ENSG00000273238.3	TMEM271	1.2137e-06	0.000122406	78.2896	78.2896	10.6393	0.135897
ENSG00000144583.5	MARCHF4	8.09762e-06	0.000273563	74.3195	74.3195	204.803	2.75571
ENSG00000154118.13	JPH3	1.39355e-06	0.000129041	72.7648	72.7648	91.3116	1.25489
ENSG00000154478.4	GPR26	1.79663e-05	0.000391263	70.2959	70.2959	10.5732	0.150411
ENSG00000148408.13	CACNA1B	4.33766e-07	8.70081e-05	69.5766	69.5766	100.703	1.44736
ENSG00000081189.16	MEF2C	5.79905e-05	0.000728854	65.2742	65.2742	575.209	8.8122
ENSG00000006116.4	CACNG3	9.83705e-05	0.00101124	64.1214	64.1214	21.3535	0.333017
ENSG00000152969.20	JAKMIP1	7.16452e-07	0.000105476	61.1379	61.1379	30.6262	0.500936
ENSG00000060140.9	STYK1	7.04077e-05	0.000814	60.5696	60.5696	4.8548	0.0801524
ENSG00000170091.11	NSG2	1.34105e-07	6.80859e-05	60.5189	60.5189	840.431	13.8871
ENSG00000283183.2	RP11-1263C18.2	9.78104e-06	0.000289924	58.3682	58.3682	11.9364	0.204501
ENSG00000162630.6	B3GALT2	1.49162e-06	0.00013048	58.2424	58.2424	82.4035	1.41484
ENSG00000182575.8	NXPH3	5.35872e-05	0.000699117	57.5407	57.5407	184.938	3.21404
ENSG00000104435.14	STMN2	2.73133e-08	5.28912e-05	56.6375	56.6375	2099.02	37.0605
ENSG00000167011.9	NAT16	2.6016e-05	0.000464898	55.6541	55.6541	6.07629	0.10918
ENSG00000110786.18	PTPN5	4.28427e-06	0.00021686	55.6393	55.6393	68.9882	1.23992
ENSG00000114757.19	PEX5L	1.20071e-07	6.80859e-05	54.6017	54.6017	96.4425	1.76629
ENSG00000077080.10	ACTL6B	1.73229e-05	0.000384482	54.3361	54.3361	68.7686	1.26562
ENSG00000164794.9	KCNV1	0.000454724	0.00272275	54.0328	54.0328	25.387	0.469844
ENSG00000077279.20	DCX	3.51639e-07	7.83716e-05	53.9591	53.9591	1731.14	32.0825
ENSG00000063015.20	SEZ6	0.000164664	0.00138707	53.932	53.932	605.811	11.2329
ENSG00000101204.18	CHRNA4	4.95649e-05	0.000666907	53.4038	53.4038	96.8287	1.81314
ENSG00000253230.9	MIR124-1HG	0.000618038	0.00337134	53.1861	53.1861	253.811	4.77212
ENSG00000169085.13	VXN	1.58253e-06	0.000131641	52.4024	52.4024	74.3414	1.41866
ENSG00000128482.16	RNF112	0.000160431	0.00136502	51.8851	51.8851	101.068	1.94793
ENSG00000166111.10	SVOP	6.38682e-07	0.000105219	51.7922	51.7922	45.5104	0.878712
ENSG00000249896.2	LINC02495	4.84194e-06	0.000227503	51.2459	51.2459	5.35828	0.10456
ENSG00000163673.7	DCLK3	4.92266e-07	9.51733e-05	51.0309	51.0309	28.1281	0.551198
ENSG00000153820.13	SPHKAP	3.21519e-06	0.000181577	50.7921	50.7921	71.694	1.41152
ENSG00000287900.1	AC061961.2	1.88621e-05	0.000401965	50.1261	50.1261	7.8039	0.155685
ENSG00000187135.7	VSTM2B	5.17801e-05	0.000685574	49.7535	49.7535	5.54698	0.111489
ENSG00000187902.13	SHISA7	3.88381e-06	0.000204829	49.1257	49.1257	50.8505	1.03511
ENSG00000105963.15	ADAP1	8.24636e-06	0.000274272	48.6996	48.6996	27.3554	0.561716
ENSG00000156564.9	LRFN2	7.45572e-06	0.000264618	48.4818	48.4818	22.3928	0.461881
ENSG00000153234.15	NR4A2	8.46155e-06	0.000277107	48.0164	48.0164	91.4826	1.90524
ENSG00000254377.6	MIR124-2HG	1.53058e-05	0.000360987	47.1843	47.1843	44.2315	0.937421
ENSG00000203877.8	RIPPLY2	7.00406e-06	0.000261141	47.1599	47.1599	4.84402	0.102715
ENSG00000104722.14	NEFM	1.41421e-06	0.000129679	46.6749	46.6749	548.279	11.7468
ENSG00000145920.15	CPLX2	0.000156901	0.00134785	46.2686	46.2686	297.497	6.42979
ENSG00000168959.15	GRM5	3.40424e-07	7.78914e-05	45.8656	45.8656	114.217	2.49026
ENSG00000174521.7	TTC9B	1.30716e-05	0.000334013	44.6881	44.6881	43.0968	0.964392
ENSG00000107295.10	SH3GL2	3.5633e-08	5.28912e-05	44.5109	44.5109	173.548	3.89901
ENSG00000132932.19	ATP8A2	6.16866e-07	0.000103958	44.455	44.455	185.247	4.16706
ENSG00000164082.15	GRM2	2.3011e-05	0.000437547	44.447	44.447	58.4984	1.31614
ENSG00000152954.12	NRSN1	3.84962e-07	8.23665e-05	44.377	44.377	17.2831	0.389461
ENSG00000178171.11	AMER3	1.20176e-06	0.000122406	43.6314	43.6314	36.742	0.842099
ENSG00000184156.17	KCNQ3	1.95905e-06	0.000146218	43.4925	43.4925	330.678	7.6031
ENSG00000101349.17	PAK5	2.73899e-07	7.68173e-05	42.6447	42.6447	190.726	4.47245
ENSG00000172995.17	ARPP21	1.6678e-06	0.000133135	42.1969	42.1969	170.93	4.05077
ENSG00000104140.7	RHOV	0.000136412	0.0012292	42.0303	42.0303	8.91403	0.212086
ENSG00000159409.15	CELF3	2.08095e-05	0.000417413	41.9436	41.9436	363.912	8.67622
ENSG00000163508.13	EOMES	0.000168775	0.00140692	39.5179	39.5179	81.9629	2.07407
ENSG00000156959.9	LHFPL4	3.31946e-07	7.78914e-05	38.8523	38.8523	93.7858	2.4139
ENSG00000273079.7	GRIN2B	1.79517e-08	5.28912e-05	38.6141	38.6141	262.243	6.7914
ENSG00000139767.10	SRRM4	5.70719e-06	0.000241645	38.3848	38.3848	229.264	5.97278
ENSG00000116852.15	KIF21B	3.55608e-05	0.000552414	36.2937	36.2937	863.571	23.7939
ENSG00000135454.14	B4GALNT1	1.69396e-06	0.00013325	36.2065	36.2065	232.791	6.42954
ENSG00000144460.12	NYAP2	2.5183e-06	0.000163608	35.8804	35.8804	33.9172	0.945284
ENSG00000169258.7	GPRIN1	2.94475e-06	0.000174041	35.8695	35.8695	310.859	8.66639
ENSG00000225206.10	MIR137HG	1.53096e-06	0.00013048	34.5612	34.5612	19.0493	0.551176
ENSG00000198010.13	DLGAP2	1.03874e-06	0.000114956	34.3301	34.3301	18.4477	0.537363
ENSG00000167281.19	RBFOX3	4.09361e-07	8.31522e-05	34.2302	34.2302	35.5347	1.03811
ENSG00000178403.4	NEUROG2	0.00178215	0.00722539	33.704	33.704	79.8816	2.37009
ENSG00000185668.8	POU3F1	6.83213e-06	0.000259841	32.8304	32.8304	23.0333	0.701583
ENSG00000048540.15	LMO3	0.000557336	0.00314278	32.077	32.077	538.76	16.7958
ENSG00000110324.11	IL10RA	0.000113837	0.00109912	32.0495	32.0495	4.13336	0.128968
ENSG00000176749.9	CDK5R1	3.3841e-07	7.78914e-05	30.4186	30.4186	724.101	23.8045
ENSG00000158856.18	DMTN	1.99135e-05	0.000410323	30.167	30.167	70.0308	2.32144
ENSG00000169933.16	FRMPD4	3.9723e-05	0.000589501	30.1571	30.1571	56.4783	1.8728
ENSG00000196361.10	ELAVL3	7.11774e-06	0.000261141	30.0927	30.0927	427.416	14.2033
ENSG00000135472.9	FAIM2	2.20185e-08	5.28912e-05	29.8918	29.8918	140.082	4.68629
ENSG00000119042.17	SATB2	1.32847e-07	6.80859e-05	29.7771	29.7771	480.425	16.1341
ENSG00000077522.15	ACTN2	2.034e-06	0.000148169	29.6455	29.6455	63.5603	2.14401
ENSG00000130540.14	SULT4A1	4.81447e-07	9.42168e-05	29.6124	29.6124	97.8703	3.30504
ENSG00000198626.17	RYR2	8.88684e-08	6.80859e-05	29.5898	29.5898	81.9454	2.76938
ENSG00000132639.13	SNAP25	1.13894e-08	5.28912e-05	29.5206	29.5206	226.727	7.68029
ENSG00000105649.10	RAB3A	6.61285e-06	0.000257261	29.2098	29.2098	178.466	6.10979
ENSG00000157219.5	HTR5A	0.000214709	0.00163756	29.1892	29.1892	4.36592	0.149573
ENSG00000185477.5	GPRIN3	5.59276e-06	0.000239388	28.8667	28.8667	137.752	4.77201
ENSG00000228824.7	MIR4500HG	0.000116956	0.00111449	28.7869	28.7869	13.9292	0.483874
ENSG00000022355.18	GABRA1	6.74092e-05	0.000790959	28.5252	28.5252	14.8284	0.519836
ENSG00000235597.2	LINC01102	0.00727358	0.0210224	28.3733	28.3733	18.3246	0.645839
ENSG00000119866.22	BCL11A	1.40401e-05	0.000346086	28.3348	28.3348	277.693	9.80043
ENSG00000260903.3	XKR7	4.63556e-06	0.000224152	28.2481	28.2481	110.795	3.9222
ENSG00000198208.12	RPS6KL1	4.86282e-06	0.000227503	28.2201	28.2201	101.42	3.5939
ENSG00000011332.21	DPF1	6.2175e-05	0.000750508	27.8931	27.8931	93.7458	3.3609
ENSG00000161082.13	CELF5	4.11793e-05	0.000600111	27.7069	27.7069	273.513	9.87167
ENSG00000117598.13	PLPPR5	1.66204e-07	6.83866e-05	27.5286	27.5286	102.855	3.73631
ENSG00000184261.5	KCNK12	2.70187e-06	0.000168704	27.4232	27.4232	82.8229	3.02017
ENSG00000145864.14	GABRB2	4.05552e-06	0.000208894	27.2431	27.2431	61.9666	2.27458
ENSG00000178233.18	TMEM151B	1.5891e-05	0.000367239	27.2163	27.2163	249.316	9.16056
ENSG00000150361.12	KLHL1	0.000107268	0.00106386	27.192	27.192	46.9799	1.72771
ENSG00000225465.10	RFPL1S	6.45907e-08	6.04592e-05	27.1767	27.1767	111.704	4.11029
ENSG00000261678.3	SCRT1	1.16189e-05	0.00031391	27.0475	27.0475	56.2554	2.07988
ENSG00000180828.3	BHLHE22	2.82033e-06	0.000170548	26.7689	26.7689	133.248	4.97772
ENSG00000137571.11	SLCO5A1	5.71272e-05	0.000721506	26.687	26.687	74.3392	2.7856
ENSG00000124194.17	GDAP1L1	1.63772e-07	6.83866e-05	26.4376	26.4376	103.898	3.92994
ENSG00000166897.16	ELFN2	2.96082e-05	0.000491603	26.1944	26.1944	71.9656	2.74736
ENSG00000248540.3	RP11-247C2.2	0.000690207	0.00364574	26.1392	26.1392	40.6934	1.5568
ENSG00000142408.7	CACNG8	8.92995e-06	0.000282013	25.8194	25.8194	194.04	7.51528
ENSG00000163873.10	GRIK3	0.000901944	0.00441131	25.3668	25.3668	418.337	16.4915
ENSG00000148798.11	INA	2.83103e-07	7.68173e-05	25.28	25.28	709.837	28.0789
ENSG00000286125.1	AC006115.7	0.00387588	0.0129656	25.1686	25.1686	2.93878	0.116764
ENSG00000181800.6	CELF2-AS1	0.000383716	0.00241755	25.1412	25.1412	5.6805	0.225944
ENSG00000183307.4	TMEM121B	7.47841e-05	0.000845709	24.938	24.938	74.4747	2.9864
ENSG00000188729.7	OSTN	2.74798e-05	0.000475932	24.7153	24.7153	30.8642	1.24879
ENSG00000185008.17	ROBO2	1.43275e-06	0.000129894	24.5157	24.5157	365.351	14.9027
ENSG00000198576.4	ARC	0.000145959	0.0012834	24.4814	24.4814	20.4461	0.835171
ENSG00000273301.1	RP11-314B1.2	9.39953e-06	0.000289769	24.3117	24.3117	29.1416	1.19867
ENSG00000146426.19	TIAM2	1.46117e-05	0.000353124	24.1924	24.1924	220.873	9.12988
ENSG00000180044.6	C3orf80	0.00222953	0.00858586	24.1857	24.1857	4.21655	0.174341
ENSG00000233723.9	LINC01122	3.95165e-06	0.000206484	24.1395	24.1395	24.0841	0.997707
ENSG00000087495.17	PHACTR3	2.72104e-06	0.000169242	23.7864	23.7864	103.615	4.35605
ENSG00000185513.17	L3MBTL1	1.03116e-06	0.00011491	23.778	23.778	66.1904	2.78368
ENSG00000058335.16	RASGRF1	3.16701e-05	0.000517174	23.7232	23.7232	39.7937	1.67742
ENSG00000137727.13	ARHGAP20	3.46596e-05	0.000545374	23.7041	23.7041	138.094	5.82575
ENSG00000230006.7	ANKRD36BP2	1.33115e-05	0.000336232	23.6461	23.6461	5.23346	0.221324
ENSG00000147481.17	SNTG1	1.25312e-05	0.000324336	23.642	23.642	14.458	0.611537
ENSG00000130477.16	UNC13A	1.89445e-06	0.000142724	23.246	23.246	198.36	8.53308
ENSG00000159307.19	SCUBE1	0.00231202	0.0088235	23.1729	23.1729	303.143	13.0818
ENSG00000215397.4	SCRT2	0.000301095	0.00204795	23.1188	23.1188	58.4753	2.52934
ENSG00000105784.15	RUNDC3B	8.19255e-06	0.000274272	22.7964	22.7964	31.1297	1.36556
ENSG00000175874.10	CREG2	0.00304327	0.0108043	22.7768	22.7768	15.0425	0.660432
ENSG00000084628.10	NKAIN1	1.34184e-06	0.000129041	22.7198	22.7198	226.897	9.98674
ENSG00000135519.8	KCNH3	0.0257799	0.0561241	22.7079	22.7079	25.2567	1.11224
ENSG00000110675.13	ELMOD1	1.63207e-05	0.000373606	22.6945	22.6945	26.2525	1.15678
ENSG00000179915.24	NRXN1	3.68398e-07	8.0887e-05	22.6901	22.6901	310.517	13.6852
ENSG00000162374.18	ELAVL4	1.98608e-07	7.06736e-05	22.6417	22.6417	123.004	5.43261
ENSG00000277200.1	RP11-74E22.8	6.9917e-05	0.000810946	22.4964	22.4964	21.9937	0.977654
ENSG00000136531.19	SCN2A	2.78084e-06	0.000170321	22.3863	22.3863	131.787	5.88695
ENSG00000168993.15	CPLX1	0.000332444	0.00218816	22.1248	22.1248	23.557	1.06473
ENSG00000140465.14	CYP1A1	8.41489e-05	0.000909931	22.0215	22.0215	3.58102	0.162614
ENSG00000178235.8	SLITRK1	7.29118e-07	0.000106365	21.9294	21.9294	29.6783	1.35335
ENSG00000197872.11	CYRIA	7.29783e-06	0.000262023	21.8051	21.8051	530.601	24.3338
ENSG00000135439.12	AGAP2	1.0374e-05	0.000297272	21.5633	21.5633	177.191	8.21725
ENSG00000116675.16	DNAJC6	1.49703e-06	0.00013048	21.4239	21.4239	194.101	9.05999
ENSG00000129990.15	SYT5	1.95277e-05	0.000407407	21.3288	21.3288	83.3173	3.90633
ENSG00000086717.18	PPEF1	7.73579e-06	0.000267535	21.3227	21.3227	16.9134	0.793213
ENSG00000167654.18	ATCAY	2.18152e-05	0.000428305	21.1384	21.1384	488.692	23.1187
ENSG00000133958.13	UNC79	1.00349e-06	0.00011491	20.796	20.796	66.1238	3.17965
ENSG00000171587.15	DSCAM	5.08974e-07	9.72321e-05	20.7	20.7	84.6478	4.08927
ENSG00000171450.6	CDK5R2	5.97176e-06	0.000244242	20.5618	20.5618	39.6895	1.93026
ENSG00000075043.20	KCNQ2	0.000355299	0.00228739	20.551	20.551	361.624	17.5964
ENSG00000165810.17	BTNL9	0.000115864	0.00111159	20.1188	20.1188	5.02357	0.249696
ENSG00000287783.1	AC020930.1	2.94144e-05	0.000490658	20.0939	20.0939	2.68429	0.133587
ENSG00000186868.17	MAPT	1.92978e-07	7.06736e-05	19.9112	19.9112	981.963	49.3172
ENSG00000149926.13	TLCD3B	3.92848e-05	0.000585332	19.8246	19.8246	146.014	7.3653
ENSG00000169427.8	KCNK9	9.81096e-07	0.00011491	19.8111	19.8111	27.1946	1.3727
ENSG00000116254.18	CHD5	2.85992e-06	0.000171243	19.7581	19.7581	141.911	7.18245
ENSG00000008056.14	SYN1	5.54149e-07	9.9915e-05	19.7291	19.7291	107.12	5.42955
ENSG00000134594.5	RAB33A	7.91747e-07	0.000107671	19.7286	19.7286	24.6498	1.24945
ENSG00000281691.1	RBM5-AS1	0.00012586	0.00116007	19.6025	19.6025	2.80917	0.143306
ENSG00000184611.12	KCNH7	0.000587655	0.00326414	19.5715	19.5715	9.47027	0.483882
ENSG00000174145.8	NWD2	0.000213209	0.00163419	19.5631	19.5631	30.265	1.54705
ENSG00000139220.17	PPFIA2	1.23276e-07	6.80859e-05	19.5411	19.5411	165.292	8.45868
ENSG00000105613.10	MAST1	2.22562e-05	0.000430915	19.4864	19.4864	179.768	9.2253
ENSG00000105409.19	ATP1A3	1.52745e-07	6.80859e-05	19.4556	19.4556	455.188	23.3963
ENSG00000004848.8	ARX	0.000567757	0.00318728	19.4422	19.4422	12.5692	0.646494
ENSG00000151632.17	AKR1C2	7.26515e-05	0.000830037	19.4181	19.4181	11.1037	0.571823
ENSG00000128872.10	TMOD2	3.17923e-08	5.28912e-05	19.308	19.308	431.296	22.3377
ENSG00000101188.5	NTSR1	0.000128039	0.00117475	19.2101	19.2101	68.2337	3.55197
ENSG00000224116.7	INHBA-AS1	0.000981031	0.00469929	19.2046	19.2046	3.63605	0.189332
ENSG00000155265.11	GOLGA7B	8.08626e-06	0.000273563	19.0673	19.0673	99.4061	5.21345
ENSG00000279693.1	RP11-71L14.3	0.00127886	0.00566093	18.9132	18.9132	4.81693	0.254686
ENSG00000116544.12	DLGAP3	6.38359e-05	0.000762183	18.6997	18.6997	20.3299	1.08718
ENSG00000166159.11	LRTM2	0.00646773	0.0191745	18.4422	18.4422	20.7067	1.12279
ENSG00000188933.16	USP32P1	0.0232833	0.051713	18.2394	18.2394	5.71171	0.313153
ENSG00000182601.7	HS3ST4	7.53471e-05	0.000850278	18.2046	18.2046	122.724	6.74138
ENSG00000146090.16	RASGEF1C	0.000275702	0.00192691	18.0524	18.0524	14.1122	0.781736
ENSG00000033122.21	LRRC7	1.52121e-07	6.80859e-05	18.0377	18.0377	192.579	10.6765
ENSG00000149571.12	KIRREL3	2.48856e-06	0.00016238	17.9495	17.9495	97.4469	5.42893
ENSG00000188848.16	BEND4	2.67858e-05	0.000470791	17.9303	17.9303	16.8981	0.942432
ENSG00000103316.12	CRYM	0.000357936	0.00230028	17.9056	17.9056	73.0669	4.08066
ENSG00000198910.14	L1CAM	3.38859e-05	0.000538384	17.8981	17.8981	439.016	24.5286
ENSG00000122733.12	PHF24	0.000119289	0.00112887	17.8563	17.8563	87.9578	4.92587
ENSG00000101445.10	PPP1R16B	1.07101e-06	0.000116673	17.7664	17.7664	36.7151	2.06655
ENSG00000109163.7	GNRHR	7.28459e-05	0.000830365	17.7471	17.7471	2.88706	0.162677
ENSG00000128536.16	CDHR3	7.05329e-06	0.000261141	17.7142	17.7142	70.0186	3.95268
ENSG00000101210.13	EEF1A2	1.06981e-05	0.000301204	17.652	17.652	390.382	22.1154
ENSG00000255330.9	RP3-403A15.5	3.62562e-08	5.28912e-05	17.5858	17.5858	422.668	24.0346
ENSG00000121905.10	HPCA	0.0013148	0.00578203	17.5791	17.5791	20.0376	1.13986
ENSG00000175445.17	LPL	1.87787e-05	0.00040112	17.5595	17.5595	377.134	21.4774
ENSG00000152495.11	CAMK4	2.91042e-05	0.000487672	17.5049	17.5049	247.325	14.1289
ENSG00000197959.14	DNM3	1.94629e-07	7.06736e-05	17.295	17.295	146.846	8.49069
ENSG00000279685.2	MAPT-IT1	0.000260595	0.00185939	17.2276	17.2276	4.1027	0.238148
ENSG00000163032.12	VSNL1	1.51542e-05	0.000360987	17.0676	17.0676	43.5622	2.55233
ENSG00000112414.15	ADGRG6	2.37599e-05	0.000444136	17.0025	17.0025	17.4827	1.02824
ENSG00000139973.17	SYT16	6.7584e-06	0.000258898	16.8531	16.8531	66.0966	3.92192
ENSG00000119283.16	TRIM67	6.34607e-06	0.000252693	16.8416	16.8416	134.37	7.97844
ENSG00000225783.8	MIAT	3.0343e-05	0.000500426	16.8184	16.8184	1009.06	59.9974
ENSG00000148123.15	PLPPR1	2.18943e-07	7.11513e-05	16.6953	16.6953	90.8315	5.44055
ENSG00000253457.3	SMIM18	0.000487219	0.0028576	16.6871	16.6871	4.68961	0.281033
ENSG00000116299.17	ELAPOR1	1.43478e-05	0.000349376	16.6293	16.6293	70.3054	4.22781
ENSG00000015592.16	STMN4	1.28576e-07	6.80859e-05	16.4443	16.4443	350.254	21.2995
ENSG00000213023.11	SYT3	4.33682e-05	0.000616412	16.2289	16.2289	37.5653	2.31472
ENSG00000059915.17	PSD	0.000147495	0.00129508	16.1704	16.1704	173.815	10.7489
ENSG00000183166.11	CALN1	6.75596e-08	6.04592e-05	16.0261	16.0261	120.478	7.51761
ENSG00000179292.5	TMEM151A	9.81259e-06	0.000289924	15.9776	15.9776	13.9394	0.872437
ENSG00000159784.18	FAM131B	1.54491e-06	0.00013048	15.84	15.84	259.431	16.3782
ENSG00000198216.12	CACNA1E	1.32464e-05	0.000336232	15.7803	15.7803	225.013	14.2591
ENSG00000277399.5	GPR179	0.0147345	0.0361832	15.5821	15.5821	5.14053	0.329901
ENSG00000108309.14	RUNDC3A	4.79378e-05	0.000656695	15.5587	15.5587	98.0021	6.29886
ENSG00000119508.18	NR4A3	6.8537e-06	0.000260003	15.5432	15.5432	108.894	7.00592
ENSG00000084731.15	KIF3C	5.20709e-06	0.000231581	15.5	15.5	712.673	45.9789
ENSG00000198221.10	AFDN-DT	0.000422127	0.00257954	15.4719	15.4719	25.725	1.66268
ENSG00000134532.19	SOX5	0.000517236	0.00298994	15.4698	15.4698	282.501	18.2615
ENSG00000179456.10	ZBTB18	4.03305e-05	0.000594838	15.4538	15.4538	802.618	51.9364
ENSG00000155886.11	SLC24A2	0.000652434	0.00350623	15.4179	15.4179	54.2048	3.51569
ENSG00000189367.15	KIAA0408	3.73007e-07	8.0887e-05	15.3926	15.3926	125.294	8.13992
ENSG00000118473.23	SGIP1	7.25735e-06	0.000262023	15.3711	15.3711	65.9688	4.29175
ENSG00000078328.23	RBFOX1	5.78753e-07	0.000101408	15.2647	15.2647	121.024	7.92835
ENSG00000270171.1	RP11-338N10.1	0.00168424	0.0069158	15.2261	15.2261	7.07987	0.464983
ENSG00000079102.16	RUNX1T1	1.23634e-06	0.000122406	15.2141	15.2141	216.341	14.2198
ENSG00000152784.16	PRDM8	3.20345e-05	0.00052095	15.2112	15.2112	104.583	6.87541
ENSG00000019505.8	SYT13	6.26668e-06	0.000250777	15.1965	15.1965	295.668	19.4563
ENSG00000215218.4	UBE2QL1	5.14849e-08	5.98499e-05	15.1949	15.1949	186.76	12.291
ENSG00000102003.11	SYP	2.43657e-05	0.000448294	15.0886	15.0886	241.035	15.9747
ENSG00000139364.11	TMEM132B	3.84596e-06	0.000204358	15.0323	15.0323	253.06	16.8344
ENSG00000077264.16	PAK3	8.13662e-07	0.000109152	14.9868	14.9868	187.827	12.5328
ENSG00000003147.19	ICA1	2.60723e-06	0.000167353	14.7446	14.7446	23.3011	1.58031
ENSG00000102879.16	CORO1A	0.000582487	0.00324329	14.6482	14.6482	50.2852	3.43285
ENSG00000149927.18	DOC2A	0.000636879	0.00344456	14.427	14.427	20.7606	1.43901
ENSG00000218416.4	AC110619.2	0.00135236	0.00589388	14.3337	14.3337	10.5598	0.736713
ENSG00000196132.14	MYT1	0.00145424	0.00618582	14.2198	14.2198	41.9561	2.95054
ENSG00000116983.13	HPCAL4	2.212e-06	0.000153235	14.2055	14.2055	68.7614	4.84049
ENSG00000215196.5	BASP1-AS1	8.80387e-06	0.000282013	14.1966	14.1966	11.6289	0.819136
ENSG00000058404.20	CAMK2B	1.79676e-05	0.000391263	14.1719	14.1719	168.871	11.9159
ENSG00000148082.10	SHC3	8.67234e-07	0.000110431	14.1672	14.1672	233.859	16.5071
ENSG00000122574.11	WIPF3	4.27777e-05	0.000613388	13.9737	13.9737	63.3647	4.53456
ENSG00000101187.16	SLCO4A1	0.00141395	0.00607043	13.9415	13.9415	3.95935	0.283998
ENSG00000115252.18	PDE1A	0.000194195	0.00153965	13.8871	13.8871	109.839	7.90943
ENSG00000160716.6	CHRNB2	2.80466e-05	0.000480324	13.8226	13.8226	94.3144	6.8232
ENSG00000102678.7	FGF9	8.04391e-05	0.000888985	13.7894	13.7894	13.677	0.991855
ENSG00000153157.13	SYCP2L	4.86977e-05	0.00066001	13.7839	13.7839	8.85654	0.642528
ENSG00000165023.7	DIRAS2	0.00498809	0.0157262	13.6582	13.6582	70.797	5.18348
ENSG00000255366.1	RP11-1134I14.8	0.000102658	0.00103786	13.5056	13.5056	4.42381	0.327552
ENSG00000162989.5	KCNJ3	0.000199758	0.00156749	13.5028	13.5028	24.8421	1.83977
ENSG00000117600.14	PLPPR4	7.59149e-07	0.000107671	13.4919	13.4919	279.535	20.7188
ENSG00000182732.18	RGS6	1.0906e-06	0.000116673	13.3831	13.3831	45.0155	3.3636
ENSG00000105143.13	SLC1A6	0.000737589	0.00382797	13.3721	13.3721	35.0783	2.62324
ENSG00000101958.14	GLRA2	2.64248e-05	0.000468767	13.3438	13.3438	62.965	4.71868
ENSG00000186648.15	CARMIL3	0.000233114	0.00172099	13.3293	13.3293	104.174	7.81541
ENSG00000112541.18	PDE10A	2.26703e-06	0.000154342	13.2948	13.2948	61.8363	4.65118
ENSG00000081985.13	IL12RB2	0.00131266	0.00577736	13.2422	13.2422	3.3152	0.250351
ENSG00000196421.9	C20orf204	0.000937275	0.00453983	13.2154	13.2154	3.96228	0.299823
ENSG00000127561.15	SYNGR3	2.93263e-06	0.000174041	13.19	13.19	86.1629	6.53244
ENSG00000028277.21	POU2F2	3.35478e-06	0.000186924	13.1377	13.1377	40.503	3.08297
ENSG00000077063.11	CTTNBP2	0.000479692	0.00282274	13.0971	13.0971	136.174	10.3972
ENSG00000197106.7	SLC6A17	0.000772435	0.00395509	13.0403	13.0403	76.2615	5.84813
ENSG00000186377.8	CYP4X1	0.00362946	0.0123656	13.0239	13.0239	10.6666	0.819003
ENSG00000109956.13	B3GAT1	0.00195782	0.00777074	12.9538	12.9538	348.793	26.926
ENSG00000112182.15	BACH2	1.24609e-05	0.000324336	12.9022	12.9022	408.76	31.6813
ENSG00000163449.11	TMEM169	6.55691e-07	0.000105219	12.8855	12.8855	50.3101	3.90438
ENSG00000126950.8	TMEM35A	5.87707e-07	0.000101408	12.8687	12.8687	110.615	8.59563
ENSG00000091844.8	RGS17	1.52515e-05	0.000360987	12.7702	12.7702	38.7822	3.03694
ENSG00000236404.11	VLDLR-AS1	1.87124e-05	0.00040037	12.7416	12.7416	71.877	5.64112
ENSG00000107147.14	KCNT1	2.37941e-05	0.000444136	12.6845	12.6845	6.38048	0.503013
ENSG00000189238.6	LINC00943	4.08058e-05	0.000597454	12.6292	12.6292	10.7368	0.850153
ENSG00000087510.7	TFAP2C	2.11037e-05	0.00042096	12.6064	12.6064	29.6526	2.35218
ENSG00000177103.15	DSCAML1	0.000100338	0.0010236	12.5967	12.5967	42.878	3.4039
ENSG00000140600.17	SH3GL3	4.59453e-06	0.00022342	12.5961	12.5961	51.8879	4.11937
ENSG00000074211.14	PPP2R2C	9.91319e-07	0.00011491	12.5722	12.5722	106.432	8.46567
ENSG00000230707.2	RP11-364B14.3	3.69661e-05	0.000563228	12.5197	12.5197	3.49774	0.279379
ENSG00000168280.18	KIF5C	9.05653e-08	6.80859e-05	12.5102	12.5102	1200.05	95.9253
ENSG00000008300.17	CELSR3	0.000525398	0.0030206	12.4943	12.4943	230.231	18.4269
ENSG00000127152.18	BCL11B	8.31128e-05	0.000901766	12.4857	12.4857	88.5322	7.09071
ENSG00000141622.14	RNF165	0.000111208	0.00108399	12.3581	12.3581	170.939	13.8322
ENSG00000198838.14	RYR3	2.01888e-05	0.000413283	12.3513	12.3513	44.2915	3.58598
ENSG00000120645.12	IQSEC3	0.000270205	0.00190458	12.3435	12.3435	27.8068	2.25276
ENSG00000100167.20	SEPTIN3	2.83264e-06	0.000170548	12.2712	12.2712	1668.84	135.997
ENSG00000150672.18	DLG2	5.49666e-08	5.98499e-05	12.2477	12.2477	253.928	20.7327
ENSG00000260664.2	AC004158.3	4.46505e-05	0.000627414	12.2333	12.2333	52.6662	4.30515
ENSG00000104833.12	TUBB4A	4.16531e-05	0.000604347	12.166	12.166	312.413	25.6791
ENSG00000186472.20	PCLO	5.84539e-06	0.000241755	12.136	12.136	153.437	12.6431
ENSG00000124140.14	SLC12A5	9.90083e-06	0.000289924	12.1309	12.1309	32.9808	2.71875
ENSG00000174749.6	FAM241A	7.01003e-05	0.000811031	11.9579	11.9579	23.7539	1.98646
ENSG00000140488.16	CELF6	5.39655e-05	0.000703481	11.9565	11.9565	36.5031	3.053
ENSG00000204969.7	PCDHA2	0.00466045	0.0149036	11.9378	11.9378	41.6994	3.49305
ENSG00000158806.14	NPM2	0.000274105	0.00191826	11.9375	11.9375	7.23627	0.606177
ENSG00000168824.14	NSG1	1.39768e-06	0.000129041	11.9295	11.9295	380.671	31.91
ENSG00000261292.2	RP11-389G6.3	0.000107454	0.00106439	11.9163	11.9163	3.10118	0.260246
ENSG00000170160.17	CCDC144A	0.00647642	0.0191854	11.9153	11.9153	4.77447	0.4007
ENSG00000163536.13	SERPINI1	2.13679e-06	0.000149984	11.9132	11.9132	94.3018	7.91576
ENSG00000171246.6	NPTX1	0.00531404	0.0165005	11.912	11.912	141.831	11.9065
ENSG00000187134.14	AKR1C1	3.92245e-05	0.000585332	11.8815	11.8815	24.4746	2.0599
ENSG00000176887.7	SOX11	9.15228e-07	0.000110737	11.824	11.824	832.747	70.4288
ENSG00000164112.14	SMIM43	0.0169542	0.0404496	11.8233	11.8233	24.9136	2.10716
ENSG00000243970.3	PPIEL	7.76914e-06	0.000267535	11.7913	11.7913	8.42293	0.714333
ENSG00000233175.2	CTD-2020K17.3	0.0308184	0.0648642	11.783	11.783	4.44281	0.377051
ENSG00000180616.9	SSTR2	1.63277e-06	0.000132328	11.7783	11.7783	162.541	13.8001
ENSG00000101489.20	CELF4	2.18926e-05	0.000428305	11.7676	11.7676	73.0254	6.20565
ENSG00000187772.8	LIN28B	0.00115088	0.00528415	11.6353	11.6353	3.94537	0.339087
ENSG00000186369.10	LINC00643	0.00795262	0.0225032	11.6214	11.6214	25.0957	2.15944
ENSG00000184672.12	RALYL	7.10206e-06	0.000261141	11.6174	11.6174	33.9055	2.91851
ENSG00000177519.4	RPRM	1.49078e-06	0.00013048	11.5945	11.5945	71.4553	6.16286
ENSG00000166257.10	SCN3B	1.39957e-07	6.80859e-05	11.5738	11.5738	295.88	25.5646
ENSG00000225872.4	LINC01529	2.57748e-05	0.000462447	11.5017	11.5017	5.57399	0.484622
ENSG00000274253.5	RP11-566K19.6	0.00385236	0.0129139	11.4202	11.4202	3.68829	0.322961
ENSG00000135127.11	BICDL1	0.000116778	0.00111345	11.4148	11.4148	57.4894	5.03641
ENSG00000180269.8	GPR139	9.22043e-05	0.000967903	11.3739	11.3739	6.72717	0.591457
ENSG00000159915.13	ZNF233	1.10419e-05	0.00030571	11.3641	11.3641	9.61688	0.846254
ENSG00000184545.11	DUSP8	1.2738e-05	0.0003281	11.3518	11.3518	135.685	11.9527
ENSG00000213420.8	GPC2	0.00103752	0.00488333	11.3262	11.3262	132.617	11.7089
ENSG00000138622.4	HCN4	2.69527e-06	0.000168704	11.2902	11.2902	35.1761	3.11562
ENSG00000264589.4	MAPT-AS1	0.000197053	0.00155463	11.2894	11.2894	4.47963	0.396798
ENSG00000102878.18	HSF4	6.11202e-05	0.000745472	11.277	11.277	14.7249	1.30574
ENSG00000137486.17	ARRB1	4.31473e-05	0.000614226	11.2658	11.2658	160.301	14.229
ENSG00000249853.9	HS3ST5	0.00059574	0.00329196	11.2609	11.2609	9.2082	0.817711
ENSG00000172260.15	NEGR1	0.000229991	0.00170732	11.2473	11.2473	114.746	10.2021
ENSG00000128564.7	VGF	0.000383257	0.00241655	11.1056	11.1056	28.7416	2.58803
ENSG00000287243.2	THCAT155	0.00239568	0.00906257	10.9823	10.9823	5.42925	0.494363
ENSG00000167619.13	TMEM145	0.000455161	0.00272434	10.9779	10.9779	50.7689	4.62466
ENSG00000188674.11	C2orf80	0.000170128	0.00141453	10.9773	10.9773	11.7145	1.06715
ENSG00000188322.8	SBK1	0.00011971	0.00112999	10.8768	10.8768	563.048	51.7658
ENSG00000146216.13	TTBK1	0.000273815	0.00191826	10.8608	10.8608	94.8357	8.7319
ENSG00000112137.18	PHACTR1	0.000143556	0.0012695	10.7416	10.7416	56.223	5.23412
ENSG00000106089.12	STX1A	0.000128945	0.00118036	10.7255	10.7255	93.1922	8.6888
ENSG00000072832.15	CRMP1	1.26614e-05	0.000326889	10.7249	10.7249	1341.26	125.06
ENSG00000272379.1	RP1-257A7.5	0.000425447	0.0025895	10.6684	10.6684	4.95115	0.464094
ENSG00000121904.18	CSMD2	8.68566e-05	0.000929192	10.6277	10.6277	185.028	17.4099
ENSG00000173406.16	DAB1	5.61909e-05	0.000717304	10.617	10.617	315.886	29.7529
ENSG00000277586.4	NEFL	0.000210149	0.00161972	10.5968	10.5968	190.547	17.9816
ENSG00000279145.2	RP11-547D13.1	0.00145351	0.00618582	10.5789	10.5789	3.00439	0.283998
ENSG00000248719.2	RP11-377G16.2	0.0015394	0.00645486	10.5643	10.5643	3.29918	0.312295
ENSG00000070808.17	CAMK2A	0.0023037	0.00880176	10.5617	10.5617	23.392	2.21479
ENSG00000105642.16	KCNN1	0.00103743	0.00488333	10.5304	10.5304	25.401	2.41216
ENSG00000181790.11	ADGRB1	0.00014143	0.00125666	10.4905	10.4905	47.0399	4.48406
ENSG00000248019.3	FAM13A-AS1	0.000122019	0.00114166	10.4328	10.4328	15.6069	1.49595
ENSG00000174501.14	ANKRD36C	0.000950314	0.00458224	10.419	10.419	17.5963	1.68887
ENSG00000137747.16	TMPRSS13	0.00289579	0.0104292	10.4139	10.4139	8.31251	0.798216
ENSG00000235370.6	DNM1P51	0.000548842	0.00311684	10.4115	10.4115	11.291	1.08447
ENSG00000206579.9	XKR4	4.0615e-06	0.000208894	10.3735	10.3735	76.8762	7.41084
ENSG00000110436.13	SLC1A2	2.68666e-05	0.000471178	10.3663	10.3663	369.488	35.6433
ENSG00000136237.19	RAPGEF5	1.03437e-05	0.000297104	10.2937	10.2937	39.0987	3.7983
ENSG00000152932.8	RAB3C	9.20414e-06	0.000286238	10.2506	10.2506	79.432	7.74902
ENSG00000101746.16	NOL4	8.73982e-07	0.000110431	10.225	10.225	54.9423	5.3733
ENSG00000277938.1	RP5-965G21.3	0.000164616	0.00138707	10.2009	10.2009	3.52841	0.345892
ENSG00000203685.10	STUM	3.13093e-06	0.000180727	10.1873	10.1873	248.158	24.3595
ENSG00000204624.8	DISP3	0.00142033	0.00609124	10.1825	10.1825	86.4256	8.48769
ENSG00000099365.11	STX1B	1.80178e-06	0.000137993	10.1774	10.1774	114.089	11.2101
ENSG00000107105.15	ELAVL2	1.08158e-06	0.000116673	10.1624	10.1624	99.6603	9.80672
ENSG00000107864.15	CPEB3	0.000139235	0.00124474	10.0849	10.0849	25.0067	2.47961
ENSG00000170579.17	DLGAP1	2.474e-07	7.63468e-05	10.0566	10.0566	206.026	20.4867
ENSG00000205363.7	INSYN1	2.39624e-05	0.000445412	10.0438	10.0438	83.5601	8.31954
ENSG00000149527.18	PLCH2	0.00134774	0.00587857	10.034	10.034	18.9071	1.88431
ENSG00000111490.15	TBC1D30	2.92085e-07	7.68173e-05	10.0199	10.0199	101.083	10.0882
ENSG00000264058.2	RP5-1028K7.3	0.019573	0.0452446	9.99546	9.99546	11.1639	1.1169
ENSG00000165434.8	PGM2L1	1.22347e-05	0.000324336	9.9901	9.9901	244.667	24.4909
ENSG00000136854.24	STXBP1	1.82998e-05	0.000393643	9.98887	9.98887	512.599	51.3171
ENSG00000154429.11	CCSAP	3.65379e-06	0.000197415	9.94954	9.94954	160.733	16.1549
ENSG00000076356.7	PLXNA2	0.000157383	0.0013491	9.94938	9.94938	518.705	52.1344
ENSG00000279161.1	CTB-12A17.2	0.0203653	0.0465928	9.92647	9.92647	4.97021	0.500703
ENSG00000171817.17	ZNF540	1.24366e-05	0.000324336	9.90589	9.90589	16.888	1.70485
ENSG00000089169.15	RPH3A	0.000111932	0.00108728	9.80963	9.80963	11.0087	1.12223
ENSG00000205704.7	LINC00634	0.00158527	0.00660234	9.80866	9.80866	7.83922	0.799214
ENSG00000255545.8	B3GAT1-DT	0.000103623	0.00104421	9.78852	9.78852	6.35083	0.648804
ENSG00000149970.16	CNKSR2	2.82899e-07	7.68173e-05	9.77232	9.77232	83.5917	8.55393
ENSG00000067715.14	SYT1	5.94554e-07	0.000101498	9.75344	9.75344	518.915	53.2033
ENSG00000073910.23	FRY	2.88259e-07	7.68173e-05	9.73294	9.73294	98.2929	10.099
ENSG00000188803.15	SHISA6	5.22526e-06	0.000231581	9.73	9.73	73.1261	7.51552
ENSG00000008086.13	CDKL5	8.90146e-07	0.00011073	9.70091	9.70091	182.995	18.8637
ENSG00000112290.13	WASF1	1.10726e-07	6.80859e-05	9.66923	9.66923	471.668	48.7803
ENSG00000183117.19	CSMD1	0.000661688	0.00354173	9.66797	9.66797	51.1632	5.29203
ENSG00000227617.9	CERS6-AS1	0.0134973	0.0337871	9.65993	9.65993	14.1831	1.46824
ENSG00000133627.18	ACTR3B	3.10508e-07	7.78914e-05	9.63894	9.63894	118.785	12.3235
ENSG00000125285.6	SOX21	0.000233543	0.00172306	9.58789	9.58789	31.4138	3.2764
ENSG00000100604.13	CHGA	5.85022e-05	0.000730771	9.57372	9.57372	56.1023	5.86003
ENSG00000186479.5	RGS7BP	5.66739e-05	0.000719499	9.56993	9.56993	36.7769	3.84296
ENSG00000277363.5	SRCIN1	0.000272998	0.00191636	9.56659	9.56659	107.659	11.2537
ENSG00000253861.1	SLC2A3P1	0.0045433	0.0146457	9.55778	9.55778	21.0798	2.20551
ENSG00000280234.1	RP11-145P16.2	6.65228e-05	0.000782619	9.55501	9.55501	4.76215	0.498393
ENSG00000188580.15	NKAIN2	1.60398e-05	0.000368754	9.52642	9.52642	136.626	14.3418
ENSG00000221946.8	FXYD7	0.070732	0.126326	9.49542	9.49542	10.5803	1.11425
ENSG00000164434.12	FABP7	2.66157e-05	0.000470345	9.47955	9.47955	527.75	55.6725
ENSG00000100884.9	CPNE6	0.0147846	0.0362654	9.45205	9.45205	17.8735	1.89096
ENSG00000095370.20	SH2D3C	2.04621e-05	0.000415131	9.4336	9.4336	39.5155	4.18881
ENSG00000103723.17	AP3B2	1.38662e-05	0.000342853	9.43186	9.43186	131.689	13.9621
ENSG00000175175.6	PPM1E	9.17806e-07	0.000110737	9.41012	9.41012	165.037	17.5383
ENSG00000112333.12	NR2E1	0.02008	0.0461506	9.38242	9.38242	37.6455	4.01235
ENSG00000091428.18	RAPGEF4	7.10598e-06	0.000261141	9.3333	9.3333	14.9248	1.5991
ENSG00000174939.11	ASPHD1	0.000305548	0.0020697	9.32576	9.32576	21.3594	2.29036
ENSG00000172915.19	NBEA	4.72182e-06	0.000225509	9.27422	9.27422	463.62	49.9902
ENSG00000156453.14	PCDH1	1.46629e-06	0.00013048	9.19334	9.19334	88.612	9.63872
ENSG00000260272.1	RP11-20I23.1	0.0105607	0.0279281	9.18984	9.18984	2.8548	0.310647
ENSG00000282164.3	PEG13	0.000241106	0.00176688	9.16939	9.16939	18.4088	2.00763
ENSG00000223572.10	CKMT1A	1.48818e-05	0.000357497	9.13722	9.13722	17.2755	1.89068
ENSG00000155849.16	ELMO1	1.15257e-05	0.00031391	9.12472	9.12472	116.234	12.7383
ENSG00000250303.4	LINC02762	1.04693e-05	0.000299154	9.096	9.096	32.4786	3.57065
ENSG00000183960.9	KCNH8	0.000155176	0.00133949	9.09531	9.09531	25.9615	2.85439
ENSG00000157064.11	NMNAT2	2.72518e-07	7.68173e-05	9.09152	9.09152	281.105	30.9195
ENSG00000163462.18	TRIM46	0.000449197	0.00269871	9.08688	9.08688	85.2256	9.37898
ENSG00000185386.15	MAPK11	0.000586647	0.00325967	9.06946	9.06946	88.4557	9.75314
ENSG00000133878.9	DUSP26	7.12058e-07	0.000105476	9.04608	9.04608	46.8152	5.17519
ENSG00000100095.19	SEZ6L	7.08562e-07	0.000105476	9.04579	9.04579	322.214	35.6203
ENSG00000186862.20	PDZD7	1.99654e-05	0.000410323	9.03144	9.03144	11.8134	1.30803
ENSG00000228971.3	LINC02607	0.00124026	0.00554145	9.02127	9.02127	7.14947	0.792512
ENSG00000280385.1	AP000648.5	0.000707012	0.00370887	9.01295	9.01295	12.239	1.35793
ENSG00000135298.15	ADGRB3	7.75903e-07	0.000107671	9.00488	9.00488	135.085	15.0013
ENSG00000111371.16	SLC38A1	1.23458e-06	0.000122406	8.96262	8.96262	678.245	75.6749
ENSG00000164061.5	BSN	5.08077e-05	0.000676045	8.93096	8.93096	135.832	15.2091
ENSG00000281183.1	NPTN-IT1	0.00033601	0.0022008	8.9039	8.9039	14.2264	1.59777
ENSG00000146006.8	LRRTM2	8.54941e-06	0.00027878	8.88221	8.88221	69.3659	7.80953
ENSG00000273108.1	RP11-416N2.4	0.000283253	0.00196544	8.88158	8.88158	3.68831	0.415276
ENSG00000179796.12	LRRC3B	1.17531e-05	0.000315388	8.8778	8.8778	104.74	11.7979
ENSG00000011347.10	SYT7	0.000120804	0.00113564	8.86705	8.86705	95.9194	10.8175
ENSG00000113763.12	UNC5A	0.000249099	0.00180628	8.8647	8.8647	80.0727	9.03276
ENSG00000258947.8	TUBB3	0.000641089	0.00346099	8.85833	8.85833	1450.43	163.737
ENSG00000188227.13	ZNF793	1.32988e-05	0.000336232	8.81941	8.81941	71.128	8.06494
ENSG00000092051.17	JPH4	1.79096e-05	0.000391263	8.79682	8.79682	228.495	25.9747
ENSG00000153253.19	SCN3A	2.63548e-06	0.000167823	8.77913	8.77913	78.3198	8.92114
ENSG00000147488.11	ST18	0.00298907	0.0106682	8.77242	8.77242	28.2521	3.22056
ENSG00000185924.7	RTN4RL1	0.000292774	0.00200802	8.76545	8.76545	37.7115	4.30228
ENSG00000105605.8	CACNG7	2.92911e-05	0.00048911	8.75715	8.75715	122.078	13.9404
ENSG00000136153.20	LMO7	0.000653358	0.00350767	8.7557	8.7557	143.175	16.3522
ENSG00000276564.1	CTA-276F8.1	0.00117592	0.00536298	8.73894	8.73894	6.53456	0.747752
ENSG00000137843.12	PAK6	0.00121527	0.00546261	8.72433	8.72433	44.9009	5.14664
ENSG00000170837.3	GPR27	8.28699e-06	0.000274273	8.68478	8.68478	49.673	5.71955
ENSG00000124406.16	ATP8A1	4.00331e-07	8.31522e-05	8.66633	8.66633	147.56	17.0268
ENSG00000127585.12	FBXL16	7.233e-05	0.000827874	8.65673	8.65673	70.879	8.18773
ENSG00000230314.7	ELOVL2-AS1	0.00125641	0.00559497	8.64798	8.64798	2.37611	0.274759
ENSG00000142675.18	CNKSR1	8.66063e-05	0.000929007	8.6449	8.6449	5.25241	0.607573
ENSG00000162188.6	GNG3	1.60788e-06	0.000131641	8.63725	8.63725	93.672	10.8451
ENSG00000125744.12	RTN2	0.000305018	0.00206699	8.58106	8.58106	65.7681	7.66433
ENSG00000280334.1	RP11-361L15.5	0.0026383	0.00973261	8.57215	8.57215	9.64943	1.12567
ENSG00000176383.9	B3GNT4	7.91125e-05	0.000877952	8.56545	8.56545	6.64738	0.77607
ENSG00000171033.13	PKIA	2.21541e-06	0.000153235	8.56508	8.56508	406.123	47.4161
ENSG00000221866.9	PLXNA4	1.2049e-05	0.000320605	8.5466	8.5466	632.782	74.039
ENSG00000240891.8	PLCXD2	2.43697e-06	0.000161285	8.53111	8.53111	82.1374	9.62798
ENSG00000158815.11	FGF17	0.000198247	0.00156021	8.52876	8.52876	4.78643	0.561211
ENSG00000246379.8	RP11-461O7.1	0.00013582	0.00122582	8.52259	8.52259	8.01958	0.940979
ENSG00000100077.15	GRK3	7.50688e-05	0.000847947	8.50726	8.50726	115.8	13.6119
ENSG00000142197.12	DOP1B	5.78813e-05	0.000728487	8.50458	8.50458	129.32	15.2059
ENSG00000164742.16	ADCY1	2.35576e-06	0.000158835	8.503	8.503	374.021	43.9869
ENSG00000176595.4	KBTBD11	2.04626e-07	7.06736e-05	8.47412	8.47412	228.6	26.9763
ENSG00000137642.13	SORL1	1.6456e-05	0.000375099	8.45724	8.45724	113.368	13.4048
ENSG00000141431.13	ASXL3	2.89937e-07	7.68173e-05	8.44233	8.44233	98.1087	11.621
ENSG00000029534.21	ANK1	0.000550025	0.00311896	8.43997	8.43997	12.7627	1.51217
ENSG00000129355.7	CDKN2D	3.59077e-05	0.000554977	8.42631	8.42631	78.5325	9.31993
ENSG00000184305.15	CCSER1	1.23705e-05	0.000324336	8.42115	8.42115	18.1089	2.15041
ENSG00000004777.18	ARHGAP33	0.00219152	0.00847406	8.41091	8.41091	284.639	33.8417
ENSG00000187164.20	SHTN1	5.44609e-07	9.9915e-05	8.40732	8.40732	332.953	39.6028
ENSG00000250056.8	LINC01018	0.000171454	0.00142027	8.39276	8.39276	3.40933	0.406222
ENSG00000165973.19	NELL1	0.000327414	0.00216578	8.38199	8.38199	45.1209	5.38308
ENSG00000104112.9	SCG3	2.54275e-07	7.68173e-05	8.36182	8.36182	179.401	21.4547
ENSG00000128253.15	RFPL2	0.000978755	0.00469399	8.35995	8.35995	2.11557	0.25306
ENSG00000146267.12	FAXC	6.8431e-07	0.000105356	8.33334	8.33334	70.5545	8.46653
ENSG00000143847.15	PPFIA4	0.00399973	0.0132654	8.33003	8.33003	63.3602	7.60623
ENSG00000078018.21	MAP2	7.48153e-07	0.000107671	8.32958	8.32958	1765.76	211.987
ENSG00000185666.15	SYN3	4.95806e-05	0.000666907	8.30914	8.30914	42.5516	5.12106
ENSG00000163590.14	PPM1L	3.62879e-06	0.000196727	8.30455	8.30455	212.407	25.5772
ENSG00000204060.7	FOXO6	0.00662207	0.0195052	8.28553	8.28553	35.7196	4.31108
ENSG00000206052.11	DOK6	5.86537e-07	0.000101408	8.27061	8.27061	221.819	26.8202
ENSG00000140323.6	DISP2	1.54234e-06	0.00013048	8.26673	8.26673	130.119	15.7401
ENSG00000185614.7	INKA1	0.000121853	0.00114114	8.25543	8.25543	7.28945	0.882988
ENSG00000146151.14	HMGCLL1	7.48838e-06	0.000264641	8.25448	8.25448	23.9061	2.89613
ENSG00000197182.14	MIRLET7BHG	0.00123596	0.00552927	8.24407	8.24407	3.73985	0.453641
ENSG00000142235.13	LMTK3	0.000100898	0.001028	8.22233	8.22233	101.142	12.3008
ENSG00000184702.20	SEPTIN5	2.66525e-05	0.000470345	8.22055	8.22055	369.07	44.896
ENSG00000088387.20	DOCK9	2.51676e-05	0.000455829	8.20573	8.20573	209.487	25.5294
ENSG00000108018.16	SORCS1	9.6153e-06	0.000289924	8.20482	8.20482	109.654	13.3646
ENSG00000212643.3	ZRSR2P1	0.02634	0.057165	8.19834	8.19834	5.70424	0.695779
ENSG00000161681.16	SHANK1	0.0011949	0.00541194	8.19348	8.19348	122.001	14.89
ENSG00000087258.16	GNAO1	3.16423e-06	0.000181345	8.18838	8.18838	475.194	58.0327
ENSG00000275793.1	RIMBP3	0.0116609	0.0302152	8.15205	8.15205	5.71791	0.701408
ENSG00000158050.5	DUSP2	0.000183775	0.0014875	8.12668	8.12668	3.81439	0.469366
ENSG00000154898.15	CCDC144CP	0.00162686	0.00673542	8.11642	8.11642	1.50045	0.184866
ENSG00000162975.5	KCNF1	2.3245e-05	0.000439356	8.1031	8.1031	30.6887	3.78728
ENSG00000143630.10	HCN3	3.08403e-05	0.000507063	8.09649	8.09649	68.3932	8.44727
ENSG00000168490.14	PHYHIP	0.000926779	0.00449714	8.09434	8.09434	84.7369	10.4687
ENSG00000010818.10	HIVEP2	4.50555e-06	0.000221103	8.08218	8.08218	418.431	51.772
ENSG00000254489.2	MPPED2-AS1	0.0041044	0.0135215	8.0734	8.0734	2.76682	0.342708
ENSG00000049759.20	NEDD4L	1.15772e-05	0.00031391	8.07151	8.07151	327.147	40.531
ENSG00000171132.14	PRKCE	2.03013e-06	0.000148169	8.07065	8.07065	142.617	17.6711
ENSG00000133636.11	NTS	0.00638277	0.0189752	8.0628	8.0628	3.71797	0.461126
ENSG00000143702.16	CEP170	1.15862e-07	6.80859e-05	8.06107	8.06107	744.811	92.396
ENSG00000130475.14	FCHO1	0.000296466	0.00202434	8.04125	8.04125	26.463	3.29091
ENSG00000197535.15	MYO5A	6.93721e-06	0.000261141	7.98787	7.98787	404.56	50.6467
ENSG00000147862.17	NFIB	3.19304e-06	0.000181577	7.94788	7.94788	771.491	97.0688
ENSG00000227487.4	NCAM1-AS1	0.00188723	0.00754459	7.92085	7.92085	8.61943	1.08819
ENSG00000170500.13	LONRF2	1.47122e-07	6.80859e-05	7.91482	7.91482	189.421	23.9325
ENSG00000229980.5	TOB1-AS1	0.00012498	0.00115528	7.90055	7.90055	4.11226	0.520503
ENSG00000154608.14	CEP170P1	1.33456e-05	0.000336232	7.89916	7.89916	15.3129	1.93855
ENSG00000175274.19	TP53I11	0.00326638	0.011417	7.89862	7.89862	449.209	56.8719
ENSG00000162545.6	CAMK2N1	9.86224e-06	0.000289924	7.89705	7.89705	195.804	24.7946
ENSG00000172461.11	FUT9	2.91173e-05	0.000487672	7.86263	7.86263	80.2129	10.2018
ENSG00000144331.20	ZNF385B	0.000180579	0.00146944	7.85949	7.85949	10.4407	1.32842
ENSG00000183317.17	EPHA10	0.000749397	0.00387083	7.84119	7.84119	26.6591	3.39988
ENSG00000085433.16	WDR47	1.20696e-07	6.80859e-05	7.8341	7.8341	263.822	33.6761
ENSG00000260918.1	RP11-731J8.2	0.00130181	0.00574535	7.81332	7.81332	4.51524	0.57789
ENSG00000214338.10	SOGA3	0.00158525	0.00660234	7.81305	7.81305	69.8195	8.93627
ENSG00000125510.18	OPRL1	5.4052e-06	0.000235699	7.80827	7.80827	35.1005	4.4953
ENSG00000186469.8	GNG2	8.34802e-07	0.000109257	7.79319	7.79319	642.195	82.4047
ENSG00000134323.12	MYCN	0.00113208	0.00521276	7.77667	7.77667	123.027	15.82
ENSG00000138028.16	CGREF1	0.000521817	0.00300831	7.77228	7.77228	24.385	3.13744
ENSG00000182674.6	KCNB2	0.000205316	0.00159297	7.7602	7.7602	13.472	1.73604
ENSG00000089199.10	CHGB	1.55792e-06	0.00013089	7.73066	7.73066	90.8819	11.756
ENSG00000137261.15	KIAA0319	1.53195e-05	0.000360987	7.70111	7.70111	57.7778	7.50253
ENSG00000128965.13	CHAC1	0.000203546	0.00158435	7.69241	7.69241	92.2306	11.9898
ENSG00000050030.16	NEXMIF	2.00943e-06	0.000148169	7.68164	7.68164	121.91	15.8703
ENSG00000175264.8	CHST1	1.65393e-05	0.000375928	7.67498	7.67498	40.1324	5.229
ENSG00000106537.8	TSPAN13	2.44234e-06	0.000161285	7.6681	7.6681	144.281	18.8158
ENSG00000089847.12	ANKRD24	0.000609553	0.00334983	7.62915	7.62915	10.7703	1.41172
ENSG00000048740.18	CELF2	8.15978e-06	0.000273933	7.62851	7.62851	740.232	97.0349
ENSG00000115353.11	TACR1	0.00219759	0.00849138	7.57752	7.57752	6.56211	0.865998
ENSG00000076826.10	CAMSAP3	0.000105245	0.00105488	7.54164	7.54164	109.347	14.499
ENSG00000064300.9	NGFR	0.00958553	0.025943	7.53576	7.53576	43.6698	5.795
ENSG00000145687.16	SSBP2	6.36284e-05	0.000760751	7.51939	7.51939	347.181	46.1715
ENSG00000182255.7	KCNA4	7.27259e-05	0.000830037	7.51617	7.51617	11.01	1.46484
ENSG00000185760.17	KCNQ5	8.31171e-06	0.00027444	7.50353	7.50353	18.9019	2.51906
ENSG00000163013.12	FBXO41	4.6631e-05	0.000646748	7.50286	7.50286	101.119	13.4773
ENSG00000125895.6	TMEM74B	0.0019437	0.00772044	7.47188	7.47188	15.7894	2.11317
ENSG00000113211.6	PCDHB6	0.00247717	0.00929415	7.46062	7.46062	14.5302	1.94758
ENSG00000171303.7	KCNK3	2.84541e-05	0.000484203	7.38171	7.38171	22.5785	3.0587
ENSG00000188199.10	NUTM2B	0.00113373	0.00521889	7.36412	7.36412	15.6603	2.12656
ENSG00000213190.4	MLLT11	2.13884e-06	0.000149984	7.33644	7.33644	656.136	89.4352
ENSG00000278867.1	RP11-640N20.4	0.000438861	0.00265351	7.30715	7.30715	3.35065	0.458544
ENSG00000260398.1	RP11-594N15.3	0.000571941	0.00320123	7.3011	7.3011	6.24482	0.855327
ENSG00000113161.17	HMGCR	0.000279021	0.00194587	7.29707	7.29707	530.495	72.6996
ENSG00000182389.20	CACNB4	9.21424e-05	0.000967903	7.27593	7.27593	28.6652	3.93973
ENSG00000158445.10	KCNB1	0.000565807	0.00318133	7.26643	7.26643	38.8064	5.34051
ENSG00000067798.16	NAV3	2.10805e-07	7.06736e-05	7.25386	7.25386	229.24	31.6025
ENSG00000267940.1	RP11-290F24.6	0.000887418	0.00436153	7.24448	7.24448	2.85311	0.393833
ENSG00000106069.23	CHN2	1.24136e-05	0.000324336	7.23561	7.23561	71.5943	9.89472
ENSG00000184271.17	POU6F1	8.89787e-07	0.00011073	7.22803	7.22803	79.5054	10.9996
ENSG00000185985.11	SLITRK2	3.48762e-05	0.000546008	7.22682	7.22682	71.7582	9.92942
ENSG00000185615.16	PDIA2	0.00148227	0.00627331	7.21982	7.21982	11.2347	1.55609
ENSG00000253764.3	RP11-439C15.4	0.00318727	0.0112113	7.21638	7.21638	11.9545	1.65658
ENSG00000272887.1	CSPG4P5	0.00416559	0.0136698	7.21381	7.21381	11.6597	1.6163
ENSG00000118507.18	AKAP7	0.000755577	0.00389113	7.21319	7.21319	74.3204	10.3034
ENSG00000136828.19	RALGPS1	2.96795e-07	7.68173e-05	7.19127	7.19127	220.643	30.682
ENSG00000134278.15	SPIRE1	1.21548e-07	6.80859e-05	7.19085	7.19085	372.802	51.844
ENSG00000272505.1	RP11-981G7.6	4.24484e-05	0.000612492	7.17196	7.17196	19.3121	2.69273
ENSG00000234338.1	RP11-797H7.1	0.000943892	0.00456081	7.17113	7.17113	7.52871	1.04986
ENSG00000182256.13	GABRG3	0.00079737	0.00403895	7.10335	7.10335	18.1375	2.55338
ENSG00000181072.12	CHRM2	0.00561044	0.0171913	7.08577	7.08577	10.4379	1.47308
ENSG00000280193.1	RP13-923O23.7	0.00829282	0.0232486	7.06442	7.06442	2.40472	0.340398
ENSG00000188573.8	FBLL1	4.42808e-06	0.000219261	7.05892	7.05892	31.4421	4.45423
ENSG00000155858.6	LSM11	4.15805e-05	0.000603839	7.05318	7.05318	81.3271	11.5306
ENSG00000188582.10	PAQR9	0.000779923	0.00397667	7.04622	7.04622	4.91535	0.697586
ENSG00000198673.11	TAFA2	5.606e-06	0.000239388	7.03645	7.03645	37.8055	5.37281
ENSG00000113212.7	PCDHB7	0.0609393	0.112363	7.02605	7.02605	6.3321	0.901231
ENSG00000135144.7	DTX1	5.20248e-05	0.000686383	7.00689	7.00689	83.4697	11.9125
ENSG00000260296.1	RP11-395I6.3	0.00037329	0.00237141	6.99249	6.99249	3.78947	0.541934
ENSG00000112320.12	SOBP	4.58675e-07	9.08687e-05	6.97792	6.97792	246.43	35.3156
ENSG00000162105.20	SHANK2	1.32049e-05	0.000336232	6.97086	6.97086	117.596	16.8697
ENSG00000153956.16	CACNA2D1	3.96318e-06	0.000206484	6.96356	6.96356	122.178	17.5454
ENSG00000267470.6	ZNF571-AS1	0.00020124	0.0015745	6.96098	6.96098	8.52971	1.22536
ENSG00000149294.17	NCAM1	3.40227e-07	7.78914e-05	6.92461	6.92461	1354.01	195.535
ENSG00000065609.14	SNAP91	9.84317e-06	0.000289924	6.92278	6.92278	201.459	29.1009
ENSG00000164221.13	CCDC112	2.26988e-06	0.000154342	6.90736	6.90736	86.2661	12.489
ENSG00000152402.11	GUCY1A2	4.47274e-05	0.000627944	6.9001	6.9001	85.3074	12.3632
ENSG00000086570.13	FAT2	0.00108998	0.00507571	6.89836	6.89836	7.1083	1.03043
ENSG00000233058.2	LINC00884	4.65687e-05	0.000646443	6.89715	6.89715	9.23418	1.33884
ENSG00000155980.13	KIF5A	9.6603e-07	0.00011491	6.88003	6.88003	495.141	71.9679
ENSG00000171786.6	NHLH1	0.000123697	0.00114784	6.87974	6.87974	53.6845	7.80328
ENSG00000183682.8	BMP8A	0.00366764	0.0124534	6.87916	6.87916	2.51659	0.365828
ENSG00000147642.17	SYBU	2.02586e-06	0.000148169	6.87623	6.87623	160.034	23.2735
ENSG00000139445.18	FOXN4	0.129186	0.204988	6.86595	6.86595	11.9599	1.74191
ENSG00000260391.2	RP11-71H17.7	0.045991	0.0895271	6.86391	6.86391	4.42515	0.644699
ENSG00000166924.9	NYAP1	6.24034e-05	0.000751661	6.86096	6.86096	123.966	18.0683
ENSG00000156486.8	KCNS2	0.0285419	0.0610926	6.86065	6.86065	2.23128	0.325229
ENSG00000117569.19	PTBP2	8.44264e-07	0.000109257	6.86044	6.86044	111.083	16.1918
ENSG00000172803.18	SNX32	0.00229624	0.00877747	6.85009	6.85009	28.8366	4.20967
ENSG00000065413.20	ANKRD44	0.000411026	0.00252807	6.84718	6.84718	64.5748	9.43086
ENSG00000170921.15	TANC2	1.36862e-06	0.000129041	6.84453	6.84453	295.557	43.1815
ENSG00000118263.15	KLF7	1.87372e-06	0.000141829	6.82904	6.82904	223.297	32.6981
ENSG00000125898.13	FAM110A	0.00251018	0.0093851	6.82424	6.82424	16.6977	2.44682
ENSG00000114541.15	FRMD4B	1.89113e-05	0.000402479	6.80413	6.80413	150.188	22.0731
ENSG00000284874.1	SEPT5-GP1BB	0.000118593	0.00112392	6.80375	6.80375	113.103	16.6236
ENSG00000101098.13	RIMS4	8.97792e-07	0.000110737	6.80268	6.80268	163.463	24.0292
ENSG00000278989.1	RP11-762L8.6	0.000554245	0.00313389	6.7852	6.7852	4.70952	0.694087
ENSG00000198720.13	ANKRD13B	0.00610765	0.0183351	6.77123	6.77123	112.284	16.5826
ENSG00000215475.5	SIAH3	0.00140049	0.00602851	6.77093	6.77093	107.107	15.8187
ENSG00000183248.12	PRR36	0.000589577	0.00327186	6.71968	6.71968	151.72	22.5785
ENSG00000156475.19	PPP2R2B	7.83421e-06	0.000269198	6.71337	6.71337	301.462	44.9048
ENSG00000110148.10	CCKBR	0.00146016	0.00619874	6.6954	6.6954	9.77009	1.45922
ENSG00000154822.18	PLCL2	8.28954e-06	0.000274273	6.69427	6.69427	119.286	17.819
ENSG00000257086.1	RP11-783K16.13	0.000518754	0.00299548	6.68075	6.68075	4.991	0.747072
ENSG00000134207.17	SYT6	4.5042e-06	0.000221103	6.67929	6.67929	89.4172	13.3872
ENSG00000135596.18	MICAL1	0.000385254	0.00242248	6.67694	6.67694	172.372	25.8161
ENSG00000142686.8	C1orf216	1.19202e-06	0.000122406	6.66012	6.66012	130.807	19.6403
ENSG00000103056.12	SMPD3	1.12569e-05	0.000310823	6.65588	6.65588	86.8501	13.0486
ENSG00000196935.9	SRGAP1	3.97961e-06	0.000206669	6.62814	6.62814	284.651	42.9459
ENSG00000066382.17	MPPED2	0.00234718	0.00891694	6.61402	6.61402	103.106	15.5891
ENSG00000075340.23	ADD2	8.88691e-05	0.00094386	6.61057	6.61057	724.297	109.567
ENSG00000169783.13	LINGO1	0.00142155	0.00609124	6.60474	6.60474	185.505	28.0866
ENSG00000244405.8	ETV5	4.33793e-06	0.00021686	6.5746	6.5746	150.336	22.8661
ENSG00000160469.17	BRSK1	2.79682e-05	0.000480006	6.5606	6.5606	170.179	25.9395
ENSG00000125814.17	NAPB	5.60504e-05	0.000717304	6.54681	6.54681	89.293	13.6392
ENSG00000173452.14	TMEM196	0.000416894	0.00255926	6.53597	6.53597	5.67204	0.867818
ENSG00000091664.9	SLC17A6	0.00244042	0.00919714	6.53041	6.53041	16.9349	2.59324
ENSG00000070669.17	ASNS	0.000106334	0.00106098	6.51936	6.51936	316.101	48.4865
ENSG00000261786.1	RP4-555D20.2	0.00597766	0.0180647	6.51541	6.51541	7.74639	1.18893
ENSG00000177182.11	CLVS1	9.4268e-06	0.000289769	6.51138	6.51138	53.8551	8.27092
ENSG00000183929.7	DUSP5P1	0.00301121	0.0107271	6.50496	6.50496	3.05321	0.469366
ENSG00000164236.12	ANKRD33B	0.000779808	0.00397667	6.50108	6.50108	35.0447	5.3906
ENSG00000250091.3	DNAH10OS	8.82758e-06	0.000282013	6.4986	6.4986	54.1081	8.32611
ENSG00000131398.15	KCNC3	2.6995e-05	0.000472146	6.47206	6.47206	29.0971	4.49581
ENSG00000135976.20	ANKRD36	0.000569488	0.00319196	6.46497	6.46497	37.5377	5.80633
ENSG00000165617.15	DACT1	2.83799e-05	0.000483965	6.45785	6.45785	274.311	42.4771
ENSG00000198739.11	LRRTM3	0.00115777	0.0053086	6.44475	6.44475	10.9663	1.70159
ENSG00000064042.18	LIMCH1	7.76707e-07	0.000107671	6.41027	6.41027	301.958	47.1054
ENSG00000187867.10	PALM3	4.15469e-05	0.000603839	6.40204	6.40204	11.5868	1.80986
ENSG00000182050.13	MGAT4C	0.000813471	0.00409596	6.39629	6.39629	9.60461	1.50159
ENSG00000131711.15	MAP1B	6.70131e-06	0.0002585	6.39327	6.39327	3849.47	602.113
ENSG00000102683.8	SGCG	0.0142949	0.0353181	6.38397	6.38397	9.46218	1.48218
ENSG00000003987.14	MTMR7	6.3442e-05	0.000760309	6.38276	6.38276	33.4347	5.23829
ENSG00000267199.1	RP11-861E21.2	0.00194178	0.00771664	6.38219	6.38219	2.9021	0.454718
ENSG00000082482.14	KCNK2	1.34625e-05	0.000338079	6.37032	6.37032	41.4241	6.50268
ENSG00000167508.12	MVD	0.00724862	0.0209659	6.35977	6.35977	156.253	24.569
ENSG00000178773.15	CPNE7	0.0141388	0.0349808	6.35703	6.35703	3.40498	0.535624
ENSG00000250305.9	TRMT9B	0.0103502	0.0275212	6.35694	6.35694	91.8803	14.4535
ENSG00000163485.17	ADORA1	2.66604e-06	0.000168586	6.3505	6.3505	71.6895	11.2888
ENSG00000144596.13	GRIP2	0.000807236	0.00407647	6.33759	6.33759	25.9821	4.09968
ENSG00000157193.18	LRP8	2.14216e-05	0.000423341	6.33563	6.33563	211.497	33.3822
ENSG00000187730.9	GABRD	0.00374087	0.0126325	6.3247	6.3247	2.48673	0.393178
ENSG00000174672.16	BRSK2	0.00274192	0.00999728	6.30907	6.30907	123.242	19.5342
ENSG00000169744.13	LDB2	0.000549993	0.00311896	6.30111	6.30111	83.5214	13.255
ENSG00000008735.14	MAPK8IP2	6.86773e-05	0.000800919	6.29975	6.29975	145.392	23.079
ENSG00000187122.17	SLIT1	0.000138977	0.00124375	6.29777	6.29777	283.373	44.9959
ENSG00000187372.11	PCDHB13	0.000348463	0.00225294	6.28026	6.28026	8.87377	1.41296
ENSG00000106113.19	CRHR2	0.0584138	0.108529	6.26862	6.26862	5.55627	0.886363
ENSG00000151690.15	MFSD6	5.10038e-06	0.00023074	6.25973	6.25973	69.0351	11.0285
ENSG00000176788.9	BASP1	3.87531e-06	0.000204829	6.25768	6.25768	853.935	136.462
ENSG00000158560.14	DYNC1I1	4.45488e-05	0.000627083	6.25605	6.25605	128.592	20.5549
ENSG00000245526.11	LINC00461	0.000106164	0.00106072	6.24618	6.24618	351.872	56.334
ENSG00000169184.6	MN1	0.000205944	0.00159541	6.2406	6.2406	380.292	60.9385
ENSG00000180875.5	GREM2	0.000234654	0.00172887	6.23265	6.23265	18.1508	2.9122
ENSG00000271533.1	RP3-368A4.6	0.00293806	0.0105475	6.23137	6.23137	6.88424	1.10477
ENSG00000261087.1	ZNNT1	0.000289168	0.00199325	6.22316	6.22316	4.03763	0.648806
ENSG00000104967.8	NOVA2	8.14326e-05	0.000892588	6.22076	6.22076	246.348	39.601
ENSG00000186907.8	RTN4RL2	0.014489	0.0356991	6.21962	6.21962	15.1231	2.43152
ENSG00000100678.19	SLC8A3	7.76542e-06	0.000267535	6.21531	6.21531	46.1672	7.42798
ENSG00000125931.11	CITED1	0.00091582	0.00445581	6.20461	6.20461	5.52027	0.889705
ENSG00000155511.18	GRIA1	3.33777e-07	7.78914e-05	6.19592	6.19592	241.602	38.9936
ENSG00000272899.4	ATP6V1FNB	8.34951e-05	0.00090469	6.17841	6.17841	12.6927	2.05437
ENSG00000159753.14	CARMIL2	0.0671006	0.121271	6.17533	6.17533	15.881	2.57168
ENSG00000249459.11	ZNF286B	5.98162e-06	0.000244242	6.16745	6.16745	28.9511	4.69417
ENSG00000257122.5	RRN3P3	0.00786054	0.0222819	6.16306	6.16306	8.12144	1.31776
ENSG00000171462.15	DLK2	0.0743263	0.131472	6.15853	6.15853	8.7166	1.41537
ENSG00000125675.20	GRIA3	1.40973e-05	0.00034643	6.15814	6.15814	144.687	23.4952
ENSG00000111218.12	PRMT8	0.0151002	0.0368762	6.13937	6.13937	6.14695	1.00124
ENSG00000260196.1	RP1-239B22.5	0.00025402	0.00182874	6.13612	6.13612	12.6674	2.0644
ENSG00000276449.1	AC004076.5	0.0382361	0.0771308	6.13352	6.13352	3.87628	0.631983
ENSG00000128165.9	ADM2	6.22647e-05	0.000750684	6.09331	6.09331	50.5669	8.29875
ENSG00000260920.2	RP1-228H13.5	0.000250222	0.00181115	6.08323	6.08323	20.5207	3.37333
ENSG00000131242.18	RAB11FIP4	5.69929e-05	0.00072075	6.07855	6.07855	210.832	34.6846
ENSG00000189159.16	JPT1	4.89207e-05	0.000661914	6.06855	6.06855	482.487	79.5061
ENSG00000279696.1	RP11-178H8.7	0.00134246	0.00586988	6.05431	6.05431	6.96965	1.15119
ENSG00000235280.2	MCF2L-AS1	0.000749608	0.00387083	6.03053	6.03053	2.06671	0.342708
ENSG00000068615.19	REEP1	1.06432e-06	0.000116673	6.00155	6.00155	301.835	50.2928
ENSG00000133056.14	PIK3C2B	0.000567859	0.00318728	5.99497	5.99497	141.712	23.6384
ENSG00000167371.21	PRRT2	0.000425321	0.0025895	5.99237	5.99237	158.747	26.4915
ENSG00000284966.3	RP11-272L14.3	0.0844077	0.145785	5.98965	5.98965	6.66725	1.11313
ENSG00000099822.3	HCN2	0.000686564	0.00363487	5.9844	5.9844	14.2504	2.38125
ENSG00000154217.15	PITPNC1	7.8653e-07	0.000107671	5.98128	5.98128	170.053	28.4309
ENSG00000185133.14	INPP5J	0.000268494	0.00189469	5.96412	5.96412	23.0096	3.858
ENSG00000144278.15	GALNT13	7.70933e-05	0.000862102	5.95412	5.95412	29.5391	4.96111
ENSG00000184922.14	FMNL1	0.000594748	0.00328874	5.95351	5.95351	19.3233	3.2457
ENSG00000177380.14	PPFIA3	0.000185199	0.00149191	5.9525	5.9525	69.9724	11.7551
ENSG00000129159.9	KCNC1	0.000568954	0.00319008	5.93815	5.93815	42.3656	7.13448
ENSG00000126217.21	MCF2L	0.00082754	0.00414467	5.93693	5.93693	194.308	32.7287
ENSG00000213760.11	ATP6V1G2	7.58521e-06	0.00026693	5.93206	5.93206	80.5063	13.5714
ENSG00000145545.12	SRD5A1	4.59358e-05	0.00063994	5.9313	5.9313	107.126	18.0612
ENSG00000166206.15	GABRB3	1.42306e-06	0.000129749	5.90455	5.90455	243.474	41.2349
ENSG00000112972.15	HMGCS1	0.000948774	0.00457894	5.89829	5.89829	692.438	117.396
ENSG00000255104.8	AC005324.8	0.00632667	0.0188461	5.89543	5.89543	9.1456	1.5513
ENSG00000178187.8	ZNF454	9.64973e-05	0.000997945	5.88411	5.88411	9.45091	1.60617
ENSG00000285600.1	RP11-427I6.5	0.0286126	0.0612359	5.88063	5.88063	7.49694	1.27485
ENSG00000186297.12	GABRA5	0.00267443	0.00982969	5.87696	5.87696	60.7754	10.3413
ENSG00000073670.14	ADAM11	0.000193348	0.00153521	5.87194	5.87194	34.3839	5.85564
ENSG00000273117.1	INSIG1-DT	0.000220719	0.00166598	5.8713	5.8713	5.12188	0.872358
ENSG00000236901.6	MIR600HG	0.000332816	0.00218971	5.85582	5.85582	47.6268	8.13324
ENSG00000174721.10	FGFBP3	0.000600819	0.00331545	5.84283	5.84283	56.6537	9.69628
ENSG00000157782.9	CABP1	0.000123836	0.00114801	5.83968	5.83968	11.4341	1.95801
ENSG00000284691.1	RP11-511P7.5	0.000163353	0.0013811	5.8235	5.8235	34.6233	5.94545
ENSG00000081181.8	ARG2	0.00049008	0.00287019	5.82203	5.82203	67.1033	11.5258
ENSG00000263244.2	RP11-473I1.9	0.0184322	0.0432223	5.82066	5.82066	9.28133	1.59455
ENSG00000110427.17	KIAA1549L	1.39173e-06	0.000129041	5.80585	5.80585	159.857	27.5338
ENSG00000005249.13	PRKAR2B	1.16198e-05	0.00031391	5.79868	5.79868	215.618	37.184
ENSG00000157168.20	NRG1	4.85566e-06	0.000227503	5.79135	5.79135	55.0986	9.51395
ENSG00000137285.11	TUBB2B	0.000179969	0.00146763	5.78973	5.78973	2658.69	459.207
ENSG00000135709.13	KIAA0513	7.80841e-07	0.000107671	5.78806	5.78806	180.966	31.2654
ENSG00000287908.1	RP11-571M6.19	0.024656	0.0542066	5.78292	5.78292	2.52414	0.436482
ENSG00000259218.6	LINC00928	0.150923	0.232603	5.75838	5.75838	3.96401	0.688389
ENSG00000233930.4	KRTAP5-AS1	0.00120801	0.00544369	5.7395	5.7395	11.9108	2.07523
ENSG00000182901.17	RGS7	0.000176982	0.00145196	5.7364	5.7364	25.3743	4.42338
ENSG00000112379.9	ARFGEF3	7.18018e-06	0.000261141	5.72456	5.72456	110.057	19.2254
ENSG00000127124.16	HIVEP3	2.8376e-06	0.000170548	5.68929	5.68929	55.7397	9.7973
ENSG00000261114.1	RP11-325K4.2	0.00226248	0.00868289	5.68768	5.68768	2.51615	0.442387
ENSG00000175322.12	ZNF519	5.95881e-05	0.000737816	5.68746	5.68746	42.747	7.51601
ENSG00000130287.14	NCAN	0.00143256	0.00612042	5.68495	5.68495	883.156	155.35
ENSG00000161647.19	MPP3	0.000248745	0.00180535	5.68137	5.68137	27.5594	4.85083
ENSG00000279303.1	CH507-236L23.3	0.00158799	0.00660683	5.6801	5.6801	2.04372	0.359803
ENSG00000279186.1	CH507-39O4.3	0.00158799	0.00660683	5.6801	5.6801	2.04372	0.359803
ENSG00000279967.1	CH507-338C24.3	0.00158799	0.00660683	5.6801	5.6801	2.04372	0.359803
ENSG00000134138.20	MEIS2	5.07983e-06	0.00023074	5.66261	5.66261	199.828	35.289
ENSG00000242173.10	ARHGDIG	0.00588285	0.0178285	5.64632	5.64632	16.4192	2.90795
ENSG00000163539.18	CLASP2	6.71632e-07	0.000105356	5.64115	5.64115	654.682	116.055
ENSG00000259834.1	RP11-284N8.3	0.000870994	0.00430321	5.63334	5.63334	4.37878	0.777298
ENSG00000150594.7	ADRA2A	3.18082e-05	0.000518726	5.62596	5.62596	235.608	41.8787
ENSG00000064763.11	FAR2	9.43308e-05	0.000984858	5.61556	5.61556	23.9017	4.25634
ENSG00000144191.12	CNGA3	6.22033e-05	0.000750508	5.61553	5.61553	18.9203	3.36928
ENSG00000188211.9	NCR3LG1	0.000378257	0.00239348	5.61408	5.61408	71.8466	12.7976
ENSG00000067191.16	CACNB1	0.000395845	0.00247068	5.61267	5.61267	91.0067	16.2145
ENSG00000185046.19	ANKS1B	2.09693e-06	0.000148891	5.60388	5.60388	119.829	21.3832
ENSG00000172264.18	MACROD2	7.06706e-05	0.000815831	5.59359	5.59359	43.6156	7.79743
ENSG00000188766.12	SPRED3	3.21524e-06	0.000181577	5.57969	5.57969	53.1389	9.52363
ENSG00000177614.11	PGBD5	4.97227e-06	0.000229942	5.56824	5.56824	65.2892	11.7253
ENSG00000074416.15	MGLL	0.000361613	0.0023219	5.56788	5.56788	146.609	26.3311
ENSG00000089639.11	GMIP	0.00860615	0.0239429	5.56645	5.56645	61.2611	11.0054
ENSG00000100320.23	RBFOX2	1.02347e-05	0.000296376	5.56037	5.56037	748.14	134.549
ENSG00000160460.16	SPTBN4	0.00208027	0.00813406	5.55679	5.55679	45.4237	8.17444
ENSG00000179841.8	AKAP5	0.000943206	0.0045603	5.55653	5.55653	13.7894	2.48167
ENSG00000164506.14	STXBP5	7.72525e-06	0.000267535	5.54452	5.54452	52.4244	9.45518
ENSG00000106688.12	SLC1A1	6.74763e-06	0.000258898	5.52755	5.52755	47.3946	8.57425
ENSG00000273893.1	RP1-101A2.1	0.00118199	0.0053786	5.5247	5.5247	3.2638	0.590766
ENSG00000146352.13	CLVS2	1.55973e-05	0.000364324	5.51602	5.51602	44.6296	8.09089
ENSG00000204681.11	GABBR1	0.000145663	0.0012815	5.51176	5.51176	304.459	55.238
ENSG00000117154.12	IGSF21	0.00821832	0.0231002	5.51033	5.51033	77.9763	14.1509
ENSG00000180730.5	SHISA2	0.000167777	0.00140079	5.50871	5.50871	31.973	5.80408
ENSG00000180834.8	MAP6D1	0.110688	0.180969	5.50795	5.50795	11.4616	2.08091
ENSG00000002746.15	HECW1	0.0030401	0.0108002	5.49852	5.49852	77.385	14.0738
ENSG00000183092.17	BEGAIN	0.00798606	0.0225819	5.49293	5.49293	27.0816	4.93027
ENSG00000009694.13	TENM1	0.000162018	0.00137343	5.47681	5.47681	27.8907	5.0925
ENSG00000153933.10	DGKE	1.80169e-05	0.000391263	5.47642	5.47642	27.4325	5.0092
ENSG00000107643.16	MAPK8	8.38466e-07	0.000109257	5.46658	5.46658	233.837	42.7757
ENSG00000206077.14	ZDHHC11B	7.36498e-05	0.000835826	5.44929	5.44929	25.8344	4.74088
ENSG00000100314.4	CABP7	0.013815	0.0343492	5.44509	5.44509	23.7022	4.35295
ENSG00000232931.6	LINC00342	0.00451144	0.0145752	5.43817	5.43817	40.5298	7.45284
ENSG00000182379.10	NXPH4	0.00297558	0.010644	5.4302	5.4302	30.1449	5.55134
ENSG00000177301.16	KCNA2	6.88039e-05	0.000801707	5.42826	5.42826	36.4147	6.70835
ENSG00000214595.12	EML6	0.00133342	0.00583673	5.4027	5.4027	48.5809	8.99196
ENSG00000111981.5	ULBP1	0.00405202	0.0133902	5.38104	5.38104	27.6619	5.14062
ENSG00000224812.3	TMEM72-AS1	8.12918e-05	0.000892421	5.37408	5.37408	8.06043	1.49987
ENSG00000173208.4	ABCD2	0.00056265	0.00316829	5.36937	5.36937	16.9374	3.15445
ENSG00000198914.5	POU3F3	0.00169023	0.00693153	5.36673	5.36673	225.2	41.9622
ENSG00000144868.14	TMEM108	5.06905e-06	0.00023074	5.35898	5.35898	174.533	32.5684
ENSG00000131437.16	KIF3A	7.47007e-06	0.000264618	5.35685	5.35685	152.334	28.4373
ENSG00000173064.14	HECTD4	0.000162738	0.00137807	5.34808	5.34808	333.864	62.4269
ENSG00000079459.13	FDFT1	0.0041214	0.0135636	5.34108	5.34108	330.715	61.9191
ENSG00000177575.13	CD163	0.00675948	0.0198154	5.33516	5.33516	2.81038	0.526765
ENSG00000131773.14	KHDRBS3	5.84441e-05	0.000730771	5.31975	5.31975	85.3774	16.0491
ENSG00000121989.15	ACVR2A	2.68437e-05	0.000471178	5.31434	5.31434	84.7848	15.954
ENSG00000064270.13	ATP2C2	0.000378988	0.00239528	5.31406	5.31406	6.93361	1.30477
ENSG00000233639.7	PANTR1	0.000891096	0.00437559	5.31065	5.31065	32.1626	6.05625
ENSG00000134313.16	KIDINS220	3.92885e-07	8.29556e-05	5.30562	5.30562	1062.82	200.32
ENSG00000109265.15	CRACD	2.38892e-06	0.000159729	5.29705	5.29705	308.118	58.1679
ENSG00000099715.14	PCDH11Y	0.0013059	0.00575708	5.2908	5.2908	33.8407	6.39613
ENSG00000137841.12	PLCB2	0.0186372	0.0435836	5.28202	5.28202	2.48266	0.470022
ENSG00000165300.8	SLITRK5	3.75645e-06	0.000202281	5.27521	5.27521	90.8526	17.2226
ENSG00000061337.15	LZTS1	0.0056746	0.0173382	5.26226	5.26226	283.086	53.7956
ENSG00000117425.14	PTCH2	0.000780741	0.00397858	5.24955	5.24955	19.705	3.75365
ENSG00000160145.16	KALRN	0.000132553	0.00120446	5.24387	5.24387	163.312	31.1434
ENSG00000110169.11	HPX	0.00197699	0.00782556	5.24163	5.24163	1.5538	0.296434
ENSG00000203709.12	MIR29B2CHG	0.0003822	0.00241273	5.24102	5.24102	4.1371	0.789368
ENSG00000169136.12	ATF5	0.000339409	0.00221944	5.23866	5.23866	109.129	20.8314
ENSG00000117020.19	AKT3	1.48648e-05	0.000357497	5.23097	5.23097	521.194	99.6363
ENSG00000066735.15	KIF26A	0.00740715	0.0213168	5.21693	5.21693	100.415	19.2479
ENSG00000125462.19	MIR9-1HG	0.00980643	0.0264038	5.2127	5.2127	373.563	71.6641
ENSG00000267632.1	RP11-400F19.18	0.000987444	0.00471452	5.20806	5.20806	1.7218	0.330603
ENSG00000166974.13	MAPRE2	1.02452e-06	0.00011491	5.20551	5.20551	357.998	68.7729
ENSG00000153707.18	PTPRD	3.44631e-07	7.78914e-05	5.19904	5.19904	507.074	97.5322
ENSG00000065989.16	PDE4A	0.00139885	0.00602776	5.19829	5.19829	27.3435	5.2601
ENSG00000221890.6	NPTXR	7.14737e-05	0.000820413	5.19212	5.19212	215.878	41.5779
ENSG00000165323.16	FAT3	5.43176e-06	0.000236215	5.18999	5.18999	221.762	42.7289
ENSG00000137343.18	ATAT1	2.43999e-05	0.000448294	5.18919	5.18919	281.18	54.1856
ENSG00000105255.11	FSD1	0.00201052	0.00792697	5.16676	5.16676	70.7622	13.6957
ENSG00000198822.11	GRM3	0.00118161	0.0053786	5.16617	5.16617	203.954	39.4788
ENSG00000227640.3	SOX21-AS1	0.00124467	0.00555581	5.16434	5.16434	8.35879	1.61856
ENSG00000189227.6	C15orf61	0.000778692	0.00397557	5.16222	5.16222	8.18479	1.58552
ENSG00000164841.5	TMEM74	5.27692e-05	0.000691254	5.14076	5.14076	48.6761	9.46865
ENSG00000137094.16	DNAJB5	3.48209e-05	0.000545994	5.13377	5.13377	205.441	40.0176
ENSG00000007264.15	MATK	0.000520414	0.0030023	5.11379	5.11379	7.99132	1.5627
ENSG00000287737.1	RP13-516M14.11	0.000307053	0.00207639	5.11257	5.11257	8.50359	1.66327
ENSG00000196526.11	AFAP1	9.99086e-07	0.00011491	5.11047	5.11047	254.783	49.8551
ENSG00000130758.8	MAP3K10	0.000640692	0.00346051	5.10972	5.10972	67.3195	13.1748
ENSG00000186019.11	AC084219.4	0.122748	0.196836	5.10585	5.10585	44.784	8.77111
ENSG00000104369.5	JPH1	0.0248031	0.0544778	5.09473	5.09473	14.9077	2.92609
ENSG00000110076.19	NRXN2	0.000153162	0.00132888	5.0858	5.0858	264.55	52.0174
ENSG00000102780.17	DGKH	0.000827328	0.00414467	5.08394	5.08394	13.2727	2.61072
ENSG00000196123.13	KIAA0895L	0.000289684	0.0019958	5.08083	5.08083	257.859	50.7512
ENSG00000137267.7	TUBB2A	0.000485774	0.00285226	5.07691	5.07691	1004.38	197.832
ENSG00000167964.13	RAB26	0.0657002	0.119385	5.07617	5.07617	9.57392	1.88605
ENSG00000198513.14	ATL1	3.79098e-06	0.000202293	5.07434	5.07434	67.7465	13.3508
ENSG00000228903.7	RASA4CP	0.000126823	0.00116626	5.07417	5.07417	9.39681	1.85189
ENSG00000189229.11	AC069277.2	0.000952887	0.00459326	5.07239	5.07239	5.67354	1.11851
ENSG00000196628.20	TCF4	4.33273e-06	0.00021686	5.07196	5.07196	527.107	103.926
ENSG00000186231.17	KLHL32	0.00204338	0.00801715	5.06459	5.06459	28.1151	5.55132
ENSG00000044524.11	EPHA3	2.79489e-06	0.000170531	5.04965	5.04965	173.895	34.437
ENSG00000216819.1	TUBB2BP1	0.00708091	0.0205805	5.04743	5.04743	3.14158	0.622413
ENSG00000246465.1	RP11-57A19.2	0.0132305	0.0332877	5.0304	5.0304	3.78729	0.752882
ENSG00000184515.11	BEX5	0.00014521	0.00128032	5.01922	5.01922	26.9839	5.37612
ENSG00000196912.12	ANKRD36B	0.00016131	0.00136815	5.01355	5.01355	22.5116	4.49016
ENSG00000197291.9	RAMP2-AS1	0.000117943	0.00112057	5.0098	5.0098	10.9572	2.18714
ENSG00000167889.13	MGAT5B	0.000635397	0.00343886	5.00415	5.00415	47.6495	9.522
ENSG00000232593.7	KANTR	0.000107205	0.00106386	5.00319	5.00319	20.8372	4.16479
ENSG00000174498.14	IGDCC3	0.015986	0.0386047	4.99517	4.99517	32.951	6.59657
ENSG00000164604.14	GPR85	0.000202014	0.00157825	4.99307	4.99307	143.378	28.7153
ENSG00000160200.18	CBS	0.00814245	0.0229312	4.987	4.987	171.179	34.325
ENSG00000144290.17	SLC4A10	0.0016572	0.00682397	4.98164	4.98164	70.8654	14.2253
ENSG00000104899.8	AMH	0.0535608	0.101105	4.98084	4.98084	6.07521	1.21971
ENSG00000170214.5	ADRA1B	0.0091793	0.0251237	4.97073	4.97073	5.32451	1.07117
ENSG00000151150.22	ANK3	9.26877e-05	0.000971495	4.96315	4.96315	241.174	48.5929
ENSG00000189423.13	USP32P3	0.00219974	0.00849766	4.95651	4.95651	5.02179	1.01317
ENSG00000177181.15	RIMKLA	0.0079743	0.0225526	4.95358	4.95358	69.812	14.0932
ENSG00000156113.24	KCNMA1	0.000195076	0.00154508	4.94815	4.94815	68.7699	13.8981
ENSG00000158292.7	GPR153	0.0007426	0.00384403	4.9465	4.9465	71.9645	14.5486
ENSG00000138623.10	SEMA7A	0.00545026	0.0168485	4.94616	4.94616	38.8879	7.86224
ENSG00000167100.15	SAMD14	0.00189921	0.00758123	4.94413	4.94413	119.528	24.1757
ENSG00000274602.5	PI4KAP1	2.80074e-05	0.000480166	4.94282	4.94282	83.3185	16.8565
ENSG00000188004.11	SNHG28	0.0149032	0.0364951	4.94216	4.94216	4.896	0.990661
ENSG00000080224.17	EPHA6	0.00086973	0.00429829	4.93469	4.93469	19.5077	3.95317
ENSG00000235072.2	ARNILA	0.00347549	0.0119597	4.93171	4.93171	2.49534	0.505978
ENSG00000164620.9	RELL2	0.000131672	0.00119849	4.9205	4.9205	33.8602	6.88145
ENSG00000228400.2	AC079154.1	0.0496181	0.0951168	4.91308	4.91308	2.40003	0.488499
ENSG00000273213.4	H3-2	0.000198797	0.00156297	4.90403	4.90403	9.00627	1.8365
ENSG00000185864.17	NPIPB4	0.000779159	0.00397557	4.90365	4.90365	13.2558	2.70325
ENSG00000169122.11	FAM110B	1.62808e-05	0.000373225	4.8987	4.8987	124.589	25.4331
ENSG00000261115.6	TMEM178B	6.50366e-06	0.000256015	4.88811	4.88811	204.942	41.9267
ENSG00000187672.14	ERC2	5.07034e-05	0.000676045	4.88764	4.88764	63.2885	12.9487
ENSG00000114631.11	PODXL2	0.000866122	0.0042831	4.88118	4.88118	279.374	57.2349
ENSG00000056487.16	PHF21B	0.00411668	0.0135536	4.8793	4.8793	57.9933	11.8856
ENSG00000237289.10	CKMT1B	0.00277073	0.0100729	4.87692	4.87692	27.4883	5.6364
ENSG00000266028.8	SRGAP2	7.87395e-06	0.000269921	4.87622	4.87622	352.187	72.2253
ENSG00000196876.18	SCN8A	1.04956e-05	0.000299154	4.86794	4.86794	78.7342	16.174
ENSG00000074590.14	NUAK1	9.13708e-06	0.000284779	4.86365	4.86365	238.378	49.0122
ENSG00000109794.13	FAM149A	2.95317e-05	0.000491603	4.86258	4.86258	28.4661	5.85412
ENSG00000272325.2	NUDT3	0.000138571	0.00124087	4.86125	4.86125	433.252	89.1236
ENSG00000273066.5	RP11-216L13.19	0.00155441	0.00650434	4.85559	4.85559	6.55656	1.35031
ENSG00000281189.1	GHET1	0.00705574	0.0205301	4.8555	4.8555	2.40896	0.49613
ENSG00000204962.6	PCDHA8	0.0128156	0.0325595	4.85376	4.85376	2.75482	0.567565
ENSG00000196159.14	FAT4	0.00119855	0.00541764	4.85263	4.85263	171.614	35.3651
ENSG00000163644.15	PPM1K	1.7169e-05	0.000382655	4.84416	4.84416	55.8519	11.5297
ENSG00000133519.12	ZDHHC8P1	2.89666e-05	0.000487672	4.84359	4.84359	19.4105	4.00746
ENSG00000147117.8	ZNF157	0.0011079	0.00512939	4.83722	4.83722	3.15761	0.652774
ENSG00000188859.7	FAM78B	0.00574405	0.0174905	4.83129	4.83129	30.0608	6.22211
ENSG00000120437.9	ACAT2	0.00684697	0.019994	4.82841	4.82841	164.14	33.9947
ENSG00000113269.14	RNF130	8.23946e-06	0.000274272	4.82433	4.82433	306.064	63.4418
ENSG00000180787.6	ZFP3	0.0296093	0.0629075	4.82211	4.82211	17.0965	3.54543
ENSG00000177875.5	CCDC184	3.41253e-05	0.000539611	4.8205	4.8205	55.7323	11.5615
ENSG00000161298.18	ZNF382	0.000254293	0.00182988	4.81306	4.81306	59.6096	12.385
ENSG00000172020.13	GAP43	2.97172e-06	0.000174041	4.8055	4.8055	468.863	97.568
ENSG00000089818.18	NECAP1	2.63092e-06	0.000167823	4.80392	4.80392	153.855	32.0269
ENSG00000157470.12	FAM81A	0.00467718	0.0149422	4.80212	4.80212	28.0275	5.83648
ENSG00000241095.1	CYP51A1P1	0.0169106	0.0403757	4.7955	4.7955	5.89107	1.22846
ENSG00000153012.12	LGI2	0.0313192	0.0656367	4.78994	4.78994	23.5417	4.91482
ENSG00000234617.2	SNRK-AS1	0.00117098	0.00534737	4.78199	4.78199	3.0509	0.637998
ENSG00000145990.11	GFOD1	6.80545e-05	0.000796551	4.76066	4.76066	67.4088	14.1596
ENSG00000100302.7	RASD2	0.00362681	0.0123618	4.75452	4.75452	4.43502	0.932802
ENSG00000187801.15	ZFP69B	0.00021125	0.00162508	4.75301	4.75301	25.9194	5.45325
ENSG00000168453.16	HR	0.00213366	0.00828825	4.74763	4.74763	38.0739	8.01957
ENSG00000140015.20	KCNH5	0.000731749	0.00380505	4.72551	4.72551	11.3083	2.39302
ENSG00000246528.3	RP11-159H10.3	0.00612672	0.018387	4.72219	4.72219	2.08718	0.441993
ENSG00000180535.4	BHLHA15	0.00186532	0.00748103	4.71391	4.71391	6.72354	1.42632
ENSG00000090975.14	PITPNM2	0.000270994	0.00190813	4.71023	4.71023	41.001	8.70466
ENSG00000121769.8	FABP3	0.159295	0.2428	4.70891	4.70891	21.2277	4.50799
ENSG00000091972.18	CD200	1.80585e-06	0.000137993	4.708	4.708	117.449	24.9467
ENSG00000198668.13	CALM1	1.16821e-05	0.000314535	4.7057	4.7057	1959.85	416.485
ENSG00000103460.17	TOX3	0.000307784	0.00207993	4.70289	4.70289	51.7505	11.004
ENSG00000103257.9	SLC7A5	1.15534e-05	0.00031391	4.70045	4.70045	420.055	89.3647
ENSG00000258555.6	SPECC1L-ADORA2A	0.00825346	0.0231585	4.69924	4.69924	8.37193	1.78155
ENSG00000183496.6	MEX3B	7.84007e-05	0.000874116	4.69751	4.69751	103.609	22.0561
ENSG00000109466.14	KLHL2	2.79426e-05	0.000480006	4.69651	4.69651	61.4656	13.0875
ENSG00000171617.15	ENC1	2.53318e-05	0.000457769	4.6931	4.6931	972.753	207.273
ENSG00000280254.1	RP11-81A22.4	0.00274882	0.0100137	4.69147	4.69147	8.21993	1.7521
ENSG00000230910.4	RP3-525N10.2	0.000291433	0.00200284	4.68333	4.68333	25.828	5.51487
ENSG00000026559.14	KCNG1	0.00021401	0.00163567	4.68054	4.68054	53.4857	11.4273
ENSG00000173404.5	INSM1	9.44409e-06	0.000289769	4.67957	4.67957	53.15	11.3579
ENSG00000157985.19	AGAP1	1.39921e-06	0.000129041	4.67605	4.67605	284.453	60.8319
ENSG00000286681.1	RP5-1047A19.16	0.000420134	0.00257226	4.66493	4.66493	6.87318	1.47337
ENSG00000269069.1	CTC-471F3.5	0.0436769	0.0858821	4.66198	4.66198	3.53519	0.758301
ENSG00000233013.10	FAM157B	0.00340772	0.0117802	4.66168	4.66168	1.95556	0.419497
ENSG00000169554.22	ZEB2	4.671e-06	0.000224418	4.66013	4.66013	309.65	66.4466
ENSG00000260838.3	RP11-531A24.3	0.00382685	0.0128633	4.65235	4.65235	1.54836	0.332814
ENSG00000157306.14	ZFHX2-AS1	0.0102158	0.0272722	4.65131	4.65131	14.6381	3.14709
ENSG00000172824.16	CES4A	0.00487697	0.0154421	4.65112	4.65112	33.6955	7.24459
ENSG00000232656.9	IDI2-AS1	0.00698358	0.0203607	4.64833	4.64833	9.94391	2.13924
ENSG00000198911.12	SREBF2	0.00503089	0.0158233	4.64832	4.64832	680.175	146.327
ENSG00000188559.15	RALGAPA2	0.000227655	0.001696	4.64552	4.64552	132.977	28.6248
ENSG00000186187.12	ZNRF1	5.08498e-06	0.00023074	4.62826	4.62826	145.518	31.4413
ENSG00000277701.5	RP11-734K23.9	0.000575129	0.00321459	4.6237	4.6237	31.3919	6.78936
ENSG00000074276.10	CDHR2	0.0421603	0.0834625	4.6206	4.6206	3.28663	0.711299
ENSG00000183023.18	SLC8A1	1.05146e-05	0.000299164	4.6096	4.6096	92.6044	20.0895
ENSG00000205710.4	C17orf107	0.00104087	0.00489534	4.60898	4.60898	10.8841	2.36149
ENSG00000279198.1	CTD-2231E14.2	0.0181064	0.042622	4.60837	4.60837	6.80345	1.47633
ENSG00000116584.20	ARHGEF2	1.71226e-06	0.00013345	4.59993	4.59993	252.373	54.8645
ENSG00000188707.6	ZBED6CL	0.0194024	0.0449344	4.59312	4.59312	2.6893	0.585507
ENSG00000149243.16	KLHL35	0.000500773	0.00291473	4.59212	4.59212	12.8613	2.80073
ENSG00000255725.2	TDGP1	0.0221087	0.0497097	4.59079	4.59079	5.32806	1.1606
ENSG00000260230.5	FRRS1L	3.7544e-05	0.000567641	4.58679	4.58679	100.157	21.836
ENSG00000099725.14	PRKY	0.000130439	0.00119065	4.58395	4.58395	27.6219	6.02578
ENSG00000170522.10	ELOVL6	0.000163489	0.00138152	4.57896	4.57896	96.0319	20.9724
ENSG00000172292.15	CERS6	0.00015182	0.00132118	4.57807	4.57807	417.248	91.1406
ENSG00000254528.7	RP11-728F11.4	0.00538401	0.0166778	4.57623	4.57623	2.20378	0.48157
ENSG00000130396.21	AFDN	0.000871671	0.00430523	4.57422	4.57422	415.297	90.7909
ENSG00000226549.3	SCDP1	0.00919351	0.025154	4.57315	4.57315	6.42941	1.4059
ENSG00000101180.16	HRH3	0.0322815	0.0672318	4.5632	4.5632	2.14181	0.469366
ENSG00000154040.21	CABYR	5.62717e-05	0.000717304	4.558	4.558	18.1898	3.99075
ENSG00000153563.16	CD8A	0.00118217	0.0053786	4.55758	4.55758	2.87732	0.631325
ENSG00000038382.20	TRIO	1.57666e-05	0.000366618	4.55211	4.55211	438.229	96.2694
ENSG00000204991.11	SPIRE2	0.0109135	0.0286534	4.54826	4.54826	37.4055	8.22412
ENSG00000179331.3	RAB39A	0.000244509	0.00178194	4.54825	4.54825	7.73636	1.70095
ENSG00000182621.18	PLCB1	7.45752e-06	0.000264618	4.54713	4.54713	86.2791	18.9744
ENSG00000145362.21	ANK2	1.52354e-06	0.00013048	4.54655	4.54655	741.209	163.026
ENSG00000134982.17	APC	9.7202e-06	0.000289924	4.53706	4.53706	443.704	97.7955
ENSG00000117632.23	STMN1	5.94889e-05	0.000737157	4.53626	4.53626	1378.13	303.804
ENSG00000138669.10	PRKG2	0.000723895	0.00377767	4.53557	4.53557	4.49657	0.991401
ENSG00000164663.15	USP49	0.000295247	0.00202212	4.53227	4.53227	81.0043	17.8728
ENSG00000225386.2	AC099754.1	0.0314135	0.0657741	4.5314	4.5314	3.10118	0.684376
ENSG00000124766.7	SOX4	3.51685e-05	0.000550048	4.53017	4.53017	824.547	182.012
ENSG00000138944.8	SHISAL1	0.000394948	0.00246758	4.52313	4.52313	172.39	38.113
ENSG00000228549.5	RP11-108M9.3	0.000622098	0.00338826	4.52209	4.52209	3.14087	0.694561
ENSG00000281706.3	LINC01012	0.000593265	0.00328507	4.52146	4.52146	4.88287	1.07993
ENSG00000103449.12	SALL1	0.0159699	0.0385831	4.51908	4.51908	67.9948	15.0461
ENSG00000156650.14	KAT6B	1.64526e-05	0.000375099	4.51266	4.51266	248.103	54.9793
ENSG00000157542.11	KCNJ6	0.0118633	0.0306159	4.50915	4.50915	8.57933	1.90265
ENSG00000258441.1	LINC00641	2.05212e-06	0.000148169	4.50843	4.50843	92.7519	20.573
ENSG00000183150.8	GPR19	0.000271916	0.00191211	4.50431	4.50431	11.5824	2.57141
ENSG00000134121.10	CHL1	0.000897457	0.0043974	4.50012	4.50012	1053.16	234.03
ENSG00000237161.4	RP11-32B5.1	0.000622248	0.00338826	4.49155	4.49155	7.78432	1.7331
ENSG00000139946.10	PELI2	2.34569e-05	0.000442318	4.48792	4.48792	108.856	24.2553
ENSG00000230319.1	TTLL1-AS1	0.00412903	0.0135859	4.48515	4.48515	2.67172	0.595682
ENSG00000128245.15	YWHAH	9.52717e-06	0.000289924	4.48315	4.48315	361.68	80.6753
ENSG00000101670.12	LIPG	0.00142489	0.0061039	4.47912	4.47912	53.2218	11.8822
ENSG00000106976.21	DNM1	0.00165049	0.00680334	4.47501	4.47501	139.016	31.0649
ENSG00000185634.12	SHC4	0.000186931	0.00150059	4.47273	4.47273	10.2937	2.30145
ENSG00000279561.3	RP11-4L24.4	0.00432939	0.0141149	4.47244	4.47244	10.4978	2.34722
ENSG00000133069.17	TMCC2	6.00369e-05	0.000739906	4.45971	4.45971	63.1597	14.1623
ENSG00000112309.11	B3GAT2	0.000994739	0.00474371	4.45903	4.45903	39.2754	8.80807
ENSG00000274276.4	CBSL	0.000498759	0.00290646	4.45479	4.45479	86.4632	19.409
ENSG00000174945.14	AMZ1	0.00338177	0.0117031	4.45115	4.45115	3.5003	0.78638
ENSG00000055609.21	KMT2C	7.08827e-06	0.000261141	4.44875	4.44875	272.538	61.2616
ENSG00000253276.4	CCDC71L	0.000112838	0.00109312	4.43784	4.43784	70.3868	15.8606
ENSG00000225449.3	RAB6C-AS1	0.00697284	0.0203331	4.43586	4.43586	3.01888	0.680562
ENSG00000138162.19	TACC2	1.544e-06	0.00013048	4.43523	4.43523	121.755	27.4519
ENSG00000224945.1	RP11-82L18.2	0.00074025	0.0038393	4.43355	4.43355	2.63669	0.594713
ENSG00000132359.15	RAP1GAP2	0.0018496	0.00743565	4.42525	4.42525	100.073	22.6141
ENSG00000144369.13	FAM171B	1.48996e-06	0.00013048	4.41432	4.41432	216.211	48.9794
ENSG00000267216.1	ZNF8-ERVK3-1	0.000899914	0.00440579	4.41409	4.41409	6.7527	1.5298
ENSG00000101134.12	DOK5	8.54594e-06	0.00027878	4.40375	4.40375	207.051	47.0169
ENSG00000273604.2	EPOP	0.00390252	0.0130357	4.40088	4.40088	22.0523	5.01089
ENSG00000274211.6	SOCS7	1.66626e-05	0.00037699	4.39651	4.39651	295.82	67.2852
ENSG00000130222.11	GADD45G	0.000194137	0.00153965	4.394	4.394	28.3016	6.44097
ENSG00000261594.4	TPBGL	0.00973662	0.0262815	4.39022	4.39022	2.0809	0.473985
ENSG00000167971.16	CASKIN1	0.00125928	0.00560079	4.38972	4.38972	42.1264	9.5966
ENSG00000175087.10	PDIK1L	1.45308e-05	0.000351699	4.38958	4.38958	78.4894	17.8809
ENSG00000155961.5	RAB39B	0.000244326	0.00178194	4.38722	4.38722	80.1366	18.2659
ENSG00000238228.1	OR7E7P	0.0043915	0.0142566	4.38638	4.38638	1.82884	0.416935
ENSG00000160753.16	RUSC1	6.3919e-05	0.000762405	4.38611	4.38611	154.235	35.1645
ENSG00000259726.1	CSPG4P11	0.0183876	0.0431609	4.38249	4.38249	9.56618	2.18282
ENSG00000179542.16	SLITRK4	0.00291869	0.010492	4.38066	4.38066	36.7768	8.39525
ENSG00000152413.15	HOMER1	2.28788e-05	0.000437067	4.37829	4.37829	61.1772	13.9729
ENSG00000122728.6	TAF1L	0.0114962	0.0298848	4.37634	4.37634	4.28255	0.97857
ENSG00000228998.4	RP11-697E2.7	0.00678005	0.0198648	4.37271	4.37271	6.54259	1.49623
ENSG00000174943.11	KCTD13	0.000205387	0.00159297	4.3704	4.3704	51.8778	11.8703
ENSG00000167037.19	SGSM1	0.000402903	0.00250015	4.36932	4.36932	24.765	5.66793
ENSG00000167524.16	RSKR	0.00620509	0.018568	4.36743	4.36743	16.6785	3.81884
ENSG00000220804.9	LINC01881	0.00681316	0.0199436	4.36188	4.36188	8.65749	1.98481
ENSG00000205309.14	NT5M	0.00544804	0.0168448	4.35608	4.35608	9.12228	2.09415
ENSG00000255836.1	RP11-157G21.2	0.00285624	0.0103184	4.35254	4.35254	3.06401	0.703959
ENSG00000180611.7	MB21D2	0.000175649	0.00144398	4.34902	4.34902	24.2914	5.58549
ENSG00000006468.14	ETV1	8.2242e-06	0.000274272	4.34474	4.34474	98.1008	22.5792
ENSG00000114423.23	CBLB	5.25304e-06	0.000231581	4.33955	4.33955	133.911	30.8583
ENSG00000112232.10	KHDRBS2	8.05788e-05	0.000889916	4.32503	4.32503	28.1867	6.51712
ENSG00000258732.1	RP11-603B24.1	0.00471203	0.0150177	4.32284	4.32284	3.7877	0.876205
ENSG00000183287.14	CCBE1	0.00517079	0.016162	4.32052	4.32052	20.4934	4.74328
ENSG00000255571.9	MIR9-3HG	0.0198775	0.0458139	4.31478	4.31478	109.105	25.2863
ENSG00000106701.13	FSD1L	5.91804e-05	0.000737157	4.31376	4.31376	68.4389	15.8652
ENSG00000214357.9	NEURL1B	0.0141013	0.0349041	4.31092	4.31092	67.9598	15.7646
ENSG00000106123.12	EPHB6	0.00301206	0.0107271	4.31038	4.31038	45.8712	10.642
ENSG00000106278.12	PTPRZ1	5.24015e-05	0.000689252	4.31009	4.31009	1236.78	286.95
ENSG00000204314.12	PRRT1	0.000342938	0.00223434	4.30747	4.30747	24.1931	5.61653
ENSG00000178460.18	MCMDC2	0.00208285	0.00813834	4.30626	4.30626	4.21794	0.97949
ENSG00000212719.13	LINC02693	0.00741722	0.0213381	4.30498	4.30498	74.1817	17.2316
ENSG00000164187.7	LMBRD2	0.000149964	0.00131071	4.30264	4.30264	59.6839	13.8715
ENSG00000186106.11	ANKRD46	3.35683e-05	0.000535115	4.2988	4.2988	84.3352	19.6183
ENSG00000114405.11	C3orf14	7.39433e-05	0.000837972	4.29275	4.29275	43.5258	10.1394
ENSG00000219410.6	RP4-761J14.8	0.0706015	0.126163	4.2924	4.2924	9.40565	2.19123
ENSG00000239704.11	CDRT4	0.125954	0.200913	4.29144	4.29144	11.9277	2.77942
ENSG00000101236.17	RNF24	1.7515e-05	0.00038714	4.29117	4.29117	154.058	35.9012
ENSG00000070886.12	EPHA8	0.0132664	0.0333593	4.29048	4.29048	4.4465	1.03636
ENSG00000232611.1	RP11-1114A5.4	0.000811317	0.0040877	4.28944	4.28944	5.76072	1.343
ENSG00000054793.14	ATP9A	1.02437e-06	0.00011491	4.27713	4.27713	570.541	133.393
ENSG00000141576.16	RNF157	2.70155e-06	0.000168704	4.27497	4.27497	122.735	28.7101
ENSG00000123307.4	NEUROD4	0.010035	0.0268924	4.27381	4.27381	16.5242	3.86639
ENSG00000074855.11	ANO8	0.00446385	0.0144505	4.27347	4.27347	102.996	24.1013
ENSG00000104427.12	ZC2HC1A	8.18642e-05	0.000895484	4.26825	4.26825	52.4327	12.2843
ENSG00000141404.17	GNAL	0.000265918	0.00188305	4.26048	4.26048	150.689	35.369
ENSG00000227775.3	RP1-283E3.4	0.00625211	0.0186656	4.25609	4.25609	26.7119	6.27616
ENSG00000067606.17	PRKCZ	0.000102706	0.00103786	4.25377	4.25377	81.9341	19.2615
ENSG00000272372.1	RP11-441F2.5	0.00453812	0.0146349	4.25373	4.25373	2.11021	0.496084
ENSG00000287315.1	RP11-245P10.9	0.0102448	0.0273268	4.25317	4.25317	9.7173	2.28472
ENSG00000273295.1	AP000350.5	0.00462521	0.0148352	4.25129	4.25129	2.5563	0.601299
ENSG00000110171.20	TRIM3	0.00141425	0.00607043	4.2445	4.2445	72.1765	17.0047
ENSG00000143786.8	CNIH3	0.000568504	0.00318867	4.24407	4.24407	19.0912	4.49833
ENSG00000132535.22	DLG4	0.000469535	0.00278133	4.2398	4.2398	306.033	72.1809
ENSG00000088538.13	DOCK3	7.29451e-06	0.000262023	4.23506	4.23506	185.543	43.8112
ENSG00000146386.8	ABRACL	0.000617412	0.00336993	4.23503	4.23503	29.7975	7.03596
ENSG00000151746.15	BICD1	1.03314e-05	0.000297104	4.23326	4.23326	138.912	32.8145
ENSG00000138606.19	SHF	0.00118402	0.00538128	4.23282	4.23282	53.9755	12.7517
ENSG00000002587.10	HS3ST1	0.000101165	0.00103007	4.23003	4.23003	23.5239	5.56118
ENSG00000081853.15	PCDHGA2	0.010707	0.0282405	4.22681	4.22681	1.45886	0.345145
ENSG00000120049.20	KCNIP2	0.00456158	0.0146752	4.22524	4.22524	18.6073	4.40384
ENSG00000162377.6	COA7	2.01915e-05	0.000413283	4.22324	4.22324	84.0527	19.9024
ENSG00000170027.7	YWHAG	1.13412e-05	0.00031163	4.22316	4.22316	984.612	233.146
ENSG00000197093.11	GAL3ST4	0.0062368	0.0186338	4.19972	4.19972	47.3886	11.2838
ENSG00000259098.1	RP11-603B24.2	0.0223594	0.0500744	4.19632	4.19632	2.42571	0.578055
ENSG00000163288.14	GABRB1	0.0117211	0.0303515	4.19103	4.19103	2.06942	0.493774
ENSG00000164970.15	FAM219A	0.00017734	0.00145341	4.18775	4.18775	133.781	31.9458
ENSG00000137142.5	IGFBPL1	0.000180166	0.00146763	4.18756	4.18756	426.536	101.858
ENSG00000154764.6	WNT7A	0.000177248	0.0014534	4.18332	4.18332	14.2522	3.40691
ENSG00000113657.13	DPYSL3	4.85692e-06	0.000227503	4.17629	4.17629	2925.37	700.47
ENSG00000144227.5	NXPH2	0.00553846	0.0170431	4.16594	4.16594	3.49595	0.839175
ENSG00000162415.7	ZSWIM5	0.0177816	0.0419497	4.16517	4.16517	61.1328	14.6772
ENSG00000110925.7	CSRNP2	1.37677e-06	0.000129041	4.1606	4.1606	226.53	54.4464
ENSG00000149575.9	SCN2B	0.000296449	0.00202434	4.15832	4.15832	16.1396	3.88127
ENSG00000064547.14	LPAR2	0.00370797	0.0125558	4.15379	4.15379	77.5537	18.6706
ENSG00000285976.2	RP5-1148A21.4	0.000140485	0.00125284	4.15242	4.15242	119.089	28.6794
ENSG00000251204.1	CTC-278L1.1	0.026516	0.0574538	4.15076	4.15076	7.44531	1.79372
ENSG00000103657.14	HERC1	0.000283864	0.00196767	4.15027	4.15027	199.131	47.9804
ENSG00000101745.17	ANKRD12	0.000104867	0.00105241	4.14876	4.14876	165.739	39.949
ENSG00000184588.18	PDE4B	1.14743e-05	0.00031391	4.1481	4.1481	68.99	16.6317
ENSG00000235961.6	PNMA6A	0.00310465	0.0109761	4.14571	4.14571	26.6124	6.41926
ENSG00000109832.14	DDX25	0.000281461	0.00196033	4.13453	4.13453	31.3251	7.57645
ENSG00000227036.8	LINC00511	0.00138478	0.00598963	4.13283	4.13283	23.6972	5.7339
ENSG00000285669.1	RP11-51J9.7	0.00196672	0.00779645	4.12998	4.12998	4.12367	0.998471
ENSG00000100027.17	YPEL1	0.000857921	0.00425698	4.12165	4.12165	103.504	25.1122
ENSG00000272031.3	ANKRD34A	0.0108483	0.0285321	4.12069	4.12069	12.3117	2.98777
ENSG00000167771.6	RCOR2	0.0506602	0.0966411	4.11812	4.11812	82.3025	19.9854
ENSG00000261098.1	RP11-819C21.1	0.00532116	0.0165162	4.11624	4.11624	3.77107	0.916144
ENSG00000169918.10	OTUD7A	8.68248e-05	0.000929192	4.11132	4.11132	23.3569	5.68111
ENSG00000206140.12	TMEM191C	0.0186337	0.0435819	4.10895	4.10895	3.65059	0.888447
ENSG00000144218.21	AFF3	0.000106425	0.00106098	4.10846	4.10846	290.265	70.6506
ENSG00000224318.6	CHL1-AS2	0.00845939	0.0236042	4.10307	4.10307	5.01055	1.22117
ENSG00000270681.1	RP11-372K14.2	0.00616784	0.0184793	4.09541	4.09541	2.48557	0.606917
ENSG00000091129.21	NRCAM	5.04287e-05	0.000673796	4.09407	4.09407	336.288	82.1404
ENSG00000156011.17	PSD3	0.00018595	0.00149571	4.09303	4.09303	353.004	86.2452
ENSG00000287202.1	RP11-951I11.5	0.00372667	0.0126005	4.09138	4.09138	2.21764	0.542028
ENSG00000177932.7	ZNF354C	8.18127e-05	0.000895484	4.09087	4.09087	55.301	13.5182
ENSG00000225706.2	PTPRD-AS1	0.000577214	0.00321881	4.09007	4.09007	14.3362	3.50512
ENSG00000288695.1	RP11-177J6.2	0.00548974	0.0169411	4.08992	4.08992	3.80047	0.929229
ENSG00000159164.10	SV2A	1.30563e-05	0.000334013	4.08751	4.08751	283.678	69.401
ENSG00000170049.10	KCNAB3	0.0153308	0.0373199	4.08654	4.08654	16.9363	4.14442
ENSG00000247765.2	RP11-32B5.7	0.0069854	0.0203624	4.0857	4.0857	2.73742	0.669999
ENSG00000186777.12	ZNF732	0.0437466	0.0859769	4.08169	4.08169	2.07519	0.508413
ENSG00000134775.15	FHOD3	0.000257706	0.00184534	4.08031	4.08031	119.538	29.2963
ENSG00000144485.11	HES6	0.0508364	0.096931	4.07732	4.07732	125.128	30.6887
ENSG00000137941.17	TTLL7	0.000143136	0.00126761	4.07615	4.07615	77.9605	19.126
ENSG00000138439.12	FAM117B	0.000108643	0.00107021	4.07184	4.07184	120.084	29.4912
ENSG00000259295.6	CSPG4P12	6.177e-05	0.000748658	4.06002	4.06002	25.4923	6.27885
ENSG00000253953.3	PCDHGB4	0.000240285	0.00176308	4.05761	4.05761	199.384	49.1383
ENSG00000272578.5	AP000347.2	0.00824014	0.0231265	4.05674	4.05674	6.46472	1.59357
ENSG00000073464.13	CLCN4	1.06642e-05	0.000301204	4.05607	4.05607	139.972	34.5093
ENSG00000149269.10	PAK1	8.91723e-06	0.000282013	4.05464	4.05464	144.823	35.7179
ENSG00000110987.9	BCL7A	0.000371023	0.00236262	4.05446	4.05446	179.269	44.2152
ENSG00000079950.14	STX7	2.24394e-05	0.000432794	4.05326	4.05326	185.484	45.7618
ENSG00000246451.2	RP11-894P9.1	0.00898755	0.0246957	4.04946	4.04946	9.01856	2.2271
ENSG00000079462.8	PAFAH1B3	0.0013994	0.00602851	4.04667	4.04667	163.63	40.4357
ENSG00000143590.14	EFNA3	0.000665502	0.00355503	4.0431	4.0431	25.6088	6.33396
ENSG00000205269.6	TMEM170B	0.000123537	0.00114784	4.04197	4.04197	90.7131	22.4428
ENSG00000139970.17	RTN1	4.4098e-06	0.000219084	4.03435	4.03435	574.858	142.491
ENSG00000105376.5	ICAM5	0.102563	0.170516	4.03198	4.03198	5.97637	1.48224
ENSG00000230373.8	GOLGA6L5P	3.45912e-05	0.00054527	4.02744	4.02744	22.7512	5.64905
ENSG00000154359.13	LONRF1	4.29599e-05	0.000613388	4.02699	4.02699	73.2267	18.184
ENSG00000102606.19	ARHGEF7	1.82009e-05	0.000393072	4.02565	4.02565	236.264	58.6896
ENSG00000138411.13	HECW2	4.19487e-05	0.000607537	4.02547	4.02547	52.2139	12.9709
ENSG00000173175.15	ADCY5	0.000514438	0.00297591	4.02377	4.02377	87.7558	21.8094
ENSG00000268182.6	SMIM17	0.00658098	0.0194056	4.01986	4.01986	3.49008	0.868209
ENSG00000172159.16	FRMD3	5.10463e-06	0.00023074	4.0115	4.0115	94.0373	23.4419
ENSG00000145908.13	ZNF300	0.000117791	0.00112057	4.0033	4.0033	62.4349	15.5959
ENSG00000168672.4	LRATD2	4.51521e-05	0.000631696	0.24987	-4.00209	74.6249	298.655
ENSG00000083123.15	BCKDHB	1.99687e-05	0.000410323	0.24986	-4.00225	12.6855	50.7706
ENSG00000197415.12	VEPH1	0.000160919	0.00136684	0.249564	-4.007	8.10365	32.4713
ENSG00000042445.14	RETSAT	2.64407e-05	0.000468767	0.249547	-4.00726	20.7455	83.1326
ENSG00000112208.11	BAG2	0.00822328	0.0231021	0.249335	-4.01067	3.95256	15.8524
ENSG00000244607.7	CCDC13	0.0153749	0.0374103	0.249317	-4.01096	1.40619	5.64015
ENSG00000236432.8	MFF-DT	0.00230426	0.00880181	0.248784	-4.01955	0.827636	3.32673
ENSG00000165801.10	ARHGEF40	0.000118239	0.00112179	0.248739	-4.02027	39.3876	158.349
ENSG00000107829.15	FBXW4	0.000207829	0.00160569	0.248434	-4.02522	11.2657	45.3469
ENSG00000101542.10	CDH20	0.000406704	0.00250918	0.247924	-4.0335	11.3998	45.981
ENSG00000128655.18	PDE11A	0.0121497	0.0311695	0.24763	-4.03828	0.994693	4.01685
ENSG00000141447.18	OSBPL1A	0.000718453	0.00375538	0.247274	-4.04409	37.2282	150.554
ENSG00000135063.20	FAM189A2	0.000346374	0.00224667	0.247209	-4.04516	4.99745	20.2155
ENSG00000164010.15	ERMAP	0.000943944	0.00456081	0.24719	-4.04547	6.29856	25.4806
ENSG00000175854.14	SWI5	0.00196055	0.00777967	0.247087	-4.04715	5.49231	22.2282
ENSG00000239467.6	AC007405.6	0.00258824	0.00959868	0.246978	-4.04894	1.61647	6.54499
ENSG00000180573.10	H2AC6	0.000885583	0.00435518	0.246584	-4.05541	2.96669	12.0311
ENSG00000158062.20	UBXN11	8.37783e-05	0.000907146	0.246518	-4.05649	15.4224	62.5609
ENSG00000004776.13	HSPB6	0.0154942	0.0376434	0.246479	-4.05713	1.14638	4.651
ENSG00000026025.16	VIM	5.06461e-06	0.00023074	0.246427	-4.058	991.506	4023.53
ENSG00000014914.21	MTMR11	0.00138977	0.0060034	0.246326	-4.05965	6.44159	26.1506
ENSG00000175505.11	CLCF1	0.0174049	0.0412489	0.245976	-4.06544	1.13822	4.62736
ENSG00000135968.21	GCC2	0.0031293	0.0110413	0.245969	-4.06555	13.6449	55.4739
ENSG00000250644.3	RP11-295K3.1	0.000553225	0.00313032	0.245833	-4.0678	4.10596	16.7022
ENSG00000204103.4	MAFB	0.000584853	0.00325324	0.24574	-4.06934	3.32825	13.5438
ENSG00000140876.11	NUDT7	0.00132307	0.00580886	0.245729	-4.06952	1.30358	5.30493
ENSG00000178882.15	RFLNA	0.00016529	0.00138797	0.245266	-4.07721	3.75693	15.3178
ENSG00000013563.14	DNASE1L1	0.00015716	0.00134797	0.24488	-4.08363	9.98761	40.7857
ENSG00000167216.18	KATNAL2	0.000580769	0.00323485	0.24472	-4.08631	2.55178	10.4274
ENSG00000108001.16	EBF3	0.0111388	0.0291257	0.244695	-4.08672	1.47579	6.03112
ENSG00000072840.13	EVC	1.86362e-05	0.000399806	0.24461	-4.08813	13.7314	56.1356
ENSG00000254087.8	LYN	0.00980027	0.0264	0.244595	-4.08839	5.86912	23.9953
ENSG00000136026.14	CKAP4	0.000420333	0.00257235	0.244544	-4.08925	74.1756	303.322
ENSG00000125430.9	HS3ST3B1	0.0178591	0.0421263	0.244057	-4.09741	4.12156	16.8877
ENSG00000104341.17	LAPTM4B	8.24739e-05	0.000897868	0.243825	-4.1013	62.1042	254.708
ENSG00000112667.13	DNPH1	3.9802e-05	0.000589501	0.243686	-4.10364	6.94487	28.4992
ENSG00000183087.15	GAS6	2.30403e-05	0.000437547	0.243347	-4.10936	34.5764	142.087
ENSG00000175147.13	TMEM51-AS1	0.00100264	0.00477712	0.24311	-4.11336	2.73466	11.2486
ENSG00000100968.14	NFATC4	5.10304e-05	0.000676811	0.243005	-4.11514	25.1923	103.67
ENSG00000103222.20	ABCC1	0.0002356	0.00173346	0.242814	-4.11838	28.5773	117.692
ENSG00000169241.19	SLC50A1	5.82284e-05	0.000728854	0.242631	-4.12149	6.40219	26.3865
ENSG00000168575.10	SLC20A2	0.000261728	0.00186416	0.242532	-4.12317	33.8011	139.368
ENSG00000023445.16	BIRC3	0.102506	0.170458	0.242394	-4.12551	0.362941	1.49732
ENSG00000169860.7	P2RY1	0.00366119	0.0124473	0.242393	-4.12552	2.12661	8.77336
ENSG00000007372.24	PAX6	0.000957566	0.00461028	0.24237	-4.12592	94.9024	391.56
ENSG00000245571.7	FAM111A-DT	0.00605986	0.0182205	0.242126	-4.13008	1.07069	4.42203
ENSG00000250320.6	EDIL3-DT	0.0046218	0.0148302	0.242083	-4.13081	1.04536	4.31818
ENSG00000152284.5	TCF7L1	0.00568449	0.0173552	0.241891	-4.13409	13.3006	54.9856
ENSG00000095777.17	MYO3A	0.00170487	0.00698264	0.241544	-4.14004	1.62595	6.73152
ENSG00000111783.13	RFX4	0.000513533	0.00297282	0.241513	-4.14056	23.7669	98.4085
ENSG00000049323.16	LTBP1	0.000147529	0.00129508	0.241198	-4.14597	64.35	266.793
ENSG00000157557.13	ETS2	0.00476431	0.0151512	0.241068	-4.14822	13.7619	57.0874
ENSG00000124098.10	FAM210B	2.31138e-05	0.000437907	0.240788	-4.15303	20.6932	85.9393
ENSG00000250479.9	CHCHD10	0.00203645	0.00799776	0.240744	-4.15378	2.9758	12.3608
ENSG00000128805.15	ARHGAP22	0.00179745	0.00727457	0.240595	-4.15636	0.808242	3.35934
ENSG00000013583.10	HEBP1	0.00051134	0.00296655	0.240425	-4.1593	7.86599	32.717
ENSG00000138615.6	CILP	0.0454641	0.0886789	0.240361	-4.16041	1.17086	4.87127
ENSG00000180509.13	KCNE1	0.00330521	0.0115051	0.240338	-4.16081	2.79291	11.6208
ENSG00000104490.18	NCALD	0.000116622	0.00111345	0.24008	-4.16528	55.8961	232.823
ENSG00000147475.17	ERLIN2	5.49662e-05	0.000709608	0.24006	-4.16562	39.7361	165.526
ENSG00000132842.14	AP3B1	1.07548e-05	0.000301204	0.239917	-4.1681	18.0728	75.3294
ENSG00000178425.14	NT5DC1	2.66263e-05	0.000470345	0.2398	-4.17014	8.6855	36.2198
ENSG00000091656.19	ZFHX4	6.32684e-06	0.000252554	0.23973	-4.17136	38.3669	160.042
ENSG00000233237.8	LINC00472	0.00514663	0.0161201	0.239705	-4.17179	5.60381	23.3779
ENSG00000171155.8	C1GALT1C1	0.00320791	0.0112566	0.239626	-4.17317	7.65851	31.9603
ENSG00000145808.10	ADAMTS19	0.00952107	0.0258082	0.239308	-4.17872	2.32167	9.70159
ENSG00000184911.15	DMRTC1B	0.00844822	0.0235771	0.239227	-4.18013	1.03936	4.34465
ENSG00000117791.16	MTARC2	0.0146158	0.0359447	0.239099	-4.18236	2.96579	12.404
ENSG00000115841.21	RMDN2	0.00117673	0.00536298	0.238914	-4.18562	1.48037	6.19625
ENSG00000165996.14	HACD1	0.000868897	0.0042955	0.238814	-4.18735	2.2572	9.45168
ENSG00000081138.14	CDH7	0.0187459	0.0437933	0.238432	-4.19407	4.4586	18.6997
ENSG00000213250.5	RBMS2P1	0.00119349	0.0054082	0.238249	-4.19729	1.21819	5.11311
ENSG00000186976.15	EFCAB6	0.00882085	0.0243862	0.238226	-4.19769	2.16028	9.06819
ENSG00000104774.13	MAN2B1	6.31103e-05	0.0007586	0.237955	-4.20247	32.3578	135.983
ENSG00000132321.17	IQCA1	0.000710338	0.00372069	0.237912	-4.20323	3.79447	15.949
ENSG00000146038.12	DCDC2	0.019841	0.0457652	0.23789	-4.20363	1.88199	7.91117
ENSG00000125520.14	SLC2A4RG	0.00136873	0.00593406	0.237848	-4.20436	9.52074	40.0287
ENSG00000145526.12	CDH18	0.00887261	0.0244721	0.237616	-4.20848	7.53183	31.6976
ENSG00000087903.13	RFX2	0.000278614	0.00194388	0.237559	-4.20948	11.3928	47.9576
ENSG00000091409.16	ITGA6	7.86707e-05	0.00087547	0.237476	-4.21096	37.0544	156.035
ENSG00000164142.16	FAM160A1	0.00347678	0.0119597	0.237378	-4.2127	4.1069	17.3011
ENSG00000084636.18	COL16A1	0.00021747	0.00165078	0.237373	-4.21278	11.9628	50.3966
ENSG00000159399.10	HK2	0.00756563	0.0216281	0.237213	-4.21562	38.9881	164.359
ENSG00000128408.9	RIBC2	0.0127667	0.0324862	0.237186	-4.21609	0.740229	3.12087
ENSG00000120896.14	SORBS3	4.29069e-05	0.000613388	0.237025	-4.21897	18.6756	78.792
ENSG00000147145.13	LPAR4	0.00883512	0.0244149	0.236843	-4.22221	5.14426	21.7201
ENSG00000006210.7	CX3CL1	0.00346867	0.0119395	0.236499	-4.22835	13.8467	58.5486
ENSG00000198753.12	PLXNB3	0.0125489	0.0320095	0.236433	-4.22953	2.48877	10.5263
ENSG00000111664.11	GNB3	0.00379428	0.0127752	0.236417	-4.22981	14.1681	59.9285
ENSG00000149328.15	GLB1L2	0.00588613	0.0178311	0.236398	-4.23015	16.2294	68.6529
ENSG00000188010.15	MORN2	7.854e-05	0.000874623	0.23606	-4.23622	8.3359	35.3127
ENSG00000168004.10	PLAAT5	0.0343503	0.0707963	0.235911	-4.23889	0.919451	3.89745
ENSG00000145779.8	TNFAIP8	0.000616089	0.00336953	0.235908	-4.23895	3.03891	12.8818
ENSG00000205913.7	SRRM2-AS1	0.0303339	0.0640568	0.235561	-4.24519	0.660547	2.80414
ENSG00000247271.7	ZBED5-AS1	0.000544908	0.00309856	0.235198	-4.25173	3.69519	15.711
ENSG00000255690.3	TRIL	0.00203352	0.00799524	0.234933	-4.25654	13.3213	56.7025
ENSG00000186952.15	TMEM232	0.00184453	0.00742394	0.234761	-4.25965	2.22926	9.49586
ENSG00000156804.7	FBXO32	0.00942255	0.0256174	0.23462	-4.26221	23.4646	100.011
ENSG00000213949.10	ITGA1	0.0119476	0.030784	0.233944	-4.27453	2.8527	12.1939
ENSG00000157600.12	TMEM164	1.28512e-05	0.000329958	0.233757	-4.27795	40.4802	173.172
ENSG00000129187.15	DCTD	0.000465519	0.00276981	0.233518	-4.28232	20.1543	86.3071
ENSG00000183230.18	CTNNA3	0.017132	0.0407526	0.233296	-4.28641	0.817767	3.50528
ENSG00000156313.15	RPGR	0.000283296	0.00196544	0.233226	-4.28768	4.88631	20.951
ENSG00000105643.11	ARRDC2	0.00187106	0.00749872	0.232912	-4.29346	1.23988	5.32336
ENSG00000136770.11	DNAJC1	0.0042961	0.0140349	0.232866	-4.29432	8.21663	35.2848
ENSG00000176974.20	SHMT1	0.000289125	0.00199325	0.232806	-4.29542	8.6271	37.057
ENSG00000115183.15	TANC1	0.000118088	0.00112128	0.23277	-4.29609	21.9575	94.3314
ENSG00000214455.4	RCN1P2	0.00250191	0.0093627	0.23267	-4.29793	17.4435	74.9709
ENSG00000106078.19	COBL	0.00815123	0.0229479	0.232438	-4.30223	8.7126	37.4836
ENSG00000064489.23	BORCS8-MEF2B	0.0233275	0.0517766	0.232291	-4.30494	0.783238	3.3718
ENSG00000174791.11	RIN1	0.00116388	0.00532709	0.232123	-4.30806	2.00505	8.63789
ENSG00000142733.17	MAP3K6	0.000178064	0.00145859	0.232026	-4.30987	6.42792	27.7035
ENSG00000181322.15	NME9	0.00341555	0.0117963	0.231844	-4.31324	1.04012	4.48631
ENSG00000278709.2	NKILA	0.0111251	0.0291135	0.231734	-4.3153	1.19158	5.14202
ENSG00000240184.7	PCDHGC3	0.000133586	0.00121104	0.231233	-4.32465	80.9497	350.079
ENSG00000005469.12	CROT	3.97221e-05	0.000589501	0.231132	-4.32653	7.61535	32.9481
ENSG00000147394.18	ZNF185	2.0561e-05	0.000415544	0.231119	-4.32678	10.3014	44.5719
ENSG00000144736.14	SHQ1	0.000102082	0.00103744	0.230914	-4.33062	6.02772	26.1038
ENSG00000110237.5	ARHGEF17	7.74991e-06	0.000267535	0.230905	-4.33079	32.3311	140.019
ENSG00000139173.10	TMEM117	0.00105995	0.00496324	0.230835	-4.33211	7.69772	33.3473
ENSG00000095713.14	CRTAC1	0.000487496	0.00285819	0.230826	-4.33228	2.76016	11.9578
ENSG00000272970.3	RP11-329B9.4	0.00297162	0.0106322	0.230171	-4.34459	1.87832	8.16055
ENSG00000164307.13	ERAP1	0.0134111	0.0336421	0.229945	-4.34886	16.9149	73.5606
ENSG00000117643.15	MAN1C1	7.844e-05	0.000874116	0.229835	-4.35095	10.6506	46.3402
ENSG00000187800.14	PEAR1	0.00999085	0.0267964	0.229684	-4.3538	0.672215	2.92669
ENSG00000104856.14	RELB	0.0200279	0.0460573	0.229631	-4.35481	1.36859	5.95997
ENSG00000163565.19	IFI16	0.0175085	0.0414394	0.229476	-4.35776	6.00023	26.1476
ENSG00000006042.12	TMEM98	6.04175e-05	0.000741646	0.228877	-4.36916	38.7115	169.137
ENSG00000130762.15	ARHGEF16	0.0357005	0.0729605	0.228615	-4.37417	0.952154	4.16489
ENSG00000204388.7	HSPA1B	0.00818451	0.0230294	0.22852	-4.37599	50.2969	220.099
ENSG00000196878.15	LAMB3	0.0116515	0.0302003	0.228502	-4.37633	0.728342	3.18746
ENSG00000100767.17	PAPLN	0.00546697	0.0168871	0.228408	-4.37813	1.63795	7.17114
ENSG00000101115.13	SALL4	0.00950888	0.0257882	0.228398	-4.37831	0.413825	1.81186
ENSG00000122735.16	DNAI1	0.0494762	0.0949241	0.22839	-4.37848	1.59183	6.96979
ENSG00000165029.17	ABCA1	0.0166916	0.0399716	0.228121	-4.38363	26.2114	114.901
ENSG00000113583.8	C5orf15	0.000698735	0.00367973	0.227917	-4.38757	22.6099	99.2027
ENSG00000189067.14	LITAF	0.00238589	0.00903192	0.227477	-4.39605	28.2227	124.069
ENSG00000153363.13	LINC00467	0.000681077	0.00361656	0.227345	-4.39861	2.13345	9.3842
ENSG00000204852.17	TCTN1	9.74951e-06	0.000289924	0.227077	-4.4038	21.6381	95.2897
ENSG00000158966.16	CACHD1	0.000103095	0.00104048	0.226938	-4.40649	52.5576	231.594
ENSG00000120217.14	CD274	0.104469	0.172808	0.22691	-4.40704	0.403946	1.78021
ENSG00000206530.11	CFAP44	0.000129051	0.00118066	0.226826	-4.40866	4.6747	20.6092
ENSG00000279249.3	RP11-491F9.1	0.00677295	0.0198512	0.226558	-4.41388	2.86879	12.6625
ENSG00000257594.4	GALNT4	0.0132048	0.0332626	0.226434	-4.4163	2.45385	10.8369
ENSG00000145721.12	LIX1	4.23507e-05	0.000611702	0.226136	-4.42212	12.1895	53.9033
ENSG00000140931.20	CMTM3	3.693e-05	0.000563228	0.225991	-4.42495	13.401	59.2987
ENSG00000108830.10	RND2	1.25252e-05	0.000324336	0.225954	-4.42568	10.8278	47.9202
ENSG00000150347.17	ARID5B	0.00101235	0.00480913	0.225686	-4.43093	15.1586	67.167
ENSG00000136546.16	SCN7A	0.06226	0.11422	0.225379	-4.43697	0.457601	2.03036
ENSG00000211455.8	STK38L	0.00141353	0.00607043	0.22518	-4.44089	19.5416	86.782
ENSG00000241684.6	ADAMTS9-AS2	0.00709374	0.0205996	0.225176	-4.44098	0.379979	1.68748
ENSG00000245275.8	SAP30L-AS1	0.0132132	0.0332755	0.22488	-4.44681	0.647415	2.87893
ENSG00000172175.15	MALT1	0.00030364	0.00205879	0.224856	-4.44729	22.8074	101.431
ENSG00000198483.13	ANKRD35	0.000831946	0.00416065	0.224595	-4.45247	1.56833	6.98295
ENSG00000111906.18	HDDC2	7.14736e-06	0.000261141	0.224413	-4.45606	16.8938	75.2798
ENSG00000116157.6	GPX7	7.29882e-06	0.000262023	0.224367	-4.45699	12.9999	57.9406
ENSG00000163545.11	NUAK2	8.31056e-05	0.000901766	0.224221	-4.45989	3.71434	16.5655
ENSG00000134602.16	STK26	0.00104521	0.00490999	0.223804	-4.46819	2.50521	11.1938
ENSG00000173530.6	TNFRSF10D	3.31082e-05	0.000530757	0.223442	-4.47543	10.3882	46.4916
ENSG00000158163.15	DZIP1L	0.0103969	0.0276131	0.22307	-4.48291	2.67986	12.0135
ENSG00000102362.15	SYTL4	0.00162831	0.00673787	0.223014	-4.48403	2.15068	9.6437
ENSG00000099203.7	TMED1	5.8674e-05	0.000732147	0.22278	-4.48874	7.84287	35.2046
ENSG00000177697.19	CD151	2.48577e-05	0.000452257	0.221946	-4.5056	37.5879	169.356
ENSG00000130202.10	NECTIN2	4.71107e-05	0.000651151	0.221839	-4.50777	23.3818	105.4
ENSG00000135299.17	ANKRD6	0.000180004	0.00146763	0.22177	-4.50917	12.8577	57.9777
ENSG00000147872.10	PLIN2	0.00347905	0.0119624	0.22158	-4.51304	12.6547	57.111
ENSG00000160161.9	CILP2	0.000438066	0.0026507	0.221506	-4.51455	2.179	9.83721
ENSG00000145020.16	AMT	0.000114587	0.00110437	0.221466	-4.51537	4.8676	21.979
ENSG00000148935.11	GAS2	0.000953215	0.00459347	0.221416	-4.51638	1.58737	7.16917
ENSG00000057294.16	PKP2	0.000219337	0.00165789	0.221205	-4.52069	4.40043	19.893
ENSG00000027001.10	MIPEP	4.27686e-05	0.000613388	0.221151	-4.52181	6.17784	27.935
ENSG00000092969.12	TGFB2	0.0040985	0.0135076	0.220943	-4.52605	20.5321	92.9292
ENSG00000117676.14	RPS6KA1	0.00228774	0.00875331	0.220926	-4.5264	4.51055	20.4165
ENSG00000159248.5	GJD2	0.00918716	0.0251409	0.220832	-4.52832	1.80217	8.1608
ENSG00000119986.7	AVPI1	0.00627808	0.0187343	0.220702	-4.531	1.19703	5.42375
ENSG00000180155.20	LYNX1	3.3436e-05	0.000534411	0.220596	-4.53317	16.9449	76.8142
ENSG00000171223.6	JUNB	0.00103771	0.00488333	0.220344	-4.53836	5.61578	25.4865
ENSG00000109911.19	ELP4	4.9717e-05	0.000668182	0.220272	-4.53985	13.606	61.7691
ENSG00000153162.9	BMP6	0.00269749	0.00988955	0.220042	-4.5446	3.0695	13.9496
ENSG00000166750.10	SLFN5	0.0170439	0.0405972	0.220032	-4.5448	11.4309	51.9513
ENSG00000108947.5	EFNB3	0.000908563	0.00443022	0.220024	-4.54496	99.6053	452.702
ENSG00000276509.1	CH17-353B19.1	0.00333582	0.011579	0.219862	-4.5483	0.619052	2.81563
ENSG00000280255.1	RP5-1007F24.1	0.00709939	0.0206085	0.219684	-4.55199	1.20137	5.4686
ENSG00000132554.20	RGS22	0.0453343	0.0884905	0.219624	-4.55323	0.505111	2.29989
ENSG00000261770.1	CTC-459F4.1	0.00170938	0.00699754	0.219622	-4.55328	0.537827	2.44888
ENSG00000166002.7	SMCO4	0.0525768	0.0996222	0.219552	-4.55473	2.5367	11.554
ENSG00000000003.15	TSPAN6	5.60915e-06	0.000239388	0.219512	-4.55556	32.7811	149.336
ENSG00000150281.7	CTF1	0.000771334	0.00395072	0.219049	-4.56519	1.14598	5.23164
ENSG00000005893.16	LAMP2	0.00365263	0.0124234	0.218605	-4.57446	51.8104	237.005
ENSG00000123094.15	RASSF8	0.00683068	0.0199719	0.218491	-4.57685	13.8934	63.588
ENSG00000106100.11	NOD1	0.000692648	0.00365382	0.218423	-4.57826	2.92733	13.4021
ENSG00000085063.17	CD59	0.00111742	0.00516157	0.218323	-4.58037	75.1618	344.269
ENSG00000119638.14	NEK9	7.99785e-06	0.000271335	0.218229	-4.58235	26.8588	123.076
ENSG00000164733.22	CTSB	0.00108939	0.00507543	0.218155	-4.58389	90.534	414.999
ENSG00000166046.11	TCP11L2	0.00242109	0.00912857	0.217973	-4.58772	5.12853	23.5283
ENSG00000136868.11	SLC31A1	7.38811e-06	0.000264618	0.217713	-4.5932	32.4911	149.238
ENSG00000213860.4	RPL21P75	0.00712824	0.0206811	0.217195	-4.60416	0.63299	2.91439
ENSG00000186522.15	SEPTIN10	0.000119912	0.00113012	0.216855	-4.61137	13.9175	64.1788
ENSG00000163638.13	ADAMTS9	0.000912781	0.00444694	0.216793	-4.6127	5.86384	27.0481
ENSG00000128791.12	TWSG1	0.000524315	0.0030189	0.21678	-4.61298	17.0015	78.4273
ENSG00000148411.8	NACC2	0.00010264	0.00103786	0.216776	-4.61305	27.5685	127.175
ENSG00000145246.14	ATP10D	0.000182069	0.00147708	0.216643	-4.61588	10.5019	48.4755
ENSG00000224081.9	SLC44A3-AS1	0.00754102	0.0215782	0.216562	-4.61761	1.10095	5.08376
ENSG00000181744.9	DIPK2A	0.000655635	0.00351759	0.216478	-4.61942	9.10568	42.0629
ENSG00000196104.11	SPOCK3	0.00274425	0.00999987	0.21618	-4.62578	2.05292	9.49636
ENSG00000090013.11	BLVRB	0.00134609	0.00587615	0.215537	-4.63958	4.47439	20.7593
ENSG00000127863.16	TNFRSF19	1.91724e-05	0.000404835	0.21523	-4.64618	25.6692	119.264
ENSG00000164751.15	PEX2	0.000419796	0.00257215	0.214867	-4.65404	15.9707	74.3281
ENSG00000196388.8	INCA1	0.0153036	0.037265	0.214853	-4.65435	0.690813	3.21528
ENSG00000170430.10	MGMT	0.00501965	0.0157942	0.214847	-4.65448	3.49368	16.2613
ENSG00000154975.14	CA10	0.0207568	0.047293	0.214748	-4.65663	1.53257	7.1366
ENSG00000251593.1	MSNP1	0.0135815	0.0339165	0.214426	-4.66362	1.36798	6.37974
ENSG00000168615.13	ADAM9	0.00240708	0.0090843	0.213805	-4.67715	53.8462	251.847
ENSG00000237188.5	RP11-337C18.10	0.0910698	0.154973	0.213547	-4.68282	1.28765	6.02984
ENSG00000288656.1	RP11-666O2.7	0.0561781	0.105118	0.213539	-4.68299	1.42509	6.67366
ENSG00000135185.12	TMEM243	0.00463227	0.0148431	0.213122	-4.69216	1.84667	8.66486
ENSG00000171189.17	GRIK1	0.00029016	0.0019958	0.212833	-4.69851	6.74802	31.7056
ENSG00000214063.11	TSPAN4	0.000460402	0.00274343	0.212633	-4.70294	11.6789	54.925
ENSG00000160602.14	NEK8	0.000382712	0.0024142	0.212482	-4.70628	2.57419	12.1149
ENSG00000151655.19	ITIH2	0.0286502	0.0612837	0.212419	-4.70767	2.20383	10.3749
ENSG00000106077.19	ABHD11	3.6057e-05	0.00055556	0.212376	-4.70862	4.76801	22.4508
ENSG00000225968.7	ELFN1	0.00185148	0.00743882	0.212326	-4.70973	2.29856	10.8256
ENSG00000196839.13	ADA	0.00203381	0.00799524	0.212078	-4.71524	1.03675	4.88851
ENSG00000197568.14	HHLA3	0.000172887	0.00142785	0.211861	-4.72009	2.90296	13.7022
ENSG00000138794.10	CASP6	3.59371e-05	0.000554977	0.211559	-4.72682	4.55139	21.5136
ENSG00000113732.9	ATP6V0E1	0.00019644	0.00155284	0.211513	-4.72784	17.7748	84.0363
ENSG00000107719.9	PALD1	0.000154217	0.00133624	0.21136	-4.73127	6.55437	31.0105
ENSG00000172819.17	RARG	0.00129412	0.0057177	0.210758	-4.74479	5.86944	27.8492
ENSG00000105227.16	PRX	0.000332016	0.00218624	0.210727	-4.74547	4.70135	22.3101
ENSG00000125965.9	GDF5	0.000613682	0.00336675	0.210683	-4.74647	3.15218	14.9617
ENSG00000276600.5	RAB7B	0.00539414	0.0167039	0.210628	-4.7477	0.660606	3.13636
ENSG00000211448.13	DIO2	0.0291229	0.0620549	0.210523	-4.75007	3.95851	18.8032
ENSG00000274750.3	H3C6	0.0180049	0.0424202	0.210254	-4.75616	0.839187	3.99131
ENSG00000140025.16	EFCAB11	0.00018333	0.00148506	0.210212	-4.75711	2.76561	13.1563
ENSG00000183914.14	DNAH2	0.000686313	0.00363474	0.210209	-4.75718	1.16986	5.56523
ENSG00000173548.9	SNX33	8.24559e-05	0.000897868	0.210151	-4.75848	8.40907	40.0144
ENSG00000198948.12	MFAP3L	0.00398055	0.0132139	0.210134	-4.75887	7.91288	37.6563
ENSG00000177700.6	POLR2L	0.00265109	0.00977593	0.210073	-4.76025	11.8825	56.5636
ENSG00000141179.14	PCTP	0.000502903	0.002925	0.209796	-4.76654	1.71703	8.18432
ENSG00000179299.17	NSUN7	0.000606718	0.00333996	0.209677	-4.76924	2.65825	12.6778
ENSG00000089101.19	CFAP61	0.000818169	0.00410928	0.209513	-4.77298	2.23699	10.6771
ENSG00000078596.11	ITM2A	0.00134507	0.00587575	0.209418	-4.77514	3.97131	18.9636
ENSG00000128346.11	C22orf23	0.00185023	0.00743565	0.208879	-4.78746	1.47462	7.05968
ENSG00000075420.13	FNDC3B	0.00180971	0.00730944	0.208875	-4.78755	23.8006	113.946
ENSG00000069974.16	RAB27A	0.00370532	0.0125521	0.208797	-4.78934	2.61679	12.5327
ENSG00000131019.11	ULBP3	0.00213931	0.00830621	0.208574	-4.79446	2.84358	13.6334
ENSG00000168610.16	STAT3	0.000184461	0.00148821	0.208533	-4.7954	68.4903	328.438
ENSG00000130402.13	ACTN4	2.24094e-05	0.000432735	0.208531	-4.79545	77.288	370.631
ENSG00000138085.17	ATRAID	8.22185e-05	0.000896304	0.208516	-4.79579	21.7818	104.461
ENSG00000076067.13	RBMS2	5.57717e-06	0.000239388	0.208474	-4.79676	12.8303	61.5437
ENSG00000156535.15	CD109	0.0288204	0.0615657	0.208296	-4.80087	2.2502	10.8029
ENSG00000182158.15	CREB3L2	0.00144164	0.00614776	0.208236	-4.80225	24.9354	119.746
ENSG00000128294.16	TPST2	3.83718e-05	0.000575469	0.208098	-4.80542	11.2257	53.9441
ENSG00000075429.9	CACNG5	0.00035114	0.0022675	0.207908	-4.80983	3.52129	16.9368
ENSG00000163879.11	DNALI1	2.36379e-05	0.000443127	0.207406	-4.82146	24.7137	119.156
ENSG00000197746.14	PSAP	0.000266023	0.00188305	0.20714	-4.82765	432.256	2086.78
ENSG00000151952.16	TMEM132D	0.000221164	0.00166777	0.207125	-4.828	6.11132	29.5055
ENSG00000114738.11	MAPKAPK3	3.6994e-05	0.000563228	0.207055	-4.82963	15.4349	74.5449
ENSG00000111843.14	TMEM14C	7.29003e-05	0.000830365	0.206917	-4.83285	16.0191	77.418
ENSG00000175701.11	MTLN	0.000451019	0.00270561	0.20656	-4.84122	1.07656	5.21187
ENSG00000011201.12	ANOS1	0.0105415	0.0278864	0.206421	-4.84448	14.9081	72.2217
ENSG00000148204.12	CRB2	6.19514e-05	0.000749159	0.206273	-4.84794	24.8543	120.492
ENSG00000166670.10	MMP10	0.0211974	0.0480581	0.205763	-4.85996	0.461368	2.24223
ENSG00000119900.9	OGFRL1	0.0192141	0.0445883	0.205709	-4.86123	18.2538	88.7359
ENSG00000107798.18	LIPA	0.000628182	0.00341448	0.205651	-4.86261	14.4774	70.3982
ENSG00000181577.16	C6orf223	0.00162015	0.00671624	0.20562	-4.86333	1.95934	9.52891
ENSG00000158859.10	ADAMTS4	0.00322903	0.0113116	0.205473	-4.86683	1.26557	6.15931
ENSG00000154914.17	USP43	0.000550244	0.00311896	0.205281	-4.87138	1.42229	6.9285
ENSG00000155542.12	SETD9	0.000949964	0.00458224	0.20524	-4.87234	0.905417	4.4115
ENSG00000102158.21	MAGT1	0.0118989	0.0306932	0.204677	-4.88574	23.786	116.212
ENSG00000140682.19	TGFB1I1	0.000310367	0.00209	0.204616	-4.8872	5.46254	26.6965
ENSG00000143418.20	CERS2	8.54239e-05	0.000921235	0.204424	-4.8918	38.3432	187.567
ENSG00000122884.13	P4HA1	3.01685e-05	0.000498369	0.204319	-4.89432	34.2289	167.527
ENSG00000049449.10	RCN1	0.00320856	0.0112566	0.204157	-4.8982	70.9061	347.312
ENSG00000092531.10	SNAP23	5.65633e-05	0.000718663	0.203978	-4.90249	8.60691	42.1953
ENSG00000167323.12	STIM1	1.43143e-05	0.000349091	0.203421	-4.9159	22.5663	110.934
ENSG00000116815.16	CD58	0.00233087	0.00887388	0.203249	-4.92006	1.74911	8.60572
ENSG00000189157.14	FAM47E	0.00168546	0.00691903	0.202958	-4.92712	1.20717	5.94787
ENSG00000164616.16	FBXL21P	0.00385084	0.0129115	0.202956	-4.92717	0.771757	3.80258
ENSG00000135404.12	CD63	8.66696e-05	0.000929007	0.202913	-4.92823	71.1972	350.876
ENSG00000186635.15	ARAP1	4.9466e-06	0.000229417	0.202703	-4.93332	20.1312	99.3136
ENSG00000173706.14	HEG1	0.000196835	0.00155443	0.20249	-4.93851	45.5	224.702
ENSG00000100228.14	RAB36	5.07422e-05	0.000676045	0.202403	-4.94064	17.0346	84.162
ENSG00000101888.12	NXT2	0.00299155	0.0106726	0.202252	-4.94434	2.38671	11.8007
ENSG00000088727.14	KIF9	0.000596401	0.00329447	0.202179	-4.94611	3.51795	17.4002
ENSG00000006016.12	CRLF1	0.000664253	0.00354954	0.201953	-4.95164	1.57363	7.79202
ENSG00000106003.13	LFNG	0.0381385	0.0770017	0.201723	-4.95729	8.17721	40.5368
ENSG00000197702.14	PARVA	0.000115329	0.00110886	0.201318	-4.96725	27.4486	136.344
ENSG00000147592.9	LACTB2	0.000149187	0.00130565	0.201224	-4.96958	1.994	9.90936
ENSG00000114480.13	GBE1	0.000908572	0.00443022	0.201161	-4.97115	5.41795	26.9334
ENSG00000235957.1	COX7CP1	0.146164	0.226815	0.201156	-4.97126	3.12335	15.527
ENSG00000139263.12	LRIG3	3.28198e-05	0.000528442	0.201153	-4.97133	12.8154	63.7096
ENSG00000125753.14	VASP	2.12901e-05	0.000421781	0.201143	-4.97158	7.01453	34.8733
ENSG00000174827.14	PDZK1	0.00627901	0.0187343	0.201134	-4.9718	0.624913	3.10694
ENSG00000171444.18	MCC	0.0012144	0.00546173	0.201019	-4.97465	12.1938	60.6597
ENSG00000157214.14	STEAP2	0.00820876	0.0230815	0.200838	-4.97915	0.443386	2.20769
ENSG00000135424.18	ITGA7	0.00019076	0.00152144	0.200805	-4.97995	20.0095	99.6464
ENSG00000110900.16	TSPAN11	1.09713e-05	0.000304597	0.200509	-4.98732	39.4399	196.699
ENSG00000165533.19	TTC8	0.000347041	0.00224736	0.200454	-4.98868	8.83271	44.0636
ENSG00000132141.14	CCT6B	0.000726718	0.00378748	0.200417	-4.98961	1.33008	6.63657
ENSG00000170271.11	FAXDC2	0.000529466	0.00303338	0.200381	-4.9905	7.3489	36.6747
ENSG00000133131.15	MORC4	0.00028201	0.00196159	0.200228	-4.99431	10.0589	50.2371
ENSG00000095752.7	IL11	0.0130641	0.0330134	0.19991	-5.00225	0.85347	4.26926
ENSG00000102935.12	ZNF423	1.57391e-05	0.000366618	0.199833	-5.00417	30.1885	151.068
ENSG00000171551.12	ECEL1	0.0564605	0.105572	0.199592	-5.01022	5.19281	26.0171
ENSG00000162302.13	RPS6KA4	4.41314e-05	0.000623395	0.199366	-5.01591	4.96235	24.8907
ENSG00000141696.13	P3H4	2.38024e-05	0.000444136	0.199252	-5.01878	15.5426	78.0046
ENSG00000164181.14	ELOVL7	0.000775182	0.00396663	0.199099	-5.02263	1.2001	6.02767
ENSG00000118733.17	OLFM3	3.65432e-05	0.000559017	0.198809	-5.02996	15.9558	80.2571
ENSG00000171621.14	SPSB1	0.00325372	0.0113802	0.198682	-5.03317	6.97848	35.1238
ENSG00000115267.9	IFIH1	0.034571	0.0711506	0.198008	-5.0503	0.906104	4.5761
ENSG00000114670.14	NEK11	0.000281668	0.00196086	0.19793	-5.0523	9.04099	45.6777
ENSG00000166340.18	TPP1	0.00158793	0.00660683	0.19792	-5.05255	38.1943	192.979
ENSG00000183873.18	SCN5A	0.000585569	0.00325593	0.19775	-5.05689	3.28789	16.6265
ENSG00000163702.20	IL17RC	0.000295969	0.00202434	0.197712	-5.05786	5.1575	26.0859
ENSG00000178053.20	MLF1	0.00258163	0.00958081	0.19752	-5.06278	14.3702	72.7531
ENSG00000015532.10	XYLT2	1.99013e-05	0.000410323	0.197517	-5.06285	7.94818	40.2404
ENSG00000197043.14	ANXA6	1.72204e-05	0.000383268	0.19739	-5.06612	63.2733	320.55
ENSG00000113319.13	RASGRF2	0.00543592	0.0168139	0.19704	-5.07511	4.52922	22.9863
ENSG00000120306.11	CYSTM1	0.000281442	0.00196033	0.19697	-5.07693	9.29037	47.1665
ENSG00000171174.15	RBKS	0.0015498	0.0064917	0.196864	-5.07964	1.02877	5.22579
ENSG00000196743.9	GM2A	8.74511e-05	0.000933684	0.196811	-5.08102	13.0085	66.0965
ENSG00000112796.10	ENPP5	0.00326799	0.0114202	0.196763	-5.08227	2.22291	11.2974
ENSG00000122694.16	GLIPR2	2.18558e-05	0.000428305	0.196628	-5.08575	9.23456	46.9647
ENSG00000137463.5	MGARP	0.0161246	0.0388574	0.196464	-5.09	0.577225	2.93807
ENSG00000259332.3	ST20-MTHFS	0.106456	0.175481	0.196454	-5.09024	0.850767	4.33061
ENSG00000144668.12	ITGA9	2.45913e-05	0.000449449	0.196332	-5.09342	4.14107	21.0922
ENSG00000176399.4	DMRTA1	0.00254968	0.00950071	0.196257	-5.09537	0.743181	3.78678
ENSG00000139926.16	FRMD6	0.00288292	0.010395	0.196211	-5.09657	8.56376	43.6458
ENSG00000138449.11	SLC40A1	0.00118878	0.00539336	0.196165	-5.09774	3.88014	19.78
ENSG00000005884.18	ITGA3	3.4871e-06	0.000190332	0.196102	-5.09938	24.8064	126.497
ENSG00000101665.10	SMAD7	0.000208568	0.00161063	0.19572	-5.10934	6.18571	31.6049
ENSG00000187624.9	C17orf97	0.00174926	0.00712122	0.19561	-5.11223	3.4782	17.7813
ENSG00000137177.20	KIF13A	1.02504e-05	0.000296376	0.195496	-5.11519	25.7841	131.891
ENSG00000180914.11	OXTR	0.000110188	0.00107786	0.195433	-5.11684	4.27432	21.871
ENSG00000064601.21	CTSA	4.73343e-05	0.000652629	0.195124	-5.12494	30.2313	154.933
ENSG00000141519.15	CCDC40	6.14657e-05	0.000747227	0.195121	-5.12502	10.6972	54.8233
ENSG00000149633.12	KIAA1755	0.000950262	0.00458224	0.194924	-5.13022	1.83244	9.40081
ENSG00000184005.11	ST6GALNAC3	7.50368e-06	0.000264641	0.194756	-5.13463	13.5127	69.3827
ENSG00000269378.1	ITGB1P1	0.00262015	0.00967647	0.19461	-5.13848	14.2958	73.4586
ENSG00000150977.11	RILPL2	0.000109707	0.00107542	0.194585	-5.13915	2.60062	13.365
ENSG00000189056.15	RELN	7.23824e-05	0.000827883	0.193444	-5.16944	75.3166	389.345
ENSG00000164440.15	TXLNB	0.0414762	0.0825052	0.193405	-5.17049	0.551346	2.85073
ENSG00000134352.20	IL6ST	0.00274204	0.00999728	0.193274	-5.17399	37.4858	193.951
ENSG00000135272.12	MDFIC	0.00032662	0.00216403	0.193221	-5.17543	6.03195	31.2179
ENSG00000109452.12	INPP4B	0.0123563	0.0316078	0.192939	-5.18299	2.06512	10.7035
ENSG00000103260.9	METRN	0.000472987	0.00279662	0.192714	-5.18903	15.873	82.3657
ENSG00000232320.6	MXRA7P1	0.00485128	0.0153759	0.192651	-5.19072	0.992268	5.15059
ENSG00000173218.15	VANGL1	0.000659349	0.00353274	0.192549	-5.19347	6.76837	35.1514
ENSG00000138400.13	MDH1B	0.00023026	0.00170748	0.192491	-5.19504	2.5302	13.1445
ENSG00000113580.15	NR3C1	0.00468005	0.0149484	0.192161	-5.20397	6.82535	35.5189
ENSG00000085563.15	ABCB1	0.00113648	0.00523	0.191604	-5.2191	0.577187	3.0124
ENSG00000228412.9	LNC-LBCS	0.000329243	0.00217155	0.191426	-5.22394	0.957887	5.00395
ENSG00000159423.17	ALDH4A1	0.00039349	0.00246136	0.191385	-5.22506	10.7189	56.0069
ENSG00000168461.13	RAB31	0.00567856	0.0173437	0.191317	-5.22692	32.966	172.311
ENSG00000139641.13	ESYT1	9.79859e-05	0.00100794	0.191198	-5.23018	25.1299	131.434
ENSG00000105854.13	PON2	0.000316625	0.00211791	0.19095	-5.23697	29.4408	154.18
ENSG00000171867.18	PRNP	0.00107425	0.00501118	0.19093	-5.23752	103.035	539.65
ENSG00000108479.13	GALK1	0.000385018	0.00242248	0.190919	-5.23782	4.95531	25.955
ENSG00000154240.17	CEP112	9.87216e-05	0.00101291	0.190888	-5.23867	5.11855	26.8144
ENSG00000148834.13	GSTO1	0.000326236	0.00216238	0.190871	-5.23915	4.05765	21.2587
ENSG00000214114.9	MYCBP	0.000554841	0.00313492	0.190607	-5.2464	3.65365	19.1685
ENSG00000176845.13	METRNL	0.000193667	0.00153698	0.190533	-5.24844	5.60556	29.4205
ENSG00000064199.7	SPA17	9.47155e-05	0.000986948	0.19027	-5.25569	7.20275	37.8554
ENSG00000141337.13	ARSG	6.72021e-05	0.000789453	0.190268	-5.25574	4.00846	21.0674
ENSG00000091317.8	CMTM6	0.000129577	0.00118345	0.190054	-5.26167	18.9249	99.5768
ENSG00000016391.11	CHDH	0.000403523	0.00250206	0.189718	-5.27098	4.33066	22.8268
ENSG00000131459.13	GFPT2	0.000182269	0.00147796	0.189715	-5.27107	6.28406	33.1237
ENSG00000213719.8	CLIC1	3.24483e-06	0.000182062	0.189549	-5.27568	24.4544	129.014
ENSG00000204520.14	MICA	0.000265181	0.00188039	0.189495	-5.27717	2.89261	15.2648
ENSG00000245105.4	A2M-AS1	0.0073703	0.021245	0.189368	-5.28074	1.23276	6.50986
ENSG00000184828.10	ZBTB7C	0.00244893	0.00922273	0.189005	-5.29085	1.75328	9.27633
ENSG00000004864.14	SLC25A13	8.73046e-06	0.000281724	0.188828	-5.29582	8.42795	44.6329
ENSG00000102032.13	RENBP	0.000364566	0.00233447	0.188725	-5.29871	1.81564	9.62056
ENSG00000148737.17	TCF7L2	6.67481e-06	0.000258098	0.188693	-5.2996	7.30332	38.7047
ENSG00000128285.4	MCHR1	0.0134716	0.0337419	0.188596	-5.30233	1.21228	6.42789
ENSG00000197442.10	MAP3K5	0.00113002	0.00520926	0.188522	-5.30443	3.89863	20.68
ENSG00000139793.19	MBNL2	0.0079104	0.0223916	0.188448	-5.3065	10.1928	54.0882
ENSG00000070404.10	FSTL3	0.000962977	0.00463181	0.188384	-5.30831	7.19114	38.1728
ENSG00000140470.15	ADAMTS17	0.0111695	0.0291965	0.188084	-5.31678	1.36435	7.25394
ENSG00000177096.9	PHETA2	0.0159813	0.038599	0.188061	-5.31743	0.630074	3.35038
ENSG00000138735.16	PDE5A	0.000202206	0.00157898	0.187908	-5.32175	3.57862	19.0445
ENSG00000038295.8	TLL1	0.0055615	0.0170837	0.187746	-5.32635	3.36387	17.9172
ENSG00000170961.7	HAS2	0.0102988	0.0274299	0.187738	-5.32657	1.83733	9.78664
ENSG00000142279.13	WTIP	7.75551e-05	0.000866059	0.18733	-5.33817	3.76442	20.0951
ENSG00000112655.16	PTK7	9.72892e-06	0.000289924	0.187285	-5.33945	47.615	254.238
ENSG00000254692.1	RP11-468E2.1	0.00978143	0.0263626	0.187174	-5.34263	5.7848	30.906
ENSG00000138029.14	HADHB	0.000181134	0.00147106	0.187118	-5.34423	21.8375	116.705
ENSG00000183691.6	NOG	0.000801374	0.00405353	0.186922	-5.34983	1.72423	9.22437
ENSG00000166171.13	DPCD	6.02678e-06	0.000245461	0.186727	-5.3554	8.59256	46.0166
ENSG00000129219.14	PLD2	3.72114e-05	0.000564153	0.186559	-5.36024	9.60002	51.4585
ENSG00000169116.11	PARM1	0.00463155	0.0148431	0.186507	-5.36172	31.5135	168.966
ENSG00000007350.17	TKTL1	0.00466869	0.014924	0.186456	-5.3632	9.99018	53.5793
ENSG00000077942.19	FBLN1	5.81011e-06	0.000241755	0.18641	-5.36451	94.3799	506.302
ENSG00000132109.10	TRIM21	0.00015467	0.00133755	0.186351	-5.36621	1.96376	10.5379
ENSG00000153404.14	PLEKHG4B	5.97443e-05	0.000738611	0.186061	-5.37458	11.8475	63.6755
ENSG00000141349.9	G6PC3	1.07549e-05	0.000301204	0.185995	-5.37649	22.7292	122.203
ENSG00000187994.14	RINL	0.00307405	0.0108967	0.185873	-5.38001	1.02335	5.50563
ENSG00000248905.10	FMN1	0.0035789	0.0122323	0.185659	-5.3862	0.500062	2.69344
ENSG00000121104.8	FAM117A	0.000225483	0.00168608	0.184944	-5.40703	5.52861	29.8933
ENSG00000101439.9	CST3	0.000114851	0.00110625	0.184873	-5.40911	38.6657	209.147
ENSG00000135269.18	TES	0.00765083	0.0218224	0.184737	-5.41309	6.91574	37.4355
ENSG00000187608.10	ISG15	0.00458794	0.0147452	0.18462	-5.41652	0.821956	4.45214
ENSG00000196511.14	TPK1	0.0212531	0.0481434	0.184465	-5.4211	1.23691	6.70542
ENSG00000145703.16	IQGAP2	2.9679e-06	0.000174041	0.18443	-5.42212	44.3745	240.604
ENSG00000137509.12	PRCP	0.00121595	0.00546412	0.184241	-5.42768	27.5612	149.594
ENSG00000118997.14	DNAH7	0.00289969	0.0104354	0.18405	-5.4333	3.83911	20.8591
ENSG00000157766.19	ACAN	0.00629109	0.018759	0.184039	-5.43363	0.974236	5.29364
ENSG00000105655.19	ISYNA1	8.43595e-05	0.000911594	0.183987	-5.43517	40.8233	221.881
ENSG00000188687.17	SLC4A5	0.000121489	0.00114007	0.183851	-5.43917	8.91926	48.5134
ENSG00000136732.16	GYPC	0.000742174	0.00384403	0.183524	-5.44889	2.8842	15.7157
ENSG00000188153.14	COL4A5	6.05572e-06	0.000246016	0.183293	-5.45574	35.4098	193.187
ENSG00000133106.15	EPSTI1	0.0224329	0.0501912	0.183179	-5.45913	0.467341	2.55127
ENSG00000133789.15	SWAP70	0.000982359	0.00470284	0.183127	-5.46071	10.1147	55.2334
ENSG00000110811.20	P3H3	3.7945e-06	0.000202293	0.183122	-5.46085	18.7652	102.474
ENSG00000106686.17	SPATA6L	0.000859325	0.00426131	0.182886	-5.46788	0.684194	3.74109
ENSG00000164120.14	HPGD	0.0034677	0.0119395	0.182717	-5.47295	0.637722	3.49022
ENSG00000064012.22	CASP8	0.00309271	0.0109531	0.182623	-5.47576	1.19075	6.52026
ENSG00000163803.13	PLB1	0.000956729	0.00460902	0.182534	-5.47842	1.5239	8.34853
ENSG00000001460.18	STPG1	0.000672061	0.00358172	0.18211	-5.49118	5.45498	29.9543
ENSG00000160446.19	ZDHHC12	0.00282776	0.0102339	0.181981	-5.49507	2.81712	15.4803
ENSG00000198003.12	ODAD3	0.000388463	0.00243979	0.181889	-5.49787	1.39468	7.66775
ENSG00000131981.16	LGALS3	0.00703996	0.0204879	0.181613	-5.5062	8.69022	47.8501
ENSG00000165966.16	PDZRN4	0.000212967	0.0016336	0.181493	-5.50986	4.63563	25.5416
ENSG00000074621.14	SLC24A1	0.000919348	0.00446783	0.181454	-5.51104	3.17323	17.4878
ENSG00000158258.16	CLSTN2	0.000808923	0.00407816	0.181419	-5.51212	70.0354	386.043
ENSG00000153094.24	BCL2L11	0.00532315	0.0165162	0.18135	-5.51419	4.44608	24.5165
ENSG00000134042.14	MRO	0.0024893	0.00933096	0.180997	-5.52495	0.800679	4.42371
ENSG00000167123.19	CERCAM	6.3351e-05	0.000759786	0.180901	-5.5279	10.3034	56.9559
ENSG00000106853.20	PTGR1	2.23723e-05	0.00043254	0.180808	-5.53072	6.67539	36.9197
ENSG00000196187.12	TMEM63A	0.000133248	0.0012094	0.180248	-5.54792	3.9221	21.7595
ENSG00000120725.13	SIL1	0.000252808	0.00182328	0.180028	-5.55469	8.17874	45.4304
ENSG00000105641.4	SLC5A5	0.0470646	0.0911676	0.179546	-5.5696	0.816034	4.54498
ENSG00000104313.20	EYA1	0.00112517	0.00519188	0.179521	-5.57038	1.22291	6.81208
ENSG00000261150.3	EPPK1	0.00018985	0.00151644	0.179429	-5.57324	1.1556	6.44041
ENSG00000136267.14	DGKB	0.00221126	0.00852778	0.179399	-5.57415	2.25762	12.5843
ENSG00000211445.12	GPX3	0.000757563	0.00389885	0.179104	-5.58336	24.335	135.871
ENSG00000057019.16	DCBLD2	3.01872e-05	0.000498369	0.179094	-5.58367	28.7021	160.263
ENSG00000172638.13	EFEMP2	6.84718e-05	0.000799685	0.178964	-5.58771	13.9258	77.8135
ENSG00000183346.9	CABCOCO1	0.0413341	0.082253	0.178943	-5.58838	0.608296	3.39939
ENSG00000198734.12	F5	0.0448377	0.0877131	0.178886	-5.59015	6.58729	36.8239
ENSG00000131620.17	ANO1	0.00599528	0.0181014	0.178812	-5.59248	0.725662	4.05825
ENSG00000154134.15	ROBO3	2.96833e-05	0.000491603	0.178779	-5.59351	8.57219	47.9486
ENSG00000185650.10	ZFP36L1	2.11899e-05	0.000421509	0.178324	-5.60777	61.2447	343.446
ENSG00000170962.13	PDGFD	1.96881e-05	0.000407657	0.178281	-5.60912	9.39797	52.7143
ENSG00000168477.19	TNXB	0.000250507	0.00181157	0.178239	-5.61043	3.81744	21.4175
ENSG00000067225.19	PKM	0.000168526	0.00140558	0.178178	-5.61238	602.995	3384.24
ENSG00000130147.16	SH3BP4	9.22244e-05	0.000967903	0.178133	-5.61379	26.4416	148.438
ENSG00000152558.15	TMEM123	0.000291292	0.00200273	0.178108	-5.61457	34.9822	196.41
ENSG00000164949.8	GEM	0.00558011	0.0171212	0.178032	-5.61697	4.75794	26.7252
ENSG00000160685.13	ZBTB7B	0.00187201	0.0074988	0.177745	-5.62603	3.67858	20.6958
ENSG00000174080.12	CTSF	1.71171e-05	0.000382655	0.177727	-5.62661	15.7401	88.5632
ENSG00000066322.15	ELOVL1	5.98739e-05	0.000739075	0.177721	-5.6268	6.45099	36.2985
ENSG00000175352.11	NRIP3	0.000862036	0.00427079	0.177462	-5.63502	6.32729	35.6544
ENSG00000123572.17	NRK	0.0154358	0.0375301	0.177276	-5.64091	0.440151	2.48285
ENSG00000115129.14	TP53I3	5.63222e-05	0.000717304	0.17707	-5.64749	8.33442	47.0686
ENSG00000128567.17	PODXL	6.16591e-06	0.000248113	0.177064	-5.64769	44.0534	248.8
ENSG00000172403.11	SYNPO2	0.00198728	0.00785132	0.17672	-5.65865	5.38706	30.4835
ENSG00000262580.5	RP11-334C17.5	0.00257385	0.0095648	0.176635	-5.66139	0.727738	4.12001
ENSG00000110628.16	SLC22A18	0.000882834	0.00434566	0.176017	-5.68126	0.957347	5.43893
ENSG00000112149.10	CD83	0.00165026	0.00680334	0.176003	-5.68171	10.1851	57.8689
ENSG00000154309.9	DISP1	1.36438e-05	0.000339916	0.175811	-5.68791	7.40671	42.1287
ENSG00000197019.5	SERTAD1	0.00049684	0.0028992	0.175538	-5.69678	2.63637	15.0188
ENSG00000143036.17	SLC44A3	0.00756048	0.0216223	0.175463	-5.69922	1.05184	5.99468
ENSG00000112561.19	TFEB	0.000383963	0.00241815	0.175393	-5.70149	1.73849	9.91196
ENSG00000166387.14	PPFIBP2	9.61157e-05	0.000996767	0.175333	-5.70345	11.9746	68.2966
ENSG00000135723.14	FHOD1	8.08092e-05	0.000890622	0.175252	-5.70608	3.59182	20.4952
ENSG00000167081.18	PBX3	0.00164831	0.00679865	0.175175	-5.70857	8.12605	46.3881
ENSG00000089159.17	PXN	2.83768e-06	0.000170548	0.175104	-5.71089	22.2269	126.936
ENSG00000007866.22	TEAD3	0.000142835	0.00126609	0.174989	-5.71464	5.25958	30.0566
ENSG00000123104.12	ITPR2	0.00206879	0.00809704	0.174806	-5.72063	5.26185	30.1011
ENSG00000077713.19	SLC25A43	0.0209277	0.0476148	0.174566	-5.72849	0.986528	5.65132
ENSG00000159176.14	CSRP1	0.000222293	0.00167235	0.174525	-5.72985	14.7033	84.2479
ENSG00000130270.16	ATP8B3	0.000853583	0.00424201	0.174302	-5.73718	0.665794	3.81978
ENSG00000205038.12	PKHD1L1	0.032955	0.0684568	0.174018	-5.74654	0.530028	3.04582
ENSG00000184254.17	ALDH1A3	0.00743652	0.021386	0.173996	-5.74724	1.39941	8.04275
ENSG00000167723.15	TRPV3	0.0117325	0.0303762	0.173994	-5.74734	0.693251	3.98434
ENSG00000179546.5	HTR1D	0.00233544	0.00888919	0.173711	-5.75669	0.721141	4.15139
ENSG00000124216.4	SNAI1	0.0166086	0.0398026	0.17317	-5.77467	0.548486	3.16733
ENSG00000041982.16	TNC	0.00157649	0.00657601	0.172989	-5.78072	233.356	1348.97
ENSG00000285000.1	CTC-564N23.6	0.0769574	0.135172	0.172889	-5.78406	2.20749	12.7682
ENSG00000110002.16	VWA5A	0.00462796	0.0148358	0.172866	-5.78483	9.32785	53.9601
ENSG00000145730.21	PAM	2.21124e-05	0.000429067	0.172498	-5.79717	58.1234	336.951
ENSG00000107960.11	STN1	7.08378e-05	0.000815831	0.172495	-5.79728	5.14082	29.8027
ENSG00000168994.14	PXDC1	0.00383034	0.0128724	0.172285	-5.80435	5.7227	33.2166
ENSG00000238105.7	GOLGA2P5	0.000197791	0.00155815	0.172201	-5.80718	1.08364	6.29288
ENSG00000119632.4	IFI27L2	3.18545e-05	0.000518953	0.17207	-5.81159	6.14122	35.6902
ENSG00000188659.10	SAXO2	0.00036622	0.00234226	0.172006	-5.81376	1.88144	10.9382
ENSG00000160097.20	FNDC5	5.4467e-05	0.000705268	0.171932	-5.81625	5.62388	32.7099
ENSG00000112902.12	SEMA5A	0.000531559	0.00304097	0.171666	-5.82526	14.5313	84.6483
ENSG00000184470.21	TXNRD2	5.80805e-05	0.000728854	0.171628	-5.82657	3.08191	17.957
ENSG00000102699.6	PARP4	2.95621e-06	0.000174041	0.171574	-5.8284	14.9924	87.382
ENSG00000143641.10	GALNT2	3.10332e-06	0.00017978	0.171479	-5.83161	79.4645	463.406
ENSG00000117592.9	PRDX6	1.04895e-05	0.000299154	0.171457	-5.83235	38.6659	225.513
ENSG00000142632.17	ARHGEF19	0.00117264	0.00535194	0.171388	-5.83472	1.42895	8.33752
ENSG00000135535.17	CD164	0.000736806	0.00382598	0.171136	-5.8433	35.5674	207.831
ENSG00000137101.13	CD72	0.00551015	0.0169878	0.170655	-5.85979	0.587847	3.44466
ENSG00000181381.15	DDX60L	0.00526034	0.0163717	0.170568	-5.86277	1.57783	9.25043
ENSG00000104325.7	DECR1	0.000529853	0.00303338	0.170204	-5.87532	9.74517	57.256
ENSG00000137076.21	TLN1	4.22535e-06	0.000215937	0.170103	-5.87879	53.0091	311.63
ENSG00000267317.2	CTB-25B13.12	0.0649736	0.118387	0.170069	-5.87996	0.80959	4.76036
ENSG00000168778.13	TCTN2	3.56554e-06	0.000193953	0.169706	-5.89253	12.7917	75.3756
ENSG00000261614.1	YBX3P1	0.0385246	0.0775744	0.169638	-5.89492	0.675365	3.98122
ENSG00000141526.18	SLC16A3	0.0199942	0.0459996	0.169634	-5.89506	5.34432	31.5051
ENSG00000135862.6	LAMC1	0.000230645	0.00170954	0.169589	-5.8966	53.5458	315.738
ENSG00000105612.9	DNASE2	0.000392678	0.00246049	0.169286	-5.90717	9.37258	55.3655
ENSG00000185339.9	TCN2	1.16015e-05	0.00031391	0.169234	-5.90899	9.64947	57.0187
ENSG00000042980.13	ADAM28	0.00243301	0.00917135	0.169138	-5.91234	4.07411	24.0875
ENSG00000172361.6	CFAP53	0.0172185	0.0409014	0.168803	-5.92408	1.07063	6.34253
ENSG00000049245.13	VAMP3	1.28279e-05	0.000329887	0.168739	-5.92633	17.0465	101.023
ENSG00000182534.14	MXRA7	0.00022365	0.0016793	0.168711	-5.9273	27.0056	160.07
ENSG00000160401.15	CFAP157	0.00240335	0.00907852	0.168225	-5.9444	2.57315	15.2958
ENSG00000151414.15	NEK7	0.0011154	0.00515667	0.167906	-5.95571	6.62935	39.4825
ENSG00000115255.12	REEP6	5.90225e-05	0.000735924	0.167721	-5.96227	4.95759	29.5585
ENSG00000008283.16	CYB561	8.86886e-06	0.000282013	0.16763	-5.96553	19.3755	115.585
ENSG00000125148.7	MT2A	0.00157923	0.00658402	0.167542	-5.96867	2.58366	15.421
ENSG00000183833.16	CFAP91	0.000538438	0.00306721	0.166808	-5.99493	4.96134	29.7429
ENSG00000150773.12	PIH1D2	0.000405882	0.00250603	0.166689	-5.99918	1.5824	9.49309
ENSG00000122642.11	FKBP9	1.82136e-05	0.000393072	0.16663	-6.00133	26.6331	159.834
ENSG00000176014.13	TUBB6	4.34251e-06	0.00021686	0.166488	-6.00645	24.6066	147.798
ENSG00000135677.11	GNS	0.000429362	0.00260786	0.166128	-6.01946	71.7038	431.618
ENSG00000117385.16	P3H1	6.77617e-06	0.000258898	0.166086	-6.02098	22.4469	135.152
ENSG00000114779.20	ABHD14B	1.82655e-05	0.000393432	0.165897	-6.02782	3.80462	22.9336
ENSG00000168487.20	BMP1	1.16537e-05	0.000314297	0.165832	-6.03021	15.5882	94.0002
ENSG00000103528.17	SYT17	0.000179845	0.00146763	0.165361	-6.04736	8.92238	53.9569
ENSG00000109586.12	GALNT7	3.36321e-05	0.000535411	0.165345	-6.04796	7.61263	46.0409
ENSG00000175600.16	SUGCT	0.00475573	0.0151299	0.16507	-6.05802	0.529665	3.20872
ENSG00000112559.15	MDFI	0.00131475	0.00578203	0.16473	-6.07056	6.68595	40.5874
ENSG00000196411.10	EPHB4	0.000205321	0.00159297	0.164612	-6.0749	13.2855	80.7079
ENSG00000138172.11	CALHM2	0.000670771	0.00357617	0.164531	-6.07789	2.04555	12.4326
ENSG00000109861.17	CTSC	1.42423e-05	0.000347864	0.164299	-6.08645	9.50905	57.8763
ENSG00000072110.16	ACTN1	4.91618e-06	0.000229331	0.164242	-6.08859	62.6552	381.482
ENSG00000178150.10	ZNF114	0.00534605	0.0165742	0.164242	-6.08859	0.973468	5.92705
ENSG00000169515.8	CCDC8	2.47637e-05	0.000451572	0.163626	-6.11151	9.68415	59.1847
ENSG00000235174.1	RPL39P3	0.143616	0.223661	0.16358	-6.11323	5.30721	32.4442
ENSG00000054392.13	HHAT	0.000202794	0.00158126	0.163328	-6.12266	2.22695	13.6349
ENSG00000135047.16	CTSL	0.00136309	0.00592249	0.163071	-6.13231	20.1644	123.654
ENSG00000111331.14	OAS3	0.00411858	0.0135571	0.163056	-6.13286	2.19676	13.4724
ENSG00000067113.17	PLPP1	0.000107614	0.00106485	0.16267	-6.14742	6.79257	41.7568
ENSG00000163071.11	SPATA18	1.35386e-05	0.000338208	0.162101	-6.16901	4.16253	25.6787
ENSG00000079257.8	LXN	0.00203605	0.00799776	0.162047	-6.17104	1.12117	6.91878
ENSG00000105137.13	SYDE1	7.70098e-05	0.000861769	0.161558	-6.18971	6.07292	37.5896
ENSG00000105329.11	TGFB1	0.00017443	0.00143764	0.16154	-6.1904	3.36499	20.8306
ENSG00000166689.16	PLEKHA7	1.38154e-05	0.000342123	0.161536	-6.19056	13.8822	85.9384
ENSG00000280441.3	CH507-528H12.1	0.00588703	0.0178311	0.16147	-6.19308	0.586784	3.634
ENSG00000124570.21	SERPINB6	0.00080553	0.00407257	0.161132	-6.2061	9.79888	60.8129
ENSG00000243364.8	EFNA4	0.000718204	0.0037553	0.161033	-6.20991	1.48749	9.23717
ENSG00000111885.7	MAN1A1	0.00384334	0.0128946	0.160986	-6.21172	6.47313	40.2092
ENSG00000110446.12	SLC15A3	0.00731688	0.0211176	0.160857	-6.21671	0.336658	2.0929
ENSG00000204264.12	PSMB8	0.0075204	0.0215526	0.160696	-6.22293	2.62406	16.3293
ENSG00000169692.13	AGPAT2	2.42068e-05	0.000448294	0.160526	-6.22952	3.04907	18.9942
ENSG00000250899.3	RP11-253E3.3	0.00135946	0.00591201	0.160386	-6.23494	0.751348	4.68461
ENSG00000081479.15	LRP2	0.00108636	0.00506472	0.16036	-6.23598	2.36706	14.7609
ENSG00000197558.13	SSPOP	0.00152768	0.00642588	0.160208	-6.24187	2.87274	17.9313
ENSG00000143171.13	RXRG	0.00585509	0.0177645	0.16008	-6.24687	0.577503	3.60759
ENSG00000152952.12	PLOD2	3.59472e-05	0.000554977	0.160048	-6.24813	15.993	99.926
ENSG00000270959.1	LPP-AS2	0.000705747	0.00370465	0.159823	-6.25692	0.683371	4.2758
ENSG00000152580.9	IGSF10	0.00441073	0.0143017	0.159767	-6.25912	0.455002	2.84791
ENSG00000163754.18	GYG1	0.000632044	0.00342879	0.159747	-6.25991	6.89405	43.1562
ENSG00000154930.15	ACSS1	2.05282e-05	0.000415544	0.159739	-6.26021	13.9058	87.0534
ENSG00000186951.16	PPARA	0.000231057	0.00171169	0.159621	-6.26482	8.54941	53.5605
ENSG00000002586.20	CD99	1.07272e-05	0.000301204	0.159551	-6.26759	16.5272	103.586
ENSG00000002586.20_PAR_Y	CD99	1.07272e-05	0.000301204	0.159551	-6.26759	16.5272	103.586
ENSG00000100504.17	PYGL	2.95787e-05	0.000491603	0.159505	-6.26941	4.33287	27.1645
ENSG00000180758.12	GPR157	0.000966113	0.00464168	0.159037	-6.28785	0.992965	6.24362
ENSG00000185112.6	FAM43A	0.000226692	0.00169348	0.158975	-6.29029	3.06336	19.2694
ENSG00000198113.3	TOR4A	0.00180567	0.00730049	0.158857	-6.29498	0.643109	4.04836
ENSG00000198597.9	ZNF536	1.94788e-05	0.000407	0.158845	-6.29543	11.6585	73.3953
ENSG00000141750.7	STAC2	0.00299413	0.0106771	0.158695	-6.30141	4.5771	28.8422
ENSG00000272143.1	FGF14-AS2	0.000819806	0.00411364	0.158455	-6.31095	1.13765	7.17967
ENSG00000286707.1	RP11-499P9.1	0.00081598	0.00409957	0.158371	-6.31427	0.610127	3.85251
ENSG00000180660.8	MAB21L1	0.0018887	0.0075468	0.158323	-6.31621	2.39082	15.1009
ENSG00000160345.13	C9orf116	2.87431e-05	0.000486541	0.158087	-6.32561	2.66016	16.8271
ENSG00000168398.7	BDKRB2	0.0100057	0.0268318	0.157941	-6.3315	0.421389	2.66802
ENSG00000163521.16	GLB1L	0.00034377	0.0022371	0.157643	-6.34346	5.14927	32.6642
ENSG00000169105.8	CHST14	5.33248e-05	0.000696827	0.15735	-6.35525	8.33162	52.9495
ENSG00000124762.14	CDKN1A	1.37631e-05	0.000341355	0.157172	-6.36244	28.1474	179.086
ENSG00000136160.17	EDNRB	0.0130659	0.0330134	0.156536	-6.38832	16.8284	107.505
ENSG00000060138.13	YBX3	0.000758428	0.0039008	0.156386	-6.39443	16.4324	105.076
ENSG00000121060.19	TRIM25	0.000256202	0.00183703	0.156343	-6.39619	8.72321	55.7953
ENSG00000054277.14	OPN3	4.9823e-05	0.000669046	0.156289	-6.3984	5.71439	36.563
ENSG00000116962.15	NID1	0.00024888	0.0018055	0.156222	-6.40114	12.1231	77.6019
ENSG00000149380.12	P4HA3	0.0158322	0.038285	0.15606	-6.40779	0.653975	4.19053
ENSG00000078401.7	EDN1	0.0014046	0.00604228	0.155563	-6.42827	0.916802	5.89345
ENSG00000164125.16	GASK1B	0.0025865	0.00959445	0.155291	-6.43952	6.70318	43.1652
ENSG00000132849.21	PATJ	2.44417e-05	0.000448294	0.155287	-6.43968	8.16105	52.5545
ENSG00000130303.14	BST2	0.0127252	0.0324128	0.155273	-6.44027	0.529543	3.4104
ENSG00000162814.11	SPATA17	0.000492191	0.0028794	0.155087	-6.44798	2.53021	16.3148
ENSG00000113494.17	PRLR	0.00832612	0.0233256	0.154997	-6.45173	1.54719	9.98208
ENSG00000139508.15	SLC46A3	3.81148e-05	0.000572836	0.154962	-6.45322	2.54864	16.4469
ENSG00000157601.15	MX1	0.0124579	0.0318129	0.154944	-6.45394	1.14689	7.40197
ENSG00000168765.17	GSTM4	0.000136424	0.0012292	0.154918	-6.45501	5.4686	35.2999
ENSG00000105974.13	CAV1	0.00896271	0.0246613	0.154609	-6.46793	3.53951	22.8933
ENSG00000197496.6	SLC2A10	0.000924817	0.00448897	0.154558	-6.47008	8.31741	53.8143
ENSG00000137070.18	IL11RA	7.08711e-05	0.000815831	0.154538	-6.4709	8.74579	56.5931
ENSG00000010626.15	LRRC23	5.75889e-05	0.000725376	0.154473	-6.47362	5.01177	32.4443
ENSG00000247134.7	RP11-11N9.4	0.000650963	0.00350302	0.154315	-6.48026	0.659319	4.27256
ENSG00000114529.13	C3orf52	0.00824061	0.0231265	0.154027	-6.49238	0.71489	4.64134
ENSG00000162909.18	CAPN2	3.38723e-05	0.000538384	0.15356	-6.51209	48.5509	316.168
ENSG00000162745.11	OLFML2B	0.000669787	0.00357316	0.153441	-6.51714	4.39394	28.636
ENSG00000181804.15	SLC9A9	0.00337575	0.0116898	0.15324	-6.52571	1.25209	8.17079
ENSG00000179583.20	CIITA	0.00158155	0.00659196	0.152937	-6.53864	0.705877	4.61547
ENSG00000185561.10	TLCD2	0.00126704	0.00562642	0.152864	-6.54177	2.69486	17.6291
ENSG00000138685.17	FGF2	0.00345756	0.0119114	0.152811	-6.54405	7.76595	50.8208
ENSG00000137831.15	UACA	1.12891e-06	0.000118003	0.152343	-6.56412	13.9686	91.6917
ENSG00000272419.6	LINC01145	0.00614623	0.0184248	0.152334	-6.56453	1.05894	6.95147
ENSG00000150907.10	FOXO1	0.00941941	0.0256149	0.152116	-6.57393	5.09466	33.492
ENSG00000132274.16	TRIM22	0.00299411	0.0106771	0.151914	-6.58269	7.06848	46.5296
ENSG00000174628.16	IQCK	0.000236502	0.00173691	0.151829	-6.58635	5.26692	34.6897
ENSG00000125347.15	IRF1	0.0014565	0.00618972	0.151512	-6.60015	2.18535	14.4236
ENSG00000056972.20	TRAF3IP2	0.000126403	0.00116441	0.151391	-6.60541	3.20712	21.1843
ENSG00000117984.15	CTSD	1.93402e-05	0.000406488	0.151383	-6.60575	77.074	509.132
ENSG00000166130.15	IKBIP	0.000105318	0.00105496	0.151022	-6.62156	5.53547	36.6534
ENSG00000150687.12	PRSS23	0.000249485	0.00180745	0.150664	-6.6373	24.7236	164.098
ENSG00000065320.9	NTN1	0.000897381	0.0043974	0.150621	-6.63918	5.14363	34.1495
ENSG00000220884.2	MESTP1	0.00956639	0.0259033	0.150394	-6.64919	2.94583	19.5874
ENSG00000147255.19	IGSF1	9.56057e-05	0.000993643	0.1502	-6.65777	2.00101	13.3222
ENSG00000091136.15	LAMB1	2.90686e-06	0.000173406	0.150007	-6.66636	54.118	360.77
ENSG00000221955.11	SLC12A8	0.00454734	0.0146558	0.149999	-6.66673	1.11335	7.42242
ENSG00000205413.8	SAMD9	0.020317	0.0465222	0.149454	-6.69102	0.948979	6.34964
ENSG00000177640.16	CASC2	0.00318128	0.0111952	0.149411	-6.69294	2.27507	15.2269
ENSG00000150093.20	ITGB1	4.11093e-05	0.00059971	0.149316	-6.69719	80.5611	539.533
ENSG00000232110.9	RP11-149I23.3	0.00331058	0.0115213	0.149109	-6.70648	0.393537	2.63925
ENSG00000253250.3	C8orf88	0.000205024	0.00159297	0.149054	-6.70896	1.6511	11.0771
ENSG00000131435.13	PDLIM4	0.000273266	0.00191656	0.14829	-6.74354	5.45622	36.7942
ENSG00000149972.11	CNTN5	0.0114402	0.0297732	0.148194	-6.7479	1.85721	12.5322
ENSG00000075234.17	TTC38	2.3219e-05	0.000439356	0.148169	-6.74906	6.24143	42.1238
ENSG00000186765.12	FSCN2	0.00100673	0.00478901	0.148137	-6.75051	0.629294	4.24806
ENSG00000223865.11	HLA-DPB1	0.000419132	0.00257004	0.148132	-6.75073	1.56091	10.5373
ENSG00000183114.8	FAM43B	0.00257361	0.0095648	0.147548	-6.77745	1.46756	9.9463
ENSG00000176381.6	PRR18	0.00143892	0.00613777	0.147487	-6.78024	0.467945	3.17278
ENSG00000068781.21	STON1-GTF2A1L	0.0401583	0.0803317	0.14716	-6.79534	0.965168	6.55864
ENSG00000110108.10	TMEM109	7.95001e-06	0.000270284	0.146722	-6.81562	15.2166	103.711
ENSG00000149499.12	EML3	6.88448e-05	0.000801707	0.146622	-6.82025	6.17156	42.0916
ENSG00000198951.12	NAGA	3.44251e-06	0.000189835	0.146607	-6.82094	8.21815	56.0555
ENSG00000188452.15	CERKL	0.0137457	0.0342139	0.146418	-6.82978	0.714465	4.87964
ENSG00000144115.18	THNSL2	2.10558e-05	0.000420774	0.146293	-6.83559	5.58205	38.1566
ENSG00000112530.11	PACRG	0.0017849	0.00723471	0.146256	-6.83732	2.39253	16.3585
ENSG00000158747.15	NBL1	0.000409737	0.00252208	0.146246	-6.83777	16.5033	112.846
ENSG00000213928.9	IRF9	0.00148922	0.00629711	0.146171	-6.84129	6.38877	43.7075
ENSG00000253661.2	ZFHX4-AS1	0.000285943	0.00197952	0.146082	-6.84549	2.6494	18.1365
ENSG00000179627.10	ZBTB42	0.000118647	0.00112392	0.145996	-6.84952	1.60984	11.0266
ENSG00000148120.18	AOPEP	2.64662e-05	0.000468767	0.145891	-6.85445	4.47822	30.6957
ENSG00000167244.21	IGF2	0.000189604	0.00151523	0.145806	-6.85843	32.0608	219.887
ENSG00000129680.16	MAP7D3	0.000429025	0.0026068	0.145702	-6.8633	2.62779	18.0353
ENSG00000203867.8	RBM20	0.0024445	0.00921036	0.145538	-6.87106	2.01788	13.865
ENSG00000139192.12	TAPBPL	0.00554828	0.0170594	0.145461	-6.87467	0.575235	3.95455
ENSG00000162493.17	PDPN	0.000306152	0.00207139	0.145395	-6.87783	27.8068	191.25
ENSG00000046604.14	DSG2	0.000108661	0.00107021	0.145394	-6.87784	11.4022	78.4225
ENSG00000181045.15	SLC26A11	2.08703e-05	0.000417899	0.145348	-6.88002	5.88995	40.523
ENSG00000092607.15	TBX15	0.00368913	0.0125184	0.145338	-6.88053	0.686653	4.72454
ENSG00000182580.3	EPHB3	5.0194e-06	0.00023074	0.144949	-6.89899	7.84281	54.1074
ENSG00000110013.13	SIAE	0.00134591	0.00587615	0.144915	-6.90058	13.6234	94.0095
ENSG00000187498.16	COL4A1	9.07519e-05	0.000959352	0.144872	-6.90264	17.1365	118.287
ENSG00000101144.13	BMP7	8.15325e-06	0.000273933	0.143966	-6.94609	35.9272	249.554
ENSG00000147606.9	SLC26A7	0.00114639	0.00526506	0.143666	-6.96058	1.2689	8.83227
ENSG00000163661.4	PTX3	0.0065534	0.0193598	0.143218	-6.98238	5.10998	35.6798
ENSG00000184371.14	CSF1	0.00209245	0.00816773	0.14313	-6.98667	8.59001	60.0156
ENSG00000166426.8	CRABP1	0.000289895	0.0019958	0.143085	-6.98885	4.18609	29.256
ENSG00000140285.12	FGF7	0.0337963	0.0699239	0.143025	-6.99179	0.353588	2.47221
ENSG00000171729.14	TMEM51	8.29502e-05	0.00090122	0.142871	-6.99932	2.69353	18.8528
ENSG00000082781.12	ITGB5	0.00040065	0.00249098	0.142799	-7.00285	28.4932	199.534
ENSG00000131669.10	NINJ1	0.000139047	0.00124375	0.142789	-7.00333	5.83845	40.8886
ENSG00000129007.16	CALML4	0.00037444	0.00237535	0.142488	-7.01811	1.02968	7.22642
ENSG00000237493.3	RP11-603J24.7	0.000346225	0.00224661	0.14229	-7.0279	3.86571	27.1678
ENSG00000180694.14	TMEM64	0.00134656	0.00587635	0.142289	-7.02796	9.50389	66.793
ENSG00000138496.17	PARP9	0.00199876	0.00789031	0.142246	-7.0301	4.18007	29.3863
ENSG00000198756.12	COLGALT2	0.000364448	0.00233447	0.141949	-7.04477	22.7785	160.47
ENSG00000011422.12	PLAUR	0.000450367	0.00270271	0.141848	-7.04979	1.99707	14.0789
ENSG00000170624.14	SGCD	0.000412689	0.00253539	0.141785	-7.05292	5.45985	38.5079
ENSG00000100600.15	LGMN	2.12501e-05	0.000421509	0.141769	-7.05372	12.0625	85.0852
ENSG00000120913.23	PDLIM2	6.41095e-05	0.000763135	0.141749	-7.05473	2.98003	21.0233
ENSG00000166265.13	CYYR1	1.33482e-05	0.000336232	0.141729	-7.05573	3.42183	24.1435
ENSG00000165949.12	IFI27	0.00940214	0.0255852	0.141726	-7.05587	0.674665	4.76035
ENSG00000128602.11	SMO	8.95635e-06	0.000282013	0.141636	-7.06033	19.7601	139.513
ENSG00000203805.11	PLPP4	4.34616e-05	0.000617194	0.141634	-7.06045	2.59446	18.3181
ENSG00000122584.13	NXPH1	0.0245202	0.0539821	0.141528	-7.06575	0.2798	1.977
ENSG00000166292.12	TMEM100	0.00197342	0.00781528	0.141503	-7.06701	0.604116	4.26929
ENSG00000008226.20	DLEC1	0.00101621	0.0048169	0.141282	-7.07806	1.15788	8.19557
ENSG00000205129.9	C4orf47	0.00516126	0.0161393	0.141201	-7.08211	0.81114	5.74458
ENSG00000145491.12	ROPN1L	0.00437614	0.0142326	0.141099	-7.08723	0.72573	5.14342
ENSG00000117707.16	PROX1	0.0105244	0.0278597	0.140786	-7.10297	1.95398	13.879
ENSG00000183508.5	TENT5C	0.00478301	0.0151986	0.140597	-7.11252	1.79138	12.7413
ENSG00000185909.15	KLHDC8B	5.16845e-06	0.000231581	0.140566	-7.11408	15.0417	107.008
ENSG00000163378.14	EOGT	0.00620234	0.0185654	0.140218	-7.13175	1.40986	10.0548
ENSG00000118849.10	RARRES1	0.0385371	0.0775818	0.140111	-7.13719	0.374368	2.67194
ENSG00000107099.17	DOCK8	0.000134845	0.00121907	0.139987	-7.14352	2.03702	14.5515
ENSG00000165895.19	ARHGAP42	0.000383475	0.00241698	0.139948	-7.1455	3.93372	28.1084
ENSG00000152582.14	SPEF2	0.00022374	0.0016793	0.139914	-7.14722	4.78488	34.1986
ENSG00000136541.15	ERMN	0.00112528	0.00519188	0.139884	-7.14877	0.871334	6.22897
ENSG00000258744.2	RP11-80A15.1	0.00747858	0.0214514	0.139847	-7.15066	0.665938	4.76189
ENSG00000137693.14	YAP1	1.93378e-05	0.000406488	0.139842	-7.15093	35.2532	252.093
ENSG00000197822.12	OCLN	0.000651722	0.00350414	0.139767	-7.15475	3.21468	23.0003
ENSG00000186471.13	AKAP14	0.000528352	0.00303338	0.139748	-7.15576	0.868976	6.21818
ENSG00000170266.16	GLB1	3.06648e-06	0.000178289	0.139703	-7.15803	21.773	155.852
ENSG00000135587.9	SMPD2	0.000447576	0.00269301	0.139649	-7.1608	1.53279	10.976
ENSG00000005513.10	SOX8	0.000129518	0.00118345	0.139607	-7.16298	12.4187	88.9546
ENSG00000001036.14	FUCA2	0.000211094	0.00162467	0.139548	-7.16602	12.4497	89.2148
ENSG00000122644.13	ARL4A	0.00155444	0.00650434	0.139296	-7.17894	10.4432	74.9714
ENSG00000173705.9	SUSD5	0.000598487	0.00330486	0.139263	-7.18067	2.67133	19.182
ENSG00000136826.15	KLF4	0.00547774	0.0169139	0.139228	-7.18249	1.21523	8.72837
ENSG00000109062.12	SLC9A3R1	7.60585e-06	0.00026707	0.139102	-7.18896	8.69535	62.5106
ENSG00000087077.14	TRIP6	2.25367e-06	0.000154342	0.139	-7.19425	9.625	69.2446
ENSG00000157326.19	DHRS4	0.00010604	0.0010602	0.138161	-7.23792	2.04174	14.7779
ENSG00000185532.20	PRKG1	5.29524e-05	0.000693089	0.13813	-7.23956	6.097	44.1396
ENSG00000095587.9	TLL2	0.00126811	0.00562642	0.138065	-7.24299	0.61491	4.45379
ENSG00000144824.21	PHLDB2	0.000411686	0.00253116	0.138052	-7.24367	3.30171	23.9165
ENSG00000171724.3	VAT1L	5.21345e-06	0.000231581	0.137791	-7.25734	47.5144	344.829
ENSG00000020181.18	ADGRA2	1.02359e-05	0.000296376	0.137759	-7.25905	4.2417	30.7907
ENSG00000107104.20	KANK1	8.58213e-06	0.00027878	0.137666	-7.26394	10.82	78.5957
ENSG00000096060.15	FKBP5	6.83497e-05	0.000799423	0.137342	-7.28108	4.36582	31.7879
ENSG00000114786.16	ABHD14A-ACY1	0.0190789	0.0443903	0.137327	-7.28187	1.23545	8.99637
ENSG00000102024.18	PLS3	1.9549e-05	0.000407407	0.137121	-7.29285	15.9309	116.182
ENSG00000119326.15	CTNNAL1	1.39392e-06	0.000129041	0.136646	-7.31816	14.7066	107.625
ENSG00000129250.12	KIF1C	9.68723e-06	0.000289924	0.136597	-7.32082	29.1959	213.738
ENSG00000164342.13	TLR3	0.0203715	0.0466004	0.136406	-7.33108	0.551364	4.04209
ENSG00000100345.22	MYH9	8.57698e-07	0.000110108	0.136215	-7.34132	86.4164	634.41
ENSG00000169756.16	LIMS1	0.000663151	0.00354633	0.136198	-7.34225	7.18716	52.7699
ENSG00000168386.19	FILIP1L	0.00404345	0.0133756	0.13575	-7.36646	5.44321	40.0972
ENSG00000140284.11	SLC27A2	0.0024599	0.00925317	0.135412	-7.38487	1.25624	9.27714
ENSG00000205578.6	POM121B	0.0167517	0.0400917	0.13532	-7.38989	1.17529	8.68527
ENSG00000166949.17	SMAD3	2.1751e-05	0.000428131	0.134925	-7.41152	16.8623	124.975
ENSG00000164889.15	SLC4A2	6.18467e-06	0.000248113	0.134801	-7.41833	36.6554	271.922
ENSG00000006756.16	ARSD	8.95678e-06	0.000282013	0.134745	-7.42145	8.24337	61.1778
ENSG00000108771.13	DHX58	0.0113427	0.0295673	0.134676	-7.42522	0.527978	3.92035
ENSG00000129474.16	AJUBA	1.87974e-05	0.00040112	0.134613	-7.4287	12.1917	90.5686
ENSG00000206538.9	VGLL3	0.0223016	0.0500104	0.134559	-7.4317	1.94288	14.4389
ENSG00000198715.13	GLMP	6.36388e-05	0.000760751	0.134331	-7.44431	7.80529	58.105
ENSG00000213853.10	EMP2	9.13608e-05	0.000961355	0.134281	-7.44709	11.628	86.5946
ENSG00000274605.2	PCCA-DT	0.00395657	0.0131588	0.134272	-7.44759	0.722428	5.38035
ENSG00000170382.12	LRRN2	1.08179e-05	0.000301919	0.133988	-7.46336	37.7354	281.633
ENSG00000134864.11	GGACT	0.000195762	0.00154901	0.133964	-7.46469	0.818767	6.11184
ENSG00000108639.8	SYNGR2	3.45471e-05	0.00054511	0.133888	-7.46893	6.83224	51.0295
ENSG00000198467.16	TPM2	9.8666e-06	0.000289924	0.133841	-7.47153	16.5699	123.803
ENSG00000157617.17	C2CD2	0.000514038	0.00297467	0.133699	-7.47949	4.23229	31.6553
ENSG00000186470.14	BTN3A2	0.00595868	0.0180209	0.133675	-7.48082	1.83116	13.6986
ENSG00000183762.13	KREMEN1	0.000203666	0.00158435	0.133614	-7.48425	30.6231	229.191
ENSG00000120756.13	PLS1	6.85911e-05	0.000800496	0.133613	-7.48428	1.46565	10.9693
ENSG00000118420.17	UBE3D	0.000106932	0.00106382	0.13319	-7.50807	2.21331	16.6177
ENSG00000120690.16	ELF1	0.000169489	0.00141141	0.133068	-7.51497	3.79543	28.5225
ENSG00000175928.6	LRRN1	5.54102e-07	9.9915e-05	0.13293	-7.52278	60.8068	457.436
ENSG00000203499.12	IQANK1	0.00197189	0.00781113	0.132896	-7.52468	0.902405	6.79031
ENSG00000158023.10	CFAP251	0.000179545	0.00146763	0.132614	-7.54068	3.40788	25.6977
ENSG00000156076.10	WIF1	0.00503653	0.0158349	0.132477	-7.54847	2.53662	19.1476
ENSG00000077150.20	NFKB2	0.000998854	0.00476191	0.132189	-7.56493	2.80521	21.2212
ENSG00000006453.14	BAIAP2L1	0.000140953	0.00125381	0.132133	-7.56811	1.15826	8.76581
ENSG00000118804.9	STBD1	0.00291587	0.0104842	0.131951	-7.57859	0.932129	7.06423
ENSG00000154099.18	DNAAF1	0.0210367	0.0477933	0.131845	-7.58466	1.80135	13.6626
ENSG00000188549.12	CCDC9B	9.70234e-06	0.000289924	0.131809	-7.58672	4.77999	36.2645
ENSG00000177119.17	ANO6	4.68853e-06	0.000224587	0.131232	-7.62007	15.0017	114.314
ENSG00000056998.20	GYG2	2.25254e-06	0.000154342	0.131178	-7.62325	6.64382	50.6475
ENSG00000228065.11	LINC01515	0.00218545	0.00845363	0.131164	-7.62402	0.684599	5.2194
ENSG00000107821.15	KAZALD1	0.000117325	0.00111734	0.131051	-7.63063	2.4755	18.8896
ENSG00000184785.6	SMIM10	0.000933794	0.00452981	0.130989	-7.63422	0.747159	5.70398
ENSG00000198795.11	ZNF521	5.25521e-05	0.000690101	0.13089	-7.63998	14.0141	107.067
ENSG00000111799.22	COL12A1	0.000372774	0.00236907	0.130816	-7.64433	21.6003	165.12
ENSG00000166578.10	IQCD	0.000215981	0.00164241	0.130649	-7.65409	0.974743	7.46077
ENSG00000101443.18	WFDC2	0.0143738	0.0354637	0.130453	-7.66561	1.92569	14.7616
ENSG00000187676.8	B3GLCT	0.00075693	0.00389684	0.130299	-7.67466	7.98331	61.2692
ENSG00000017427.17	IGF1	0.00162261	0.00672471	0.130264	-7.67675	2.66962	20.494
ENSG00000163110.15	PDLIM5	1.55961e-05	0.000364324	0.130205	-7.68021	24.9716	191.787
ENSG00000144152.13	FBLN7	5.63213e-05	0.000717304	0.130184	-7.68145	1.73462	13.3244
ENSG00000125733.18	TRIP10	5.25138e-05	0.000690101	0.129978	-7.69363	6.4291	49.4631
ENSG00000139899.11	CBLN3	0.00298383	0.0106569	0.129927	-7.69661	0.484201	3.7267
ENSG00000204257.15	HLA-DMA	0.00177201	0.00719702	0.129908	-7.69776	0.374284	2.88115
ENSG00000272142.4	LYRM4-AS1	0.00167681	0.00689412	0.1298	-7.70415	1.16976	9.01199
ENSG00000073350.14	LLGL2	0.0040087	0.0132826	0.129764	-7.70629	1.1004	8.47999
ENSG00000204767.4	INSYN2B	0.00268492	0.00986149	0.129711	-7.70946	1.70153	13.1179
ENSG00000050555.19	LAMC3	0.00131808	0.00579326	0.129693	-7.7105	1.97319	15.2143
ENSG00000176046.9	NUPR1	0.00143235	0.00612042	0.129661	-7.7124	2.85844	22.0455
ENSG00000196975.16	ANXA4	0.000259512	0.00185331	0.129617	-7.71503	5.37944	41.5026
ENSG00000157502.13	PWWP3B	0.000309079	0.00208482	0.129521	-7.72078	0.929954	7.17997
ENSG00000144802.11	NFKBIZ	0.00147334	0.0062464	0.129516	-7.72104	1.63034	12.5879
ENSG00000243989.9	ACY1	2.34393e-05	0.000442318	0.129211	-7.73928	2.77989	21.5143
ENSG00000171365.17	CLCN5	1.61302e-05	0.000370302	0.129039	-7.74962	10.8319	83.9432
ENSG00000100439.10	ABHD4	0.000565745	0.00318133	0.128861	-7.7603	15.6897	121.757
ENSG00000164188.9	RANBP3L	0.00425214	0.0139155	0.128857	-7.76054	0.649204	5.03817
ENSG00000177106.16	EPS8L2	0.000173584	0.00143213	0.128433	-7.78615	1.81242	14.1118
ENSG00000129757.15	CDKN1C	1.76184e-05	0.000388355	0.128355	-7.7909	2.39385	18.6502
ENSG00000110492.16	MDK	3.94645e-06	0.000206484	0.12834	-7.79177	29.5976	230.617
ENSG00000287281.1	RP11-396D4.2	0.00102674	0.00485447	0.128036	-7.81031	0.412096	3.21859
ENSG00000162804.14	SNED1	1.79492e-05	0.000391263	0.127911	-7.81794	3.57177	27.9239
ENSG00000166246.14	C16orf71	9.95902e-05	0.00101921	0.127898	-7.81875	1.56111	12.2059
ENSG00000089250.19	NOS1	0.00119915	0.00541764	0.12784	-7.82231	0.382851	2.99478
ENSG00000158113.13	LRRC43	0.00132168	0.00580432	0.127619	-7.8358	0.602648	4.72223
ENSG00000101198.15	NKAIN4	1.57869e-05	0.000366618	0.127585	-7.83789	8.21662	64.4009
ENSG00000053328.9	METTL24	0.0076734	0.0218674	0.127388	-7.85006	0.441117	3.4628
ENSG00000147065.17	MSN	4.27141e-05	0.000613388	0.127298	-7.8556	98.6358	774.844
ENSG00000180881.19	CAPS2	0.00437551	0.0142326	0.127144	-7.86511	0.866685	6.81658
ENSG00000186684.14	CYP27C1	0.0127782	0.0325067	0.127043	-7.87136	0.4967	3.9097
ENSG00000060718.22	COL11A1	2.07761e-06	0.000148837	0.126938	-7.87788	77.2493	608.561
ENSG00000100311.17	PDGFB	0.00713348	0.0206925	0.126843	-7.88379	0.673602	5.31053
ENSG00000167705.12	RILP	0.00863648	0.0240024	0.126841	-7.88389	0.351139	2.76834
ENSG00000085117.12	CD82	1.55472e-05	0.000364324	0.12684	-7.88395	8.62916	68.0319
ENSG00000236397.3	DDX11L2	0.00523548	0.0163165	0.126791	-7.887	0.47128	3.71698
ENSG00000179403.12	VWA1	2.13268e-05	0.000421987	0.126632	-7.89687	5.75561	45.4513
ENSG00000119943.13	PYROXD2	0.000147075	0.0012925	0.126514	-7.90427	2.7468	21.7115
ENSG00000143816.8	WNT9A	9.6294e-05	0.000996923	0.126333	-7.91557	3.18511	25.212
ENSG00000167107.13	ACSF2	0.000158087	0.00135272	0.126296	-7.91789	1.93297	15.3051
ENSG00000161955.17	TNFSF13	4.85209e-05	0.00066001	0.126252	-7.92067	1.71937	13.6185
ENSG00000140545.15	MFGE8	1.58685e-06	0.000131641	0.126235	-7.92173	25.6279	203.018
ENSG00000183579.16	ZNRF3	5.96601e-06	0.000244242	0.126158	-7.9266	18.7801	148.862
ENSG00000164039.15	BDH2	4.79275e-05	0.000656695	0.12611	-7.92959	8.53887	67.7098
ENSG00000248751.6	RP1-130H16.18	0.00723931	0.0209441	0.126087	-7.93104	0.58347	4.62752
ENSG00000126453.10	BCL2L12	3.25585e-05	0.000528278	0.125908	-7.94228	1.25201	9.94384
ENSG00000064655.19	EYA2	0.000849394	0.0042276	0.125762	-7.95154	1.05442	8.38426
ENSG00000137691.13	CFAP300	0.00364356	0.0124066	0.125689	-7.95616	0.815304	6.48669
ENSG00000049860.14	HEXB	0.000753627	0.00388286	0.12554	-7.96558	10.3821	82.6995
ENSG00000004799.8	PDK4	0.0152087	0.037079	0.125466	-7.97031	0.732037	5.83456
ENSG00000288550.2	RP11-1020A11.3	0.0202257	0.0463461	0.125438	-7.97208	1.12134	8.93942
ENSG00000184988.8	TMEM106A	0.00135775	0.00590936	0.125336	-7.97853	0.45815	3.65537
ENSG00000144579.8	CTDSP1	1.10495e-05	0.00030571	0.124885	-8.00737	14.0927	112.846
ENSG00000189058.9	APOD	0.000814867	0.00409783	0.124751	-8.01596	1.84716	14.8068
ENSG00000196208.14	GREB1	0.000110224	0.00107786	0.124647	-8.02266	2.38425	19.128
ENSG00000266208.1	CTD-2267D19.3	0.000370725	0.00236166	0.12444	-8.03599	0.69092	5.55222
ENSG00000281398.4	SNHG4	0.00684328	0.0199916	0.124171	-8.05342	0.455231	3.66617
ENSG00000101160.15	CTSZ	2.55166e-06	0.000164444	0.124161	-8.05406	12.7692	102.844
ENSG00000141736.14	ERBB2	2.20127e-05	0.000428687	0.124138	-8.05555	24.7931	199.722
ENSG00000025708.14	TYMP	0.00257434	0.0095648	0.123952	-8.06764	0.565621	4.56323
ENSG00000139874.6	SSTR1	0.00505759	0.0158886	0.123952	-8.06766	0.571517	4.61081
ENSG00000149451.18	ADAM33	0.00267495	0.00982969	0.123722	-8.08261	1.39342	11.2625
ENSG00000164099.3	PRSS12	5.31982e-06	0.000233883	0.123062	-8.12602	41.6711	338.62
ENSG00000142494.13	SLC47A1	0.000705708	0.00370465	0.122969	-8.13213	0.392186	3.18931
ENSG00000185499.16	MUC1	0.00110229	0.00511581	0.122964	-8.13243	1.94476	15.8156
ENSG00000128016.7	ZFP36	0.00569667	0.0173693	0.122937	-8.13426	1.43645	11.6845
ENSG00000168056.17	LTBP3	9.28638e-06	0.000288129	0.122762	-8.14585	50.9291	414.861
ENSG00000232699.3	BDH2P1	0.00102056	0.00483206	0.12234	-8.17392	1.11346	9.10132
ENSG00000272514.6	CFAP206	0.00105806	0.00495726	0.12229	-8.17725	1.49514	12.2261
ENSG00000139438.6	FAM222A	0.00029279	0.00200802	0.122219	-8.18202	1.62954	13.3329
ENSG00000184898.7	RBM43	0.00448242	0.014496	0.122018	-8.19554	1.74236	14.2796
ENSG00000181481.14	RNF135	0.000164835	0.00138731	0.121549	-8.22716	1.13396	9.32926
ENSG00000109686.19	SH3D19	0.000289094	0.00199325	0.121386	-8.23815	7.62554	62.8204
ENSG00000113361.13	CDH6	0.00144302	0.00615202	0.12117	-8.2529	27.3497	225.714
ENSG00000163820.15	FYCO1	5.2411e-06	0.000231581	0.121163	-8.25334	5.43348	44.8444
ENSG00000230445.4	LRRC37A6P	4.58043e-05	0.000639149	0.121163	-8.25337	1.79664	14.8283
ENSG00000138587.6	MNS1	0.0139166	0.0345268	0.12116	-8.25358	1.5086	12.4513
ENSG00000112419.14	PHACTR2	0.000102458	0.00103786	0.12106	-8.26034	7.7728	64.206
ENSG00000107249.24	GLIS3	0.0058374	0.0177209	0.120961	-8.26715	11.1667	92.3168
ENSG00000115828.17	QPCT	0.00674433	0.0197907	0.1209	-8.27128	0.283264	2.34296
ENSG00000112837.17	TBX18	0.000710425	0.00372069	0.12089	-8.27202	0.459879	3.80413
ENSG00000183036.11	PCP4	0.00104406	0.00490602	0.120882	-8.27251	9.44552	78.1382
ENSG00000223804.5	CH17-472G23.2	0.00637223	0.0189502	0.120862	-8.27392	0.689361	5.70372
ENSG00000177822.8	TENM3-AS1	9.61344e-05	0.000996767	0.120761	-8.28079	2.98216	24.6946
ENSG00000125355.16	TMEM255A	9.19204e-05	0.000966609	0.120676	-8.28663	1.74211	14.4363
ENSG00000151575.14	TEX9	0.00039504	0.00246758	0.120551	-8.29523	2.61551	21.6962
ENSG00000166033.13	HTRA1	0.000346961	0.00224736	0.120458	-8.30162	23.1252	191.977
ENSG00000141294.10	LRRC46	0.000112472	0.00109053	0.120335	-8.31014	1.11524	9.26779
ENSG00000161642.18	ZNF385A	7.45938e-06	0.000264618	0.119908	-8.3397	9.27735	77.3703
ENSG00000110660.15	SLC35F2	0.000496232	0.00289734	0.119741	-8.35139	4.86529	40.632
ENSG00000235750.10	KIAA0040	0.00571957	0.0174281	0.119685	-8.35526	0.637541	5.32682
ENSG00000135362.14	PRR5L	6.36685e-05	0.000760751	0.119543	-8.36517	1.74626	14.6078
ENSG00000263528.8	IKBKE	0.000357064	0.00229638	0.11947	-8.3703	0.640376	5.36014
ENSG00000120549.18	KIAA1217	5.85181e-05	0.000730771	0.119336	-8.37971	9.54983	80.0249
ENSG00000087076.9	HSD17B14	0.000116546	0.00111345	0.119089	-8.39705	2.8691	24.092
ENSG00000158457.6	TSPAN33	0.00015153	0.00131937	0.11895	-8.40687	4.38448	36.8598
ENSG00000082556.14	OPRK1	0.000110637	0.00107927	0.118635	-8.42923	0.788151	6.64351
ENSG00000105639.20	JAK3	0.000205527	0.00159328	0.118622	-8.43013	0.78063	6.58081
ENSG00000128683.14	GAD1	0.00412991	0.013586	0.118596	-8.43197	0.526763	4.44165
ENSG00000163435.16	ELF3	0.00319632	0.0112309	0.118166	-8.46269	0.450335	3.81105
ENSG00000065485.20	PDIA5	0.000536672	0.0030604	0.118114	-8.46638	5.05982	42.8383
ENSG00000172493.23	AFF1	3.18877e-06	0.000181577	0.117953	-8.47794	17.712	150.161
ENSG00000136999.5	CCN3	3.29967e-05	0.000529498	0.117951	-8.47809	15.9551	135.269
ENSG00000184113.10	CLDN5	0.000389151	0.00244316	0.117611	-8.50261	2.45901	20.908
ENSG00000256751.6	PLBD1-AS1	0.00116294	0.00532432	0.11758	-8.50483	0.438444	3.72889
ENSG00000072682.20	P4HA2	0.000200204	0.00156894	0.117542	-8.50759	13.3368	113.464
ENSG00000156675.16	RAB11FIP1	7.64052e-05	0.000856796	0.117448	-8.51443	8.95904	76.2811
ENSG00000243244.7	STON1	0.000942274	0.00455716	0.117444	-8.51471	11.9281	101.564
ENSG00000149489.9	ROM1	0.00088546	0.00435518	0.117397	-8.51813	0.951573	8.10562
ENSG00000118307.20	CFAP94	0.000141216	0.00125545	0.117314	-8.52411	1.45139	12.3718
ENSG00000131941.8	RHPN2	0.000551935	0.00312633	0.117018	-8.54571	8.11246	69.3268
ENSG00000171570.11	RAB4B-EGLN2	0.0799456	0.139459	0.117015	-8.5459	0.873263	7.46282
ENSG00000165886.5	UBTD1	7.99919e-05	0.00088535	0.117008	-8.5464	2.72742	23.3096
ENSG00000132669.14	RIN2	0.000171482	0.00142027	0.11679	-8.56236	12.9121	110.558
ENSG00000232653.8	GOLGA8N	0.00352195	0.0120711	0.116692	-8.56956	0.489407	4.194
ENSG00000105877.18	DNAH11	0.000120893	0.00113582	0.116513	-8.58271	1.26734	10.8772
ENSG00000166710.21	B2M	0.00905255	0.0248403	0.116458	-8.58679	41.0781	352.729
ENSG00000119147.10	ECRG4	0.00049722	0.00290036	0.11631	-8.59768	1.13384	9.74836
ENSG00000175287.19	PHYHD1	0.000192379	0.00153055	0.116184	-8.60705	1.10393	9.50161
ENSG00000142871.18	CCN1	1.26706e-05	0.000326889	0.116084	-8.61446	8.3751	72.147
ENSG00000256235.3	SMIM3	0.000119893	0.00113012	0.116041	-8.61761	2.37634	20.4784
ENSG00000128342.5	LIF	0.000298011	0.00203142	0.115921	-8.62657	2.58312	22.2835
ENSG00000003989.18	SLC7A2	0.000445851	0.00268767	0.11569	-8.64381	2.61421	22.5968
ENSG00000105355.9	PLIN3	1.66498e-06	0.000133135	0.115637	-8.64778	11.8445	102.428
ENSG00000125844.16	RRBP1	4.67117e-05	0.000647308	0.11563	-8.64829	20.975	181.398
ENSG00000205929.11	C21orf62	0.000176354	0.00144755	0.115389	-8.66637	8.10518	70.2425
ENSG00000082438.18	COBLL1	0.000878008	0.00432987	0.115379	-8.66712	4.89779	42.4497
ENSG00000087116.16	ADAMTS2	0.000116732	0.00111345	0.115337	-8.67026	4.94289	42.8561
ENSG00000129167.10	TPH1	0.00105968	0.00496324	0.115118	-8.68676	1.86451	16.1966
ENSG00000187783.12	TMEM72	0.0183947	0.0431609	0.115048	-8.69202	1.95835	17.0221
ENSG00000188060.8	RAB42	0.000840904	0.00419381	0.114996	-8.69597	0.958895	8.33852
ENSG00000143545.10	RAB13	0.000130583	0.00119128	0.114794	-8.71126	9.31947	81.1843
ENSG00000108932.12	SLC16A6	0.000222716	0.00167397	0.114686	-8.71946	1.03767	9.04793
ENSG00000152078.10	TLCD4	0.000221488	0.00166943	0.114631	-8.72361	2.56595	22.3843
[truncated: 971 more rows]
