# Supplementary material for: Impaired T3 uptake and action in MCT8-deficient cerebral organoids underlie Allan-Herndon-Dudley syndrome
Source: JCI Insight. 2024 Feb 20;9(7):e174645. doi: 10.1172/jci.insight.174645 (PMC11128209; doi:10.1172/jci.insight.174645)
Supplement: Supplemental table 4 [file jciinsight-9-174645-s185.xls]

## Sheet: gene_list-4
Supplemental Table 5. Common 949 DEGs from cluster E; WT vs Mut1
Gene ID	Gene name	P-value (WT vs Mut1 (CS58))	FDR step up (WT vs Mut1 (CS58))	Ratio (WT vs Mut1 (CS58))	Fold change (WT vs Mut1 (CS58))	LSMean(WT) (WT vs Mut1 (CS58))	LSMean(Mut1 (CS58)) (WT vs Mut1 (CS58))
ENSG00000225953.3	SATB2-AS1	4.13087e-07	0.00282995	80.592	80.592	215.912	2.67907
ENSG00000119042.17	SATB2	2.05771e-07	0.00282995	23.723	23.723	480.425	20.2515
ENSG00000172209.6	GPR22	0.00400264	0.0324258	20.3324	20.3324	41.1596	2.02433
ENSG00000239704.11	CDRT4	0.0141662	0.067576	15.2299	15.2299	11.9277	0.78318
ENSG00000188729.7	OSTN	5.7376e-05	0.00620642	15.1912	15.1912	30.8642	2.03172
ENSG00000224318.6	CHL1-AS2	0.000236241	0.00906049	13.9658	13.9658	5.01055	0.358771
ENSG00000228824.7	MIR4500HG	0.000478608	0.0118889	12.5568	12.5568	13.9292	1.1093
ENSG00000235597.2	LINC01102	0.00552807	0.0387883	12.1618	12.1618	18.3246	1.50673
ENSG00000164604.14	GPR85	1.9119e-05	0.00557823	9.81143	9.81143	143.378	14.6133
ENSG00000164112.14	SMIM43	0.00912544	0.0516529	9.38243	9.38243	24.9136	2.65534
ENSG00000215475.5	SIAH3	0.000399878	0.0111743	9.14482	9.14482	107.107	11.7123
ENSG00000188580.15	NKAIN2	1.62578e-05	0.00521777	9.11047	9.11047	136.626	14.9966
ENSG00000169933.16	FRMPD4	0.00039799	0.0111743	8.6672	8.6672	56.4783	6.51633
ENSG00000137727.13	ARHGAP20	0.000267895	0.0095744	8.22566	8.22566	138.094	16.7882
ENSG00000150361.12	KLHL1	0.00101787	0.0162202	8.09258	8.09258	46.9799	5.80531
ENSG00000180834.8	MAP6D1	0.0174283	0.0758533	7.78593	7.78593	11.4616	1.47209
ENSG00000203685.10	STUM	6.55043e-06	0.00424302	7.67963	7.67963	248.158	32.3138
ENSG00000150594.7	ADRA2A	9.94941e-06	0.0048819	7.58921	7.58921	235.608	31.0451
ENSG00000182050.13	MGAT4C	0.000491803	0.0120121	7.50092	7.50092	9.60461	1.28046
ENSG00000177519.4	RPRM	5.97755e-06	0.00424302	7.19394	7.19394	71.4553	9.93271
ENSG00000117598.13	PLPPR5	5.50136e-06	0.00424302	7.03627	7.03627	102.855	14.6179
ENSG00000070886.12	EPHA8	0.00224262	0.0238327	7.02996	7.02996	4.4465	0.632507
ENSG00000101958.14	GLRA2	0.000148361	0.0075076	6.68919	6.68919	62.965	9.41294
ENSG00000048540.15	LMO3	0.00480333	0.0357676	6.56226	6.56226	538.76	82.0998
ENSG00000101188.5	NTSR1	0.00111678	0.0168921	6.33823	6.33823	68.2337	10.7654
ENSG00000198822.11	GRM3	0.000401131	0.0111753	6.23282	6.23282	203.954	32.7227
ENSG00000182601.7	HS3ST4	0.000690662	0.0136491	6.2205	6.2205	122.724	19.729
ENSG00000112414.15	ADGRG6	0.000295507	0.00991362	6.19762	6.19762	17.4827	2.82087
ENSG00000185924.7	RTN4RL1	0.000646804	0.0133926	6.07672	6.07672	37.7115	6.20589
ENSG00000163485.17	ADORA1	3.20937e-06	0.00424302	6.02171	6.02171	71.6895	11.9052
ENSG00000188199.10	NUTM2B	0.00123768	0.0177877	5.91374	5.91374	15.6603	2.64811
ENSG00000144331.20	ZNF385B	0.000387484	0.0111477	5.8663	5.8663	10.4407	1.77978
ENSG00000186377.8	CYP4X1	0.00716787	0.0449019	5.65187	5.65187	10.6666	1.88728
ENSG00000150672.18	DLG2	6.60668e-07	0.00282995	5.63137	5.63137	253.928	45.0917
ENSG00000117600.14	PLPPR4	1.23056e-05	0.0048819	5.4431	5.4431	279.535	51.3559
ENSG00000169427.8	KCNK9	4.12733e-05	0.00607084	5.34778	5.34778	27.1946	5.08522
ENSG00000134121.10	CHL1	0.000384782	0.0111477	5.02786	5.02786	1053.16	209.465
ENSG00000153012.12	LGI2	0.0274382	0.100871	4.95122	4.95122	23.5417	4.75472
ENSG00000174749.6	FAM241A	0.0010762	0.0166858	4.92865	4.92865	23.7539	4.81956
ENSG00000138944.8	SHISAL1	0.000231873	0.00898762	4.86293	4.86293	172.39	35.4499
ENSG00000106069.23	CHN2	4.9435e-05	0.00607084	4.84433	4.84433	71.5943	14.779
ENSG00000125895.6	TMEM74B	0.00338715	0.0298482	4.81996	4.81996	15.7894	3.27583
ENSG00000162975.5	KCNF1	0.000149712	0.0075076	4.7716	4.7716	30.6887	6.43153
ENSG00000119508.18	NR4A3	0.000197321	0.00855351	4.73761	4.73761	108.894	22.9851
ENSG00000103316.12	CRYM	0.0064629	0.0421415	4.55127	4.55127	73.0669	16.0542
ENSG00000118507.18	AKAP7	0.001752	0.0210541	4.54168	4.54168	74.3204	16.3641
ENSG00000111490.15	TBC1D30	4.99027e-06	0.00424302	4.50192	4.50192	101.083	22.4533
ENSG00000282164.3	PEG13	0.00146456	0.0193235	4.50026	4.50026	18.4088	4.0906
ENSG00000099715.14	PCDH11Y	0.00237103	0.0246105	4.49181	4.49181	33.8407	7.53387
ENSG00000165617.15	DACT1	9.51671e-05	0.00721982	4.47628	4.47628	274.311	61.2811
ENSG00000110148.10	CCKBR	0.00325289	0.0291453	4.46839	4.46839	9.77009	2.18649
ENSG00000010818.10	HIVEP2	4.16444e-05	0.00607084	4.42977	4.42977	418.431	94.4588
ENSG00000044524.11	EPHA3	5.20154e-06	0.00424302	4.37144	4.37144	173.895	39.7798
ENSG00000183166.11	CALN1	4.58792e-06	0.00424302	4.36178	4.36178	120.478	27.6213
ENSG00000164742.16	ADCY1	2.75904e-05	0.00574413	4.34851	4.34851	374.021	86.0111
ENSG00000204969.7	PCDHA2	0.012562	0.0628375	4.32341	4.32341	41.6994	9.64502
ENSG00000221866.9	PLXNA4	0.000114602	0.00726254	4.27527	4.27527	632.782	148.01
ENSG00000147642.17	SYBU	1.41289e-05	0.00492884	4.15717	4.15717	160.034	38.4959
ENSG00000134207.17	SYT6	3.02737e-05	0.00585304	4.1313	4.1313	89.4172	21.6438
ENSG00000188004.11	SNHG28	0.0145159	0.0684757	4.13054	4.13054	4.896	1.18532
ENSG00000112320.12	SOBP	3.75289e-06	0.00424302	4.11538	4.11538	246.43	59.8802
ENSG00000172260.15	NEGR1	0.00546024	0.0385153	4.08731	4.08731	114.746	28.0738
ENSG00000133627.18	ACTR3B	7.59072e-06	0.00435029	4.03919	4.03919	118.785	29.4082
ENSG00000159753.14	CARMIL2	0.0256309	0.0967308	4.03482	4.03482	15.881	3.93598
ENSG00000165300.8	SLITRK5	1.21015e-05	0.0048819	4.0247	4.0247	90.8526	22.5738
ENSG00000100311.17	PDGFB	0.0271462	0.100427	0.249434	-4.00908	0.673602	2.70052
ENSG00000172493.23	AFF1	5.33851e-05	0.00614469	0.249308	-4.01111	17.712	71.0448
ENSG00000123104.12	ITPR2	0.0136584	0.0659392	0.249209	-4.0127	5.26185	21.1142
ENSG00000187994.14	RINL	0.0136784	0.0659945	0.248952	-4.01684	1.02335	4.11063
ENSG00000185112.6	FAM43A	0.00110047	0.0168343	0.24859	-4.02269	3.06336	12.323
ENSG00000175938.7	ORAI3	0.00411565	0.0328129	0.248476	-4.02453	2.91176	11.7185
ENSG00000100968.14	NFATC4	5.66543e-05	0.00618457	0.248256	-4.02809	25.1923	101.477
ENSG00000142632.17	ARHGEF19	0.00375246	0.0315265	0.247746	-4.03638	1.42895	5.76779
ENSG00000075420.13	FNDC3B	0.00624325	0.0413306	0.247691	-4.03728	23.8006	96.0896
ENSG00000069535.14	MAOB	0.00572871	0.0393039	0.24768	-4.03747	2.04975	8.27581
ENSG00000163435.16	ELF3	0.0316378	0.110753	0.247291	-4.04382	0.450335	1.82107
ENSG00000166033.13	HTRA1	0.00680398	0.0434821	0.247028	-4.04813	23.1252	93.6138
ENSG00000188783.6	PRELP	0.0129347	0.0638854	0.247012	-4.04839	1.1083	4.48684
ENSG00000137331.12	IER3	0.000673406	0.013497	0.246797	-4.05191	8.19431	33.2026
ENSG00000185532.20	PRKG1	0.000563587	0.0127479	0.246454	-4.05755	6.097	24.7389
ENSG00000244486.9	SCARF2	0.000364867	0.0109645	0.246287	-4.0603	3.83808	15.5837
ENSG00000162745.11	OLFML2B	0.00441584	0.0340841	0.245551	-4.07248	4.39394	17.8942
ENSG00000117791.16	MTARC2	0.0396786	0.127851	0.245524	-4.07293	2.96579	12.0794
ENSG00000108947.5	EFNB3	0.00235788	0.0245314	0.245487	-4.07353	99.6053	405.745
ENSG00000136770.11	DNAJC1	0.0106843	0.0569605	0.245452	-4.07411	8.21663	33.4754
ENSG00000125733.18	TRIP10	0.000631454	0.013263	0.245	-4.08163	6.4291	26.2412
ENSG00000171522.6	PTGER4	0.0410723	0.13059	0.244869	-4.08382	0.661938	2.70324
ENSG00000181045.15	SLC26A11	0.000165408	0.0079212	0.244858	-4.084	5.88995	24.0546
ENSG00000075429.9	CACNG5	0.000663347	0.0134914	0.244657	-4.08736	3.52129	14.3928
ENSG00000139793.19	MBNL2	0.0494697	0.148105	0.244543	-4.08927	10.1928	41.6812
ENSG00000254692.1	RP11-468E2.1	0.0193934	0.081095	0.243497	-4.10683	5.7848	23.7572
ENSG00000279249.3	RP11-491F9.1	0.0100029	0.0546535	0.243182	-4.11215	2.86879	11.7969
ENSG00000171604.12	CXXC5	0.00147928	0.0193939	0.242977	-4.11561	22.657	93.2474
ENSG00000107798.18	LIPA	0.00185851	0.0216734	0.242295	-4.12721	14.4774	59.7514
ENSG00000196104.11	SPOCK3	0.00446281	0.0342654	0.24225	-4.12797	2.05292	8.47439
ENSG00000069974.16	RAB27A	0.0118959	0.06093	0.241651	-4.1382	2.61679	10.8288
ENSG00000183579.16	ZNRF3	7.76365e-05	0.00663034	0.241472	-4.14126	18.7801	77.7731
ENSG00000006210.7	CX3CL1	0.00446986	0.0343031	0.240918	-4.15079	13.8467	57.4748
ENSG00000087076.9	HSD17B14	0.00152355	0.0197483	0.240917	-4.15081	2.8691	11.9091
ENSG00000281398.4	SNHG4	0.0411402	0.130702	0.240891	-4.15126	0.455231	1.88978
ENSG00000111885.7	MAN1A1	0.0339422	0.11569	0.240693	-4.15467	6.47313	26.8937
ENSG00000162755.14	KLHDC9	0.00304085	0.028264	0.240438	-4.15907	1.06498	4.42934
ENSG00000183508.5	TENT5C	0.0173602	0.0757215	0.240175	-4.16362	1.79138	7.45865
ENSG00000168679.18	SLC16A4	0.00266079	0.026211	0.239598	-4.17366	1.24342	5.18963
ENSG00000105639.20	JAK3	0.00218338	0.0234673	0.238767	-4.18818	0.78063	3.26942
ENSG00000164616.16	FBXL21P	0.00857814	0.0497303	0.238576	-4.19153	0.771757	3.23484
ENSG00000102032.13	RENBP	0.000797718	0.0144644	0.238466	-4.19348	1.81564	7.61385
ENSG00000256751.6	PLBD1-AS1	0.011309	0.0590163	0.238056	-4.2007	0.438444	1.84177
ENSG00000168658.19	VWA3B	0.00353442	0.0304602	0.237809	-4.20505	0.407308	1.71275
ENSG00000136859.10	ANGPTL2	0.000251051	0.0092232	0.237764	-4.20585	5.02906	21.1515
ENSG00000159714.12	ZDHHC1	0.00157723	0.0200394	0.237732	-4.20642	2.93683	12.3536
ENSG00000197822.12	OCLN	0.00625026	0.0413337	0.234947	-4.25627	3.21468	13.6826
ENSG00000232320.6	MXRA7P1	0.014488	0.0684397	0.234701	-4.26075	0.992268	4.2278
ENSG00000166949.17	SMAD3	0.000188079	0.00837535	0.23364	-4.2801	16.8623	72.1722
ENSG00000125148.7	MT2A	0.00421749	0.0332081	0.23338	-4.28486	2.58366	11.0706
ENSG00000138449.11	SLC40A1	0.00346238	0.0301791	0.233101	-4.28999	3.88014	16.6458
ENSG00000131669.10	NINJ1	0.000883453	0.0152932	0.232488	-4.3013	5.83845	25.1129
ENSG00000112419.14	PHACTR2	0.00111946	0.0168921	0.232125	-4.30802	7.7728	33.4854
ENSG00000259332.3	ST20-MTHFS	0.0581533	0.16467	0.231841	-4.31331	0.850767	3.66962
ENSG00000133138.20	TBC1D8B	0.00155727	0.0198644	0.2318	-4.31407	1.28228	5.53183
ENSG00000261150.3	EPPK1	0.000500705	0.0120824	0.231157	-4.32606	1.1556	4.99918
ENSG00000116745.7	RPE65	0.00268762	0.0263815	0.230611	-4.33631	1.24608	5.4034
ENSG00000258744.2	RP11-80A15.1	0.0348812	0.117765	0.230396	-4.34034	0.665938	2.8904
ENSG00000152558.15	TMEM123	0.00111453	0.0168921	0.230012	-4.34761	34.9822	152.089
ENSG00000259417.3	CTXND1	0.0246733	0.0942247	0.229884	-4.35002	1.75847	7.64938
ENSG00000162542.14	TMCO4	0.022726	0.0894053	0.229673	-4.35401	0.410307	1.78648
ENSG00000198113.3	TOR4A	0.00780628	0.0471148	0.229639	-4.35467	0.643109	2.80053
ENSG00000172771.12	EFCAB12	0.00554839	0.0388291	0.229484	-4.35761	1.26581	5.51589
ENSG00000134115.13	CNTN6	0.0693804	0.185311	0.229452	-4.3582	1.12928	4.92161
ENSG00000177694.16	NAALADL2	0.011215	0.0586003	0.229411	-4.35898	1.03156	4.49654
ENSG00000176845.13	METRNL	0.000498696	0.0120744	0.229398	-4.35924	5.60556	24.436
ENSG00000166689.16	PLEKHA7	5.86641e-05	0.00623432	0.228039	-4.38522	13.8822	60.8764
ENSG00000125355.16	TMEM255A	0.000929998	0.0154917	0.227824	-4.38935	1.74211	7.64675
ENSG00000165895.19	ARHGAP42	0.0029635	0.0278572	0.227803	-4.38976	3.93372	17.2681
ENSG00000184232.9	OAF	2.79206e-05	0.00574413	0.227362	-4.39827	4.49266	19.7599
ENSG00000089250.19	NOS1	0.00604618	0.0405276	0.225796	-4.42877	0.382851	1.69556
ENSG00000243660.11	ZNF487	0.00055111	0.0125978	0.225453	-4.43552	1.29869	5.76034
ENSG00000149201.10	CCDC81	0.0085904	0.0497654	0.225032	-4.44381	1.19797	5.32356
ENSG00000134013.16	LOXL2	1.20127e-05	0.0048819	0.22495	-4.44544	4.53143	20.1442
ENSG00000101888.12	NXT2	0.0070868	0.0445444	0.223783	-4.46862	2.38671	10.6653
ENSG00000168918.14	INPP5D	0.00191616	0.0220093	0.223047	-4.48337	1.46736	6.57873
ENSG00000064655.19	EYA2	0.00773559	0.0469312	0.222794	-4.48845	1.05442	4.73271
ENSG00000179603.18	GRM8	0.00379995	0.0317262	0.222426	-4.49588	6.31248	28.3802
ENSG00000134107.5	BHLHE40	6.24814e-05	0.00624938	0.221634	-4.51194	15.2593	68.8489
ENSG00000087116.16	ADAMTS2	0.00109828	0.0168343	0.221137	-4.52209	4.94289	22.3522
ENSG00000185652.12	NTF3	0.0136953	0.0660166	0.220595	-4.53319	0.683237	3.09724
ENSG00000160685.13	ZBTB7B	0.00558137	0.0389632	0.220364	-4.53795	3.67858	16.6932
ENSG00000137693.14	YAP1	0.000121698	0.00726254	0.219965	-4.54618	35.2532	160.267
ENSG00000132274.16	TRIM22	0.0224317	0.0887478	0.219762	-4.55037	7.06848	32.1642
ENSG00000171365.17	CLCN5	0.000117275	0.00726254	0.219712	-4.55141	10.8319	49.3005
ENSG00000130413.15	STK33	0.000493281	0.0120299	0.219073	-4.56469	4.65333	21.241
ENSG00000121440.15	PDZRN3	3.43873e-05	0.00607084	0.218881	-4.5687	6.85015	31.2962
ENSG00000157617.17	C2CD2	0.00420861	0.0331745	0.218776	-4.57089	4.23229	19.3453
ENSG00000102024.18	PLS3	0.000112158	0.00726254	0.218565	-4.5753	15.9309	72.8887
ENSG00000188060.8	RAB42	0.00873299	0.0501748	0.218147	-4.58407	0.958895	4.39564
ENSG00000111783.13	RFX4	0.000447222	0.0116882	0.218038	-4.58635	23.7669	109.004
ENSG00000070759.17	TESK2	0.0195624	0.0815793	0.217996	-4.58724	0.730048	3.3489
ENSG00000151575.14	TEX9	0.00405641	0.0326427	0.217971	-4.58776	2.61551	11.9993
ENSG00000196208.14	GREB1	0.000700386	0.0137203	0.2166	-4.6168	2.38425	11.0076
ENSG00000148204.12	CRB2	7.60008e-05	0.00663034	0.216172	-4.62595	24.8543	114.975
ENSG00000173706.14	HEG1	0.000324226	0.0103374	0.21615	-4.62641	45.5	210.502
ENSG00000008226.20	DLEC1	0.00410343	0.032789	0.215927	-4.63119	1.15788	5.36239
ENSG00000108771.13	DHX58	0.0518753	0.152854	0.215831	-4.63325	0.527978	2.44625
ENSG00000150907.10	FOXO1	0.0306721	0.108557	0.215162	-4.64766	5.09466	23.6782
ENSG00000167646.14	DNAAF3	0.00392773	0.0322507	0.214652	-4.65869	0.986069	4.5938
ENSG00000166750.10	SLFN5	0.0493188	0.147708	0.214422	-4.66369	11.4309	53.3104
ENSG00000137880.6	GCHFR	0.000764134	0.0141938	0.213683	-4.67984	0.946544	4.42967
ENSG00000102158.21	MAGT1	0.039461	0.127386	0.213572	-4.68225	23.786	111.372
ENSG00000109861.17	CTSC	4.24108e-05	0.00607084	0.21306	-4.6935	9.50905	44.6308
ENSG00000163545.11	NUAK2	6.88421e-05	0.00643851	0.212957	-4.69579	3.71434	17.4418
ENSG00000143416.21	SELENBP1	0.00507638	0.0369269	0.212952	-4.6959	2.76233	12.9716
ENSG00000157502.13	PWWP3B	0.0014753	0.0193663	0.212715	-4.70113	0.929954	4.37183
ENSG00000173281.5	PPP1R3B	0.00061002	0.0131927	0.212691	-4.70166	2.92996	13.7757
ENSG00000169756.16	LIMS1	0.00504911	0.0368621	0.212516	-4.70553	7.18716	33.8194
ENSG00000186951.16	PPARA	0.000917975	0.0154572	0.212329	-4.70968	8.54941	40.265
ENSG00000196502.12	SULT1A1	0.00854625	0.0495991	0.211979	-4.71744	0.899618	4.2439
ENSG00000133640.20	LRRIQ1	0.000591718	0.0130251	0.211446	-4.72935	2.65167	12.5407
ENSG00000112902.12	SEMA5A	0.00129259	0.0181471	0.211418	-4.72996	14.5313	68.7323
ENSG00000106049.9	HIBADH	0.000985066	0.016008	0.21138	-4.73082	4.61332	21.8248
ENSG00000153094.24	BCL2L11	0.0182183	0.0777109	0.211293	-4.73276	4.44608	21.0422
ENSG00000095587.9	TLL2	0.00570425	0.0392358	0.211058	-4.73802	0.61491	2.91346
ENSG00000119147.10	ECRG4	0.00390435	0.0322128	0.210557	-4.74931	1.13384	5.38493
ENSG00000213949.10	ITGA1	0.0187734	0.0794098	0.210318	-4.75471	2.8527	13.5638
ENSG00000183690.13	EFHC2	0.00131501	0.01827	0.210025	-4.76133	1.74163	8.2925
ENSG00000067182.8	TNFRSF1A	0.000752566	0.0140915	0.209903	-4.76411	8.81754	42.0077
ENSG00000109113.20	RAB34	3.66547e-05	0.00607084	0.209595	-4.7711	5.94021	28.3413
ENSG00000181481.14	RNF135	0.00121188	0.0176089	0.2094	-4.77555	1.13396	5.41527
ENSG00000143545.10	RAB13	0.001329	0.0183346	0.20939	-4.77577	9.31947	44.5077
ENSG00000125844.16	RRBP1	0.000443795	0.0116366	0.208463	-4.79702	20.975	100.618
ENSG00000247081.8	BAALC-AS1	0.0280034	0.102345	0.208386	-4.7988	1.32771	6.3714
ENSG00000170419.11	VSTM2A	0.00563927	0.0390595	0.208258	-4.80173	2.89725	13.9118
ENSG00000166340.18	TPP1	0.00349023	0.0302418	0.208157	-4.80406	38.1943	183.488
ENSG00000197558.13	SSPOP	0.00480787	0.0357779	0.208068	-4.80612	2.87274	13.8067
ENSG00000213689.14	TREX1	0.0120955	0.0615197	0.207982	-4.80811	1.55386	7.47112
ENSG00000213853.10	EMP2	0.000579638	0.0129098	0.2075	-4.81927	11.628	56.0384
ENSG00000011422.12	PLAUR	0.00148267	0.0194224	0.207206	-4.82611	1.99707	9.63808
ENSG00000149972.11	CNTN5	0.0475311	0.143722	0.20684	-4.83465	1.85721	8.97894
ENSG00000120549.18	KIAA1217	0.000430029	0.0114654	0.206716	-4.83756	9.54983	46.1979
ENSG00000088836.14	SLC4A11	0.00488822	0.0360815	0.206526	-4.84201	0.389229	1.88465
ENSG00000151655.19	ITIH2	0.0169275	0.0746748	0.206134	-4.85121	2.20383	10.6912
ENSG00000237188.5	RP11-337C18.10	0.0575496	0.16348	0.20554	-4.86524	1.28765	6.26474
ENSG00000134352.20	IL6ST	0.00702161	0.044256	0.205529	-4.86548	37.4858	182.386
ENSG00000188921.14	HACD4	0.020676	0.0845751	0.205422	-4.86803	1.12849	5.49353
ENSG00000128342.5	LIF	0.00274691	0.0267533	0.205291	-4.87113	2.58312	12.5827
ENSG00000060138.13	YBX3	0.00330675	0.0294961	0.205046	-4.87695	16.4324	80.14
ENSG00000183833.16	CFAP91	0.00145442	0.0192945	0.205017	-4.87764	4.96134	24.1996
ENSG00000172830.13	SSH3	0.000674237	0.013497	0.20499	-4.87829	1.35756	6.62255
ENSG00000161381.14	PLXDC1	0.00523502	0.0375718	0.204852	-4.88158	4.39657	21.4622
ENSG00000034239.11	EFCAB1	0.00466163	0.0351544	0.204681	-4.88565	3.0373	14.8392
ENSG00000141198.16	TOM1L1	0.000149297	0.0075076	0.204359	-4.89336	4.86385	23.8005
ENSG00000065308.5	TRAM2	0.000109467	0.00726254	0.204071	-4.90025	11.4944	56.3256
ENSG00000197496.6	SLC2A10	0.0042596	0.0334732	0.203861	-4.90531	8.31741	40.7995
ENSG00000168004.10	PLAAT5	0.0628428	0.173839	0.203505	-4.91388	0.919451	4.51807
ENSG00000050555.19	LAMC3	0.00460219	0.0349014	0.203102	-4.92364	1.97319	9.71529
ENSG00000222041.11	CYTOR	0.0864863	0.213826	0.203032	-4.92533	0.714957	3.5214
ENSG00000130037.5	KCNA5	0.0222735	0.0883615	0.202662	-4.93432	0.747714	3.68946
ENSG00000095777.17	MYO3A	0.00113532	0.0170266	0.202526	-4.93763	1.62595	8.02837
ENSG00000235750.10	KIAA0040	0.043287	0.135141	0.202519	-4.93781	0.637541	3.14805
ENSG00000181085.15	MAPK15	0.0152515	0.0705306	0.202451	-4.93948	4.8938	24.1728
ENSG00000232110.9	RP11-149I23.3	0.0120775	0.0614872	0.202362	-4.94165	0.393537	1.94472
ENSG00000148834.13	GSTO1	0.000539607	0.0124436	0.202184	-4.94598	4.05765	20.0691
ENSG00000138735.16	PDE5A	0.000275621	0.00961458	0.202079	-4.94857	3.57862	17.7091
ENSG00000114529.13	C3orf52	0.0281367	0.102639	0.201878	-4.95348	0.71489	3.54119
ENSG00000129007.16	CALML4	0.00114141	0.0170651	0.201645	-4.95921	1.02968	5.1064
ENSG00000120885.22	CLU	0.00211705	0.0231176	0.201289	-4.96798	142.604	708.454
ENSG00000112394.17	SLC16A10	0.0143139	0.068017	0.200309	-4.99229	2.87573	14.3565
ENSG00000130988.13	RGN	0.00176468	0.0211013	0.199843	-5.00393	0.610169	3.05324
ENSG00000184898.7	RBM43	0.0384895	0.125461	0.199267	-5.01838	1.74236	8.74384
ENSG00000154134.15	ROBO3	4.59373e-05	0.00607084	0.19923	-5.01931	8.57219	43.0265
ENSG00000274605.2	PCCA-DT	0.0122576	0.0619629	0.199038	-5.02417	0.722428	3.6296
ENSG00000024422.12	EHD2	0.000452362	0.0117461	0.198872	-5.02836	2.91199	14.6425
ENSG00000245275.8	SAP30L-AS1	0.0109496	0.0577985	0.198709	-5.03248	0.647415	3.2581
ENSG00000159625.15	DRC7	0.00798336	0.047779	0.198187	-5.04574	0.572623	2.88931
ENSG00000213928.9	IRF9	0.00721806	0.0449595	0.197701	-5.05815	6.38877	32.3154
ENSG00000132122.12	SPATA6	0.00198525	0.0223561	0.197143	-5.07245	5.03786	25.5543
ENSG00000157856.12	DRC1	0.00183068	0.0215531	0.19697	-5.07692	1.72596	8.76254
ENSG00000170545.17	SMAGP	0.00140264	0.0188986	0.196781	-5.0818	0.51283	2.6061
ENSG00000131981.16	LGALS3	0.0238966	0.092202	0.195745	-5.10868	8.69022	44.3955
ENSG00000160691.19	SHC1	0.000343999	0.0106157	0.195653	-5.11109	17.2503	88.1679
ENSG00000139926.16	FRMD6	0.00491016	0.0362102	0.19526	-5.12138	8.56376	43.8583
ENSG00000105792.19	CFAP69	0.00101023	0.0161901	0.195242	-5.12186	1.22764	6.28778
ENSG00000188596.11	CFAP54	0.000376937	0.0111189	0.195158	-5.12404	0.83507	4.27893
ENSG00000104450.13	SPAG1	0.0103497	0.0559011	0.194928	-5.13009	3.27829	16.8179
ENSG00000164675.11	IQUB	0.00351221	0.0303793	0.19462	-5.13822	0.585287	3.00734
ENSG00000158457.6	TSPAN33	0.000994588	0.0161037	0.193914	-5.15693	4.38448	22.6105
ENSG00000161509.14	GRIN2C	0.00565941	0.0390945	0.193881	-5.1578	1.30474	6.72958
ENSG00000135862.6	LAMC1	0.000528909	0.0124266	0.193201	-5.17596	53.5458	277.151
ENSG00000152763.17	DNAI4	0.000467308	0.011822	0.193098	-5.17872	2.08475	10.7963
ENSG00000088882.8	CPXM1	2.46604e-05	0.00565322	0.193012	-5.18104	17.4163	90.2347
ENSG00000164111.15	ANXA5	0.000784296	0.0144309	0.192732	-5.18856	51.2902	266.123
ENSG00000168874.13	ATOH8	3.45138e-05	0.00607084	0.191947	-5.20978	2.59506	13.5197
ENSG00000213860.4	RPL21P75	0.00417009	0.0330456	0.191665	-5.21745	0.63299	3.30259
ENSG00000131941.8	RHPN2	0.00481898	0.0357861	0.191408	-5.22445	8.11246	42.3832
ENSG00000170745.12	KCNS3	0.057635	0.16363	0.191154	-5.23139	0.961954	5.03236
ENSG00000163430.12	FSTL1	0.000902815	0.0154076	0.190722	-5.24323	82.5822	432.998
ENSG00000104267.10	CA2	0.00347109	0.0301791	0.190714	-5.24344	6.46333	33.8901
ENSG00000184828.10	ZBTB7C	0.00419859	0.0331732	0.190637	-5.24558	1.75328	9.19696
ENSG00000188039.16	NWD1	0.014318	0.068017	0.18998	-5.26371	1.93134	10.166
ENSG00000134184.13	GSTM1	0.000105286	0.00726254	0.189806	-5.26855	3.36794	17.7442
ENSG00000085741.13	WNT11	0.00080864	0.0145718	0.189677	-5.27211	0.592267	3.1225
ENSG00000183778.18	B3GALT5	0.000146649	0.0075076	0.189501	-5.27702	3.10127	16.3655
ENSG00000165072.10	MAMDC2	0.00339794	0.029894	0.189448	-5.27849	2.137	11.2801
ENSG00000114993.17	RTKN	0.00014884	0.0075076	0.189225	-5.28471	2.96989	15.695
ENSG00000111799.22	COL12A1	0.00166091	0.0205799	0.189145	-5.28696	21.6003	114.2
ENSG00000100033.17	PRODH	0.000917251	0.0154572	0.188983	-5.29147	6.91951	36.6144
ENSG00000197748.13	CFAP43	0.00227097	0.0240543	0.188804	-5.2965	3.14325	16.6482
ENSG00000168386.19	FILIP1L	0.0238798	0.092202	0.188672	-5.30021	5.44321	28.8501
ENSG00000136383.7	ALPK3	0.000139702	0.00738603	0.188317	-5.31019	1.06681	5.66495
ENSG00000123560.14	PLP1	0.00140024	0.0188821	0.187888	-5.32232	3.58825	19.0978
ENSG00000222009.8	BTBD19	0.00449638	0.0343915	0.187701	-5.32763	1.21167	6.45536
ENSG00000006327.14	TNFRSF12A	0.00120123	0.0175556	0.187061	-5.34584	3.89961	20.8467
ENSG00000119655.11	NPC2	0.000283882	0.00975528	0.186841	-5.35215	12.3074	65.8709
ENSG00000237149.5	ZNF503-AS2	0.00149555	0.0195432	0.186694	-5.35637	0.605424	3.24287
ENSG00000184254.17	ALDH1A3	0.00847698	0.0493399	0.186532	-5.361	1.39941	7.50224
ENSG00000103742.12	IGDCC4	2.01205e-05	0.00565322	0.186444	-5.36355	7.85924	42.1534
ENSG00000163565.19	IFI16	0.0271261	0.10039	0.186315	-5.36725	6.00023	32.2047
ENSG00000170425.4	ADORA2B	0.00196083	0.0221744	0.18621	-5.37029	1.31801	7.07812
ENSG00000177096.9	PHETA2	0.037782	0.123753	0.18619	-5.37086	0.630074	3.38404
ENSG00000177337.8	DLGAP1-AS1	0.0175515	0.0760856	0.185704	-5.38492	0.682203	3.67361
ENSG00000112539.15	C6orf118	0.000168965	0.00802185	0.185353	-5.39511	1.42119	7.66746
ENSG00000142961.15	MOB3C	0.000371895	0.011031	0.184907	-5.40814	1.04923	5.67439
ENSG00000243244.7	STON1	0.00743498	0.0458352	0.184789	-5.41157	11.9281	64.5498
ENSG00000138496.17	PARP9	0.00947447	0.0529376	0.18447	-5.42094	4.18007	22.6599
ENSG00000171811.14	CFAP46	0.00317721	0.0288644	0.183873	-5.43853	1.18808	6.46142
ENSG00000167244.21	IGF2	0.000420844	0.0113883	0.183666	-5.44465	32.0608	174.56
ENSG00000177674.16	AGTRAP	5.95753e-05	0.00623578	0.183601	-5.4466	2.67842	14.5883
ENSG00000197168.13	NEK5	0.00093723	0.0155691	0.182773	-5.47127	0.834066	4.5634
ENSG00000106484.16	MEST	0.000441838	0.0116135	0.18145	-5.51116	41.3458	227.863
ENSG00000105974.13	CAV1	0.0393472	0.127242	0.181328	-5.51487	3.53951	19.52
ENSG00000136205.17	TNS3	0.000256944	0.00932846	0.181108	-5.52158	15.9394	88.0105
ENSG00000181804.15	SLC9A9	0.0105725	0.0565242	0.180587	-5.5375	1.25209	6.93347
ENSG00000135736.6	CCDC102A	0.000302096	0.00998281	0.180413	-5.54282	1.43504	7.9542
ENSG00000142552.8	RCN3	0.000995552	0.0161037	0.18026	-5.54754	1.60993	8.93112
ENSG00000154914.17	USP43	0.000387809	0.0111477	0.179842	-5.56043	1.42229	7.90854
ENSG00000106211.10	HSPB1	7.0702e-06	0.00424302	0.179693	-5.56505	15.8813	88.38
ENSG00000144843.11	ADPRH	0.0162315	0.0728036	0.179345	-5.57583	1.1285	6.29235
ENSG00000118997.14	DNAH7	0.00515771	0.0372396	0.179288	-5.57763	3.83911	21.4132
ENSG00000185650.10	ZFP36L1	2.37759e-05	0.00565322	0.17907	-5.58442	61.2447	342.016
ENSG00000256043.5	CTSO	0.00459759	0.0348962	0.178729	-5.59507	2.81322	15.7401
ENSG00000258584.2	FAM181A-AS1	0.00228998	0.0241703	0.178485	-5.6027	0.810956	4.54354
ENSG00000206530.11	CFAP44	5.07939e-05	0.00609968	0.177325	-5.63937	4.6747	26.3624
ENSG00000130429.15	ARPC1B	0.00129586	0.0181568	0.177037	-5.64852	1.86404	10.529
ENSG00000196839.13	ADA	0.00131115	0.01827	0.176994	-5.64992	1.03675	5.85753
ENSG00000131378.14	RFTN1	0.0050339	0.0367846	0.17665	-5.66092	6.82883	38.6575
ENSG00000047648.23	ARHGAP6	0.00131864	0.0183047	0.176318	-5.67157	0.971684	5.51098
ENSG00000164251.5	F2RL1	0.00313555	0.0287192	0.176241	-5.67404	1.27755	7.2489
ENSG00000017427.17	IGF1	0.0037584	0.0315406	0.175768	-5.68931	2.66962	15.1883
ENSG00000100439.10	ABHD4	0.00249771	0.0253683	0.175248	-5.70619	15.6897	89.5284
ENSG00000198795.11	ZNF521	0.000177114	0.00819061	0.174985	-5.71479	14.0141	80.0874
ENSG00000132554.20	RGS22	0.0710311	0.187937	0.174748	-5.72252	0.505111	2.89051
ENSG00000187800.14	PEAR1	0.0041626	0.0330026	0.17467	-5.72509	0.672215	3.84849
ENSG00000121060.19	TRIM25	0.000524885	0.0123683	0.174642	-5.72599	8.72321	49.949
ENSG00000259426.6	RP11-253M7.1	0.0153822	0.0708084	0.17434	-5.73591	0.450041	2.5814
ENSG00000175785.13	PRIMA1	0.00211627	0.0231176	0.174325	-5.7364	1.0536	6.04388
ENSG00000187098.17	MITF	0.00283057	0.0271827	0.174231	-5.73952	1.93219	11.0899
ENSG00000238105.7	GOLGA2P5	0.000202724	0.00855351	0.174162	-5.74178	1.08364	6.22201
ENSG00000081059.20	TCF7	0.00211491	0.0231176	0.173942	-5.74903	2.23356	12.8408
ENSG00000168994.14	PXDC1	0.00901464	0.0511701	0.173674	-5.75791	5.7227	32.9508
ENSG00000137691.13	CFAP300	0.0160718	0.072323	0.17347	-5.7647	0.815304	4.69998
ENSG00000111199.12	TRPV4	0.0415858	0.131621	0.173411	-5.76665	0.771528	4.44913
ENSG00000233237.8	LINC00472	0.00315654	0.0288128	0.17281	-5.7867	5.60381	32.4276
ENSG00000164850.15	GPER1	0.00177239	0.0211506	0.172193	-5.80743	0.670122	3.89169
ENSG00000152518.8	ZFP36L2	0.000135773	0.00733587	0.172184	-5.80773	15.8406	91.998
ENSG00000100234.12	TIMP3	0.00216037	0.0233521	0.171509	-5.83061	47.6028	277.553
ENSG00000084636.18	COL16A1	5.23111e-05	0.00614469	0.170517	-5.86453	11.9628	70.1562
ENSG00000103876.14	FAH	0.000417255	0.0113679	0.170414	-5.86807	1.17287	6.88248
ENSG00000117152.14	RGS4	0.00240366	0.0248132	0.170362	-5.86986	3.6701	21.543
ENSG00000078114.19	NEBL	0.0446377	0.137817	0.169521	-5.89898	15.9467	94.0694
ENSG00000178078.12	STAP2	0.0222588	0.0883343	0.169311	-5.90629	0.447043	2.64037
ENSG00000158859.10	ADAMTS4	0.00219316	0.0235254	0.169229	-5.90916	1.26557	7.47846
ENSG00000128655.18	PDE11A	0.0044584	0.0342654	0.16913	-5.91259	0.994693	5.88122
ENSG00000237807.4	RP11-400K9.4	0.00732027	0.0453967	0.169123	-5.91287	1.10805	6.55178
ENSG00000196352.16	CD55	0.00350524	0.0303554	0.168711	-5.92731	1.80256	10.6843
ENSG00000159674.12	SPON2	2.17261e-05	0.00565322	0.16861	-5.93084	2.97262	17.6301
ENSG00000144824.21	PHLDB2	0.000854931	0.0150137	0.168523	-5.93392	3.30171	19.5921
ENSG00000119900.9	OGFRL1	0.0364863	0.120995	0.168413	-5.93778	18.2538	108.387
ENSG00000182329.14	KIAA2012	0.00112684	0.0169499	0.168368	-5.93936	0.416238	2.47219
ENSG00000197594.14	ENPP1	0.00241244	0.0248577	0.16827	-5.94283	0.826503	4.91177
ENSG00000106333.13	PCOLCE	0.000166352	0.0079212	0.168258	-5.94326	4.34339	25.8139
ENSG00000184113.10	CLDN5	0.00108622	0.0167925	0.168213	-5.94484	2.45901	14.6184
ENSG00000108679.13	LGALS3BP	0.000120967	0.00726254	0.167508	-5.96985	24.7236	147.596
ENSG00000164342.13	TLR3	0.0857607	0.212541	0.166998	-5.98811	0.551364	3.30162
ENSG00000274750.3	H3C6	0.0167021	0.0740382	0.166886	-5.99213	0.839187	5.02852
ENSG00000189143.10	CLDN4	0.00364969	0.0310675	0.166857	-5.99317	0.411087	2.46372
ENSG00000152049.6	KCNE4	0.00407508	0.0326964	0.166347	-6.01152	1.25044	7.51707
ENSG00000116791.14	CRYZ	0.00168702	0.0206928	0.166335	-6.01195	2.65661	15.9714
ENSG00000115339.14	GALNT3	0.0171208	0.075188	0.166277	-6.01405	0.722609	4.34581
ENSG00000003989.18	SLC7A2	0.00196834	0.0222436	0.166155	-6.01846	2.61421	15.7335
ENSG00000184731.6	FAM110C	0.056639	0.161839	0.166116	-6.01989	1.36395	8.21082
ENSG00000167723.15	TRPV3	0.0169817	0.0747222	0.165908	-6.02744	0.693251	4.17852
ENSG00000170961.7	HAS2	0.0133428	0.0650597	0.165436	-6.04462	1.83733	11.1059
ENSG00000243710.8	CFAP57	0.000902573	0.0154076	0.164764	-6.06927	0.749238	4.54733
ENSG00000005243.10	COPZ2	0.00577015	0.0395018	0.164621	-6.07458	0.718547	4.36487
ENSG00000244509.4	APOBEC3C	0.00231579	0.0242859	0.164545	-6.07738	0.492722	2.99446
ENSG00000165633.13	VSTM4	0.00050386	0.0121099	0.164369	-6.08388	2.70886	16.4804
ENSG00000167601.12	AXL	0.000474868	0.011851	0.164339	-6.08499	5.99021	36.4504
ENSG00000049860.14	HEXB	0.00320376	0.0289638	0.16418	-6.09088	10.3821	63.2362
ENSG00000185100.11	ADSS1	0.00190795	0.021963	0.163431	-6.1188	0.779825	4.77159
ENSG00000172037.14	LAMB2	0.000301569	0.00998281	0.163124	-6.13032	34.8315	213.528
ENSG00000126453.10	BCL2L12	7.47829e-05	0.00663034	0.162732	-6.14506	1.25201	7.69369
ENSG00000109452.12	INPP4B	0.0166944	0.0740246	0.162563	-6.15145	2.06512	12.7035
ENSG00000153093.20	ACOXL	0.0240347	0.0925569	0.162517	-6.15319	0.36791	2.26382
ENSG00000149131.17	SERPING1	9.53825e-05	0.00721982	0.162432	-6.15642	12.5285	77.1304
ENSG00000111058.8	ACSS3	0.00445405	0.0342654	0.162001	-6.17279	4.09598	25.2836
ENSG00000085563.15	ABCB1	0.000670456	0.013497	0.161925	-6.17568	0.577187	3.56452
ENSG00000167081.18	PBX3	0.00162001	0.0203353	0.161911	-6.17622	8.12605	50.1883
ENSG00000168477.19	TNXB	0.000208085	0.0086729	0.161857	-6.17827	3.81744	23.5852
ENSG00000197324.9	LRP10	0.000927555	0.0154917	0.161358	-6.19741	21.6295	134.047
ENSG00000095739.11	BAMBI	0.00567504	0.0391621	0.16134	-6.19809	5.19816	32.2187
ENSG00000183395.5	PMCH	0.0208523	0.0850143	0.160732	-6.22152	0.645891	4.01842
ENSG00000204767.4	INSYN2B	0.010582	0.0565467	0.160732	-6.22153	1.70153	10.5861
ENSG00000112319.20	EYA4	0.00271296	0.0265023	0.160634	-6.22533	2.61093	16.2539
ENSG00000106624.11	AEBP1	6.68961e-05	0.00643851	0.160504	-6.23037	22.7857	141.963
ENSG00000183773.16	AIFM3	0.00485748	0.0359832	0.160024	-6.24907	1.36398	8.52361
ENSG00000204103.4	MAFB	0.000130795	0.00726254	0.159967	-6.25131	3.32825	20.8059
ENSG00000181458.10	TMEM45A	0.000603796	0.0131111	0.159499	-6.26963	0.878754	5.50946
ENSG00000205213.14	LGR4	0.016132	0.0725329	0.159175	-6.28238	8.01204	50.3347
ENSG00000141753.7	IGFBP4	0.000822692	0.0147217	0.159069	-6.28658	15.0361	94.5254
ENSG00000180287.17	PLD5	0.00591848	0.0400059	0.158499	-6.30919	1.87612	11.8368
ENSG00000142156.16	COL6A1	5.39055e-05	0.00614469	0.158168	-6.32241	44.9113	283.947
ENSG00000164307.13	ERAP1	0.0119518	0.0611575	0.158125	-6.3241	16.9149	106.972
ENSG00000162543.6	UBXN10	0.00415169	0.0329976	0.158095	-6.32532	1.40621	8.89475
ENSG00000065485.20	PDIA5	0.00207088	0.0228395	0.15774	-6.33955	5.05982	32.077
ENSG00000154760.14	SLFN13	0.0127339	0.0632647	0.157506	-6.34896	0.868768	5.51577
ENSG00000184371.14	CSF1	0.00469785	0.035315	0.15724	-6.3597	8.59001	54.6298
ENSG00000204219.11	TCEA3	0.00234902	0.0244771	0.1557	-6.42261	0.496683	3.19
ENSG00000156042.18	CFAP70	0.000180008	0.00824661	0.155346	-6.43726	1.77437	11.4221
ENSG00000100979.15	PLTP	4.25957e-05	0.00607084	0.155298	-6.43925	29.0342	186.958
ENSG00000163378.14	EOGT	0.0165452	0.0737706	0.154931	-6.45447	1.40986	9.09993
ENSG00000101115.13	SALL4	0.00224225	0.0238327	0.154924	-6.45477	0.413825	2.67114
ENSG00000272419.6	LINC01145	0.00682387	0.0435398	0.154837	-6.45839	1.05894	6.83907
ENSG00000115468.12	EFHD1	0.000181733	0.00824661	0.154538	-6.47089	8.18612	52.9715
ENSG00000120915.14	EPHX2	0.000132114	0.00726324	0.154379	-6.47756	1.74799	11.3227
ENSG00000166289.6	PLEKHF1	0.00984717	0.0541621	0.154249	-6.48303	0.857452	5.55888
ENSG00000104327.7	CALB1	0.00481298	0.0357861	0.153942	-6.49597	2.17107	14.1032
ENSG00000123094.15	RASSF8	0.00458505	0.0348537	0.153804	-6.5018	13.8934	90.332
ENSG00000204264.12	PSMB8	0.0143371	0.0680735	0.153524	-6.51362	2.62406	17.0922
ENSG00000136267.14	DGKB	0.00236909	0.0246105	0.153502	-6.51456	2.25762	14.7074
ENSG00000134755.18	DSC2	0.00589587	0.039954	0.153384	-6.51959	1.92917	12.5774
ENSG00000166831.9	RBPMS2	0.000189693	0.00838566	0.152351	-6.56379	0.793842	5.21061
ENSG00000139178.12	C1RL	0.0027559	0.0268023	0.152194	-6.57054	4.07252	26.7586
ENSG00000144455.14	SUMF1	0.00154982	0.0198641	0.15219	-6.57073	3.41707	22.4527
ENSG00000175600.16	SUGCT	0.00577107	0.0395018	0.152121	-6.57372	0.529665	3.48187
ENSG00000155761.14	SPAG17	0.00430661	0.0336785	0.151705	-6.59173	1.28658	8.48079
ENSG00000231389.7	HLA-DPA1	0.00380504	0.0317522	0.151247	-6.61171	0.318519	2.10596
ENSG00000169083.18	AR	0.00346329	0.0301791	0.151112	-6.61761	2.6048	17.2376
ENSG00000163075.13	CFAP221	0.00101094	0.0161901	0.150755	-6.63326	0.98053	6.50411
ENSG00000006534.16	ALDH3B1	0.000111302	0.00726254	0.149885	-6.67178	1.03437	6.90109
ENSG00000165424.7	ZCCHC24	0.000130182	0.00726254	0.149021	-6.71048	4.86012	32.6138
ENSG00000082556.14	OPRK1	0.000212501	0.00868034	0.148783	-6.7212	0.788151	5.29732
ENSG00000100593.18	ISM2	0.00946306	0.052909	0.148729	-6.72362	1.15993	7.79896
ENSG00000157765.13	SLC34A2	0.0575439	0.16348	0.148465	-6.7356	1.23628	8.3271
ENSG00000169439.12	SDC2	0.000970257	0.0159106	0.148226	-6.74644	14.1239	95.286
ENSG00000254087.8	LYN	0.00428768	0.0335795	0.148064	-6.75382	5.86912	39.639
ENSG00000099957.16	P2RX6	0.00328187	0.0293067	0.148003	-6.75661	0.36964	2.49751
ENSG00000118898.16	PPL	0.000248228	0.00919934	0.147692	-6.77086	2.30794	15.6267
ENSG00000237928.6	NFIA-AS2	0.0403704	0.129229	0.146868	-6.80883	0.324311	2.20818
ENSG00000104870.13	FCGRT	0.000662402	0.0134893	0.146857	-6.80935	4.97913	33.9047
ENSG00000092054.13	MYH7	0.000593685	0.0130443	0.146714	-6.81597	1.16144	7.91637
ENSG00000123572.17	NRK	0.0213896	0.0864582	0.146067	-6.84616	0.440151	3.01334
ENSG00000198075.10	SULT1C4	0.00796895	0.0477691	0.145677	-6.86451	2.87946	19.7661
ENSG00000234546.4	LNCTAM34A	0.00913297	0.0516773	0.144994	-6.89686	0.38949	2.68626
ENSG00000124782.20	RREB1	8.5842e-05	0.00688754	0.144804	-6.90589	2.78465	19.2305
ENSG00000154188.10	ANGPT1	0.0359373	0.119943	0.144227	-6.93352	1.23715	8.57778
ENSG00000184669.9	OR7E14P	0.00159276	0.0201889	0.144106	-6.93933	0.343618	2.38447
ENSG00000121005.9	CRISPLD1	0.000924573	0.0154917	0.143664	-6.96068	9.07371	63.1592
ENSG00000176971.4	FIBIN	0.0610455	0.170069	0.143638	-6.96195	7.36824	51.2974
ENSG00000169252.6	ADRB2	0.0309214	0.109073	0.143253	-6.98068	0.287406	2.00629
ENSG00000092068.20	SLC7A8	0.00136474	0.0186388	0.141684	-7.05794	8.29128	58.5194
ENSG00000124145.6	SDC4	0.000527583	0.0124137	0.141664	-7.05895	2.59082	18.2885
ENSG00000113494.17	PRLR	0.00849327	0.0493989	0.140944	-7.095	1.54719	10.9773
ENSG00000075035.10	WSCD2	0.0113757	0.059283	0.140896	-7.09742	3.6093	25.6167
ENSG00000231925.12	TAPBP	0.00139856	0.0188753	0.14051	-7.11691	12.7288	90.5898
ENSG00000168306.13	ACOX2	0.0019923	0.022404	0.140172	-7.13407	1.00805	7.1915
ENSG00000142227.11	EMP3	0.000347801	0.010657	0.139983	-7.14374	3.3757	24.1152
ENSG00000096433.11	ITPR3	0.000704287	0.0137216	0.139672	-7.15961	1.08318	7.75519
ENSG00000112981.5	NME5	0.00364382	0.0310675	0.139088	-7.1897	1.0644	7.65272
ENSG00000010278.15	CD9	0.00210621	0.0231176	0.138597	-7.21516	5.50122	39.6922
ENSG00000135929.9	CYP27A1	0.00492041	0.0362358	0.138502	-7.22012	1.80196	13.0104
ENSG00000197256.11	KANK2	4.24748e-05	0.00607084	0.137315	-7.28253	4.22606	30.7764
ENSG00000175267.15	VWA3A	0.000576411	0.0128646	0.137119	-7.29294	1.30899	9.5464
ENSG00000221955.11	SLC12A8	0.00433308	0.0337866	0.136957	-7.30156	1.11335	8.12921
ENSG00000162804.14	SNED1	2.19819e-05	0.00565322	0.136542	-7.32375	3.57177	26.1588
ENSG00000162761.14	LMX1A	0.00735802	0.0455007	0.136291	-7.33723	2.92654	21.4727
ENSG00000189184.12	PCDH18	0.000823119	0.0147217	0.136169	-7.34382	7.69088	56.4804
ENSG00000153113.24	CAST	0.00165954	0.0205799	0.135709	-7.36869	10.2118	75.2479
ENSG00000235174.1	RPL39P3	0.0808834	0.204983	0.135129	-7.40036	5.30721	39.2753
ENSG00000178150.10	ZNF114	0.00603597	0.0404853	0.134895	-7.41318	0.973468	7.2165
ENSG00000126458.4	RRAS	9.40208e-05	0.00718453	0.134867	-7.41473	0.887557	6.58099
ENSG00000105877.18	DNAH11	0.000223444	0.00880985	0.134804	-7.41819	1.26734	9.40135
ENSG00000103966.11	EHD4	0.00577924	0.039514	0.134487	-7.43569	2.42272	18.0146
ENSG00000180881.19	CAPS2	0.010981	0.057898	0.134319	-7.44499	0.866685	6.45246
ENSG00000180660.8	MAB21L1	0.00127477	0.0180072	0.133657	-7.48186	2.39082	17.8878
ENSG00000183111.12	ARHGEF37	0.00641332	0.0419204	0.133523	-7.48937	0.995112	7.45276
ENSG00000165923.16	AGBL2	0.00192292	0.0220093	0.133455	-7.49314	0.263675	1.97575
ENSG00000157423.18	HYDIN	0.000198141	0.00855351	0.133317	-7.5009	3.75776	28.1866
ENSG00000213085.10	CFAP45	0.000334443	0.0104851	0.13331	-7.50133	0.555687	4.16839
ENSG00000138685.17	FGF2	0.00525581	0.0376182	0.133167	-7.50937	7.76595	58.3174
ENSG00000147872.10	PLIN2	0.00121538	0.017629	0.133133	-7.51126	12.6547	95.0526
ENSG00000007516.14	BAIAP3	4.76009e-05	0.00607084	0.133132	-7.51132	9.14558	68.6954
ENSG00000082438.18	COBLL1	0.00229223	0.0241703	0.132883	-7.52542	4.89779	36.8579
ENSG00000118292.9	C1orf54	0.010252	0.0555583	0.132311	-7.55794	0.790653	5.97571
ENSG00000139219.19	COL2A1	0.00120363	0.0175556	0.131988	-7.57647	2.39309	18.1312
ENSG00000101096.20	NFATC2	0.00680694	0.0434836	0.131711	-7.59235	0.720724	5.47199
ENSG00000109846.9	CRYAB	0.0213227	0.0862529	0.131251	-7.61897	6.24171	47.5554
ENSG00000128849.11	CGNL1	0.0030463	0.028281	0.131204	-7.62173	3.66987	27.9708
ENSG00000143195.13	ILDR2	0.00113739	0.0170418	0.131066	-7.62977	13.306	101.521
ENSG00000102034.17	ELF4	0.000742	0.0140246	0.131043	-7.63111	0.745961	5.69251
ENSG00000147246.10	HTR2C	0.0112739	0.0588525	0.130978	-7.63488	5.49887	41.9832
ENSG00000181381.15	DDX60L	0.00459267	0.0348787	0.130926	-7.63793	1.57783	12.0513
ENSG00000164949.8	GEM	0.00523559	0.0375718	0.13003	-7.69055	4.75794	36.5912
ENSG00000258465.8	RP11-574F21.3	0.0190838	0.0803142	0.129836	-7.70202	0.787553	6.06575
ENSG00000085871.9	MGST2	0.00150773	0.0196225	0.129651	-7.71302	0.533987	4.11865
ENSG00000182118.8	FAM89A	0.00168796	0.0206928	0.128187	-7.8011	1.6927	13.2049
ENSG00000225614.4	ZNF469	0.00132648	0.0183346	0.128152	-7.80325	1.70823	13.3298
ENSG00000262580.5	RP11-334C17.5	0.00105336	0.016491	0.128041	-7.80998	0.727738	5.68362
ENSG00000100767.17	PAPLN	0.00136478	0.0186388	0.127655	-7.83362	1.63795	12.8311
ENSG00000145832.15	SLC25A48	0.00271289	0.0265023	0.127521	-7.84185	0.245355	1.92404
ENSG00000169871.13	TRIM56	0.000381881	0.0111477	0.127467	-7.84515	9.61043	75.3952
ENSG00000153976.3	HS3ST3A1	0.016723	0.0740901	0.127223	-7.86024	0.834847	6.5621
ENSG00000116678.20	LEPR	0.00505882	0.0368824	0.12715	-7.86471	2.86357	22.5212
ENSG00000147459.18	DOCK5	0.000793168	0.0144472	0.12689	-7.88082	0.828055	6.52575
ENSG00000162576.17	MXRA8	1.4924e-05	0.00498928	0.126779	-7.88773	6.94959	54.8164
ENSG00000077713.19	SLC25A43	0.0278194	0.101901	0.12659	-7.89949	0.986528	7.79307
ENSG00000112964.14	GHR	0.00144608	0.0192358	0.12646	-7.90763	1.94011	15.3417
ENSG00000172164.15	SNTB1	0.00394346	0.0322861	0.125871	-7.94465	4.23827	33.6715
ENSG00000107242.20	PIP5K1B	0.00276631	0.0268764	0.12574	-7.95291	2.84203	22.6024
ENSG00000007384.15	RHBDF1	0.00024019	0.0090904	0.12553	-7.96623	1.6047	12.7834
ENSG00000198682.13	PAPSS2	0.000591523	0.0130251	0.124417	-8.03752	0.943452	7.58302
ENSG00000117151.13	CTBS	0.00520983	0.0374898	0.123998	-8.06464	1.56871	12.6511
ENSG00000160221.18	GATD3A	0.000251171	0.0092232	0.123932	-8.06892	2.04091	16.468
ENSG00000149633.12	KIAA1755	0.000221395	0.00880597	0.123834	-8.07534	1.83244	14.7976
ENSG00000051523.11	CYBA	7.16796e-05	0.00657783	0.123681	-8.08533	0.938622	7.58907
ENSG00000143772.10	ITPKB	0.00149461	0.0195432	0.123287	-8.11116	9.71266	78.781
ENSG00000204257.15	HLA-DMA	0.00217976	0.0234673	0.122679	-8.15136	0.374284	3.05092
ENSG00000142494.13	SLC47A1	0.000686662	0.0136204	0.12266	-8.15263	0.392186	3.19735
ENSG00000052850.8	ALX4	0.00172552	0.0208819	0.122123	-8.18845	1.12459	9.20869
ENSG00000108932.12	SLC16A6	0.000263774	0.00949054	0.122093	-8.19051	1.03767	8.49905
ENSG00000128833.13	MYO5C	0.000196546	0.00855351	0.122053	-8.19314	2.93954	24.0841
ENSG00000122420.10	PTGFR	0.00292517	0.0276779	0.121202	-8.25071	0.622878	5.13919
ENSG00000166592.12	RRAD	0.00127153	0.0179932	0.121146	-8.25452	0.337704	2.78758
ENSG00000276855.1	CTD-3157E16.2	0.00644016	0.0420445	0.121004	-8.26421	0.58402	4.82647
ENSG00000077616.11	NAALAD2	0.00562003	0.0390344	0.120648	-8.28855	1.21139	10.0407
ENSG00000174099.12	MSRB3	0.000688625	0.0136256	0.120579	-8.29331	3.16672	26.2626
ENSG00000258636.2	CTD-2298J14.2	0.00248573	0.0253296	0.120257	-8.31555	0.264497	2.19944
ENSG00000142621.20	FHAD1	0.00514699	0.0372044	0.120102	-8.32628	0.368723	3.07009
ENSG00000169218.14	RSPO1	0.000787364	0.0144309	0.120027	-8.33145	0.97716	8.14116
ENSG00000139800.8	ZIC5	0.000347759	0.010657	0.119524	-8.36649	8.2951	69.4009
ENSG00000115414.21	FN1	5.54524e-05	0.00614469	0.119396	-8.37549	81.1327	679.526
ENSG00000150457.9	LATS2	0.00170852	0.0207859	0.118957	-8.4064	2.49178	20.9469
ENSG00000167779.9	IGFBP6	0.000735697	0.0139652	0.118496	-8.43911	0.578596	4.88283
ENSG00000106809.11	OGN	0.00124086	0.0177877	0.118478	-8.44036	1.25672	10.6072
ENSG00000170959.15	DCDC1	0.000548015	0.0125594	0.118009	-8.47396	0.625068	5.2968
ENSG00000163638.13	ADAMTS9	0.000143121	0.00746965	0.117263	-8.52782	5.86384	50.0058
ENSG00000280441.3	CH507-528H12.1	0.00436563	0.0339415	0.117246	-8.52905	0.586784	5.00471
ENSG00000119630.14	PGF	0.00104772	0.0164832	0.116739	-8.56609	0.640861	5.48967
ENSG00000158352.17	SHROOM4	0.00138795	0.0187795	0.116736	-8.56633	0.996037	8.53238
ENSG00000135318.12	NT5E	0.0176967	0.0764106	0.116225	-8.60402	1.44981	12.4742
ENSG00000130055.14	GDPD2	0.000904784	0.0154076	0.116043	-8.6175	4.96422	42.7791
ENSG00000095752.7	IL11	0.00627013	0.041343	0.115787	-8.63656	0.85347	7.37104
ENSG00000166147.15	FBN1	2.89101e-05	0.00579901	0.11408	-8.76576	13.3845	117.325
ENSG00000278962.1	RP11-399B17.1	0.0263816	0.0985211	0.113808	-8.78676	0.399344	3.50894
ENSG00000164930.12	FZD6	0.00284206	0.0272456	0.113599	-8.80287	6.59434	58.0491
ENSG00000107738.20	VSIR	0.000654076	0.0134736	0.112769	-8.86769	0.393734	3.49151
ENSG00000143382.16	ADAMTSL4	0.000276169	0.00961458	0.111961	-8.93165	0.615446	5.49695
ENSG00000143320.9	CRABP2	0.000107872	0.00726254	0.111708	-8.95192	2.53721	22.7129
ENSG00000115363.14	EVA1A	0.00660256	0.0426878	0.111473	-8.9708	0.275524	2.47167
ENSG00000136732.16	GYPC	0.000219966	0.00880247	0.111407	-8.97609	2.8842	25.8888
ENSG00000241945.8	PWP2	0.00234357	0.0244362	0.111337	-8.9817	1.50296	13.4991
ENSG00000130635.16	COL5A1	3.94911e-05	0.00607084	0.110996	-9.00934	16.8255	151.587
ENSG00000107742.13	SPOCK2	0.000228122	0.00888512	0.110817	-9.02393	10.5468	95.1736
ENSG00000007350.17	TKTL1	0.00190929	0.021963	0.110779	-9.02697	9.99018	90.1811
ENSG00000113721.14	PDGFRB	0.000110335	0.00726254	0.110742	-9.03003	14.3379	129.471
ENSG00000163661.4	PTX3	0.00925635	0.0521752	0.110385	-9.0592	5.10998	46.2923
ENSG00000161921.17	CXCL16	0.0237358	0.0919577	0.110345	-9.06252	0.869376	7.87874
ENSG00000126803.10	HSPA2	0.000913108	0.0154076	0.110171	-9.07679	0.835209	7.58102
ENSG00000163694.15	RBM47	0.000460947	0.0117877	0.110144	-9.07903	2.3348	21.1977
ENSG00000156535.15	CD109	0.0198469	0.0824231	0.110068	-9.08527	2.2502	20.4437
ENSG00000162496.9	DHRS3	0.000118581	0.00726254	0.109933	-9.09649	2.98815	27.1817
ENSG00000119686.10	FLVCR2	0.000218389	0.00878317	0.109686	-9.11697	0.508084	4.63218
ENSG00000166292.12	TMEM100	0.00109766	0.0168343	0.109478	-9.13429	0.604116	5.51817
ENSG00000138080.14	EMILIN1	0.000273219	0.00961458	0.109376	-9.14275	2.36598	21.6316
ENSG00000176438.13	SYNE3	0.00201761	0.0225464	0.109366	-9.14363	1.59684	14.6009
ENSG00000197971.16	MBP	0.023766	0.0919859	0.109315	-9.14785	0.758838	6.94174
ENSG00000103811.18	CTSH	0.000800833	0.0144956	0.109185	-9.15875	2.55528	23.4031
ENSG00000189058.9	APOD	0.000675615	0.013497	0.108359	-9.22858	1.84716	17.0467
ENSG00000118508.5	RAB32	0.00772855	0.0469062	0.108335	-9.23063	2.31743	21.3914
ENSG00000020181.18	ADGRA2	4.85628e-06	0.00424302	0.108332	-9.23087	4.2417	39.1546
ENSG00000224389.9	C4B	0.00011454	0.00726254	0.108305	-9.23321	9.31221	85.9817
ENSG00000188316.15	ENO4	0.0022371	0.0238327	0.10826	-9.23705	0.633856	5.85496
ENSG00000133116.8	KL	0.00212815	0.0231842	0.108139	-9.24739	0.664428	6.14422
ENSG00000129009.13	ISLR	7.45225e-05	0.00663034	0.107271	-9.32216	4.63287	43.1884
ENSG00000186470.14	BTN3A2	0.0080038	0.047835	0.106921	-9.35269	1.83116	17.1262
ENSG00000223953.6	C1QTNF5	0.00121853	0.017629	0.10664	-9.37736	3.07295	28.8162
ENSG00000287281.1	RP11-396D4.2	0.000697384	0.0137203	0.10661	-9.38	0.412096	3.86546
ENSG00000104324.16	CPQ	0.00288897	0.0275293	0.106417	-9.39701	1.56219	14.6799
ENSG00000179761.12	PIPOX	0.00174644	0.0210206	0.106173	-9.41856	2.01154	18.9458
ENSG00000116962.15	NID1	0.000100357	0.00726254	0.105831	-9.44907	12.1231	114.552
ENSG00000279118.1	RP11-517I3.2	0.00859406	0.0497686	0.105397	-9.48793	0.297926	2.8267
ENSG00000109099.16	PMP22	0.00720917	0.0449595	0.104902	-9.53275	6.16135	58.7345
ENSG00000164023.14	SGMS2	0.0218618	0.0875289	0.104872	-9.53539	0.960845	9.16204
ENSG00000258818.4	RNASE4	0.0612626	0.170555	0.104772	-9.54457	0.669704	6.39203
ENSG00000241684.6	ADAMTS9-AS2	0.000905302	0.0154076	0.104389	-9.57951	0.379979	3.64001
ENSG00000100599.16	RIN3	0.00952278	0.0530966	0.104342	-9.58389	0.462533	4.43286
ENSG00000077092.19	RARB	0.00101897	0.0162216	0.104167	-9.59995	2.2558	21.6555
ENSG00000081479.15	LRP2	0.000482184	0.0119054	0.103392	-9.67189	2.36706	22.894
ENSG00000136546.16	SCN7A	0.0354865	0.119219	0.103318	-9.67882	0.457601	4.42904
ENSG00000089327.15	FXYD5	0.00166531	0.0205881	0.102849	-9.723	0.319203	3.10361
ENSG00000097096.9	SYDE2	0.000387739	0.0111477	0.10254	-9.75225	0.297019	2.89661
ENSG00000255794.9	RMST	0.00147477	0.0193663	0.102475	-9.75852	3.47964	33.9562
ENSG00000165655.17	ZNF503	0.000105674	0.00726254	0.102252	-9.7798	3.21236	31.4162
ENSG00000148180.21	GSN	6.34791e-05	0.00624938	0.10188	-9.81551	10.6649	104.681
ENSG00000113580.15	NR3C1	0.00152652	0.0197491	0.101693	-9.83356	6.82535	67.1175
ENSG00000121064.13	SCPEP1	0.000641996	0.0133732	0.101515	-9.85074	3.41634	33.6535
ENSG00000206538.9	VGLL3	0.0506131	0.150405	0.101184	-9.88299	1.94288	19.2015
ENSG00000186684.14	CYP27C1	0.00925814	0.0521752	0.101069	-9.89421	0.4967	4.91445
ENSG00000173947.14	PIFO	0.00161732	0.0203353	0.0997629	-10.0238	2.79575	28.024
ENSG00000087303.18	NID2	0.000705148	0.0137216	0.0995552	-10.0447	4.55295	45.733
ENSG00000130158.14	DOCK6	0.000786394	0.0144309	0.0988952	-10.1117	0.911879	9.22066
ENSG00000089041.17	P2RX7	0.00398914	0.032412	0.0986768	-10.1341	0.876575	8.88329
ENSG00000183067.5	IGSF5	0.00252514	0.0255331	0.0985927	-10.1427	0.268142	2.71969
ENSG00000118298.12	CA14	0.00151119	0.0196357	0.0985682	-10.1453	3.63317	36.8595
ENSG00000137767.14	SQOR	0.0317073	0.110924	0.0979446	-10.2098	0.583674	5.95922
ENSG00000138083.5	SIX3	0.00855006	0.0496033	0.0977644	-10.2287	0.259073	2.64997
ENSG00000169436.17	COL22A1	0.000869398	0.0151479	0.0976303	-10.2427	3.3492	34.3049
ENSG00000128052.10	KDR	0.00459933	0.0348962	0.0974182	-10.265	1.25492	12.8818
ENSG00000080573.7	COL5A3	0.000716228	0.0138141	0.0974007	-10.2669	2.60392	26.7341
ENSG00000116774.12	OLFML3	7.60281e-05	0.00663034	0.0970183	-10.3073	2.40486	24.7877
ENSG00000171812.13	COL8A2	0.0208379	0.0849775	0.0969924	-10.3101	1.76925	18.2411
ENSG00000072952.20	IRAG1	0.00287033	0.0273841	0.0967204	-10.3391	1.50226	15.5319
ENSG00000176046.9	NUPR1	0.00119637	0.0175325	0.0966204	-10.3498	2.85844	29.5843
ENSG00000004468.13	CD38	0.0170096	0.0748228	0.0960101	-10.4156	0.942546	9.81715
ENSG00000140057.9	AK7	0.00177408	0.0211506	0.0959096	-10.4265	1.03765	10.8191
ENSG00000163513.19	TGFBR2	0.000445065	0.0116508	0.0958591	-10.432	1.82619	19.0507
ENSG00000139192.12	TAPBPL	0.00348564	0.0302231	0.0951857	-10.5058	0.575235	6.04329
ENSG00000121316.11	PLBD1	0.00385429	0.0319968	0.094902	-10.5372	0.464789	4.89757
ENSG00000185201.17	IFITM2	0.000612614	0.0131985	0.0947925	-10.5494	4.03352	42.551
ENSG00000189283.10	FHIT	0.00117319	0.0173354	0.0947205	-10.5574	0.469493	4.95661
ENSG00000107317.13	PTGDS	0.000109854	0.00726254	0.0941579	-10.6205	3.75224	39.8505
ENSG00000149257.16	SERPINH1	0.000213026	0.00868034	0.0940198	-10.6361	17.5258	186.406
ENSG00000288550.2	RP11-1020A11.3	0.0225465	0.0890412	0.0939517	-10.6438	1.12134	11.9353
ENSG00000165029.17	ABCA1	0.00409192	0.0327363	0.0939151	-10.6479	26.2114	279.097
ENSG00000177989.14	ODF3B	0.00472698	0.0353796	0.0933784	-10.7091	0.386175	4.13559
ENSG00000043355.12	ZIC2	5.53822e-05	0.00614469	0.0933083	-10.7172	13.4762	144.426
ENSG00000163520.14	FBLN2	8.05942e-05	0.00670101	0.0930721	-10.7444	2.95437	31.7428
ENSG00000018408.15	WWTR1	0.00646663	0.0421487	0.0915607	-10.9217	16.6895	182.278
ENSG00000163840.10	DTX3L	0.0163193	0.073109	0.0915183	-10.9268	3.28901	35.9382
ENSG00000004799.8	PDK4	0.0244798	0.0937985	0.0914318	-10.9371	0.732037	8.00637
ENSG00000131951.11	LRRC9	0.00818044	0.0484642	0.0914202	-10.9385	0.399247	4.36717
ENSG00000187498.16	COL4A1	2.8634e-05	0.00579901	0.091012	-10.9876	17.1365	188.289
ENSG00000173376.14	NDNF	0.00582938	0.0396792	0.0909808	-10.9913	1.61587	17.7606
ENSG00000147041.12	SYTL5	0.000297773	0.00991362	0.0909568	-10.9942	0.271238	2.98205
ENSG00000140807.7	NKD1	9.55094e-07	0.00282995	0.0906126	-11.036	6.02212	66.4601
ENSG00000123700.5	KCNJ2	0.000699594	0.0137203	0.0905233	-11.0469	0.46179	5.10134
ENSG00000250786.2	SNHG18	0.00514181	0.0371837	0.0904823	-11.0519	0.592473	6.54795
ENSG00000128335.14	APOL2	0.000838866	0.0148827	0.0895656	-11.165	2.77999	31.0386
ENSG00000107438.9	PDLIM1	4.80162e-05	0.00607084	0.0892767	-11.2011	4.27002	47.8291
ENSG00000125347.15	IRF1	0.000557687	0.0126759	0.0888235	-11.2583	2.18535	24.6033
ENSG00000132481.7	TRIM47	0.00297266	0.0278961	0.088598	-11.2869	1.96381	22.1654
ENSG00000124216.4	SNAI1	0.0090012	0.0511481	0.0885615	-11.2916	0.548486	6.19329
ENSG00000087253.13	LPCAT2	0.0132241	0.0647356	0.0884224	-11.3094	0.637545	7.21022
ENSG00000139329.5	LUM	0.000243831	0.00914194	0.0882999	-11.325	3.5241	39.9106
ENSG00000161638.11	ITGA5	0.000285815	0.00975845	0.0882162	-11.3358	3.07011	34.8022
ENSG00000176485.13	PLAAT3	0.000957999	0.0158085	0.0877523	-11.3957	3.63231	41.3928
ENSG00000010704.19	HFE	0.00151095	0.0196357	0.0875982	-11.4158	0.403849	4.61025
ENSG00000262655.4	SPON1	0.00304908	0.028281	0.0874282	-11.438	4.72168	54.0064
ENSG00000204592.9	HLA-E	0.000666314	0.013497	0.0873616	-11.4467	7.15254	81.8728
ENSG00000232653.8	GOLGA8N	0.00245877	0.0251792	0.0867882	-11.5223	0.489407	5.6391
ENSG00000204959.4	ARHGEF34P	0.00158353	0.0201036	0.0864899	-11.562	0.386371	4.46724
ENSG00000198624.13	CCDC69	0.00860398	0.0498081	0.0862145	-11.599	0.356973	4.14052
ENSG00000147257.15	GPC3	1.36911e-05	0.00488223	0.0856973	-11.669	2.59426	30.2723
ENSG00000172986.13	GXYLT2	0.00301351	0.028115	0.0855927	-11.6832	1.7534	20.4854
ENSG00000145147.20	SLIT2	0.000340381	0.0105446	0.085196	-11.7376	15.1402	177.71
ENSG00000096696.15	DSP	0.00367712	0.0311523	0.0848713	-11.7826	2.35032	27.6927
ENSG00000069399.15	BCL3	0.000115014	0.00726254	0.0845061	-11.8335	0.353691	4.18538
ENSG00000086696.11	HSD17B2	0.0185953	0.0788373	0.0843982	-11.8486	1.15306	13.6621
ENSG00000166888.12	STAT6	9.82811e-05	0.00726254	0.083856	-11.9252	2.94358	35.1027
ENSG00000111145.8	ELK3	0.00389066	0.0321491	0.0837851	-11.9353	2.81726	33.6248
ENSG00000205413.8	SAMD9	0.0146778	0.0690112	0.0835532	-11.9684	0.948979	11.3578
ENSG00000131196.18	NFATC1	0.000437832	0.0115368	0.0834095	-11.989	0.637824	7.64689
ENSG00000077150.20	NFKB2	0.000482474	0.0119054	0.0831619	-12.0247	2.80521	33.7319
ENSG00000138829.12	FBN2	3.10879e-05	0.0059389	0.0830838	-12.036	13.7733	165.776
ENSG00000142694.7	EVA1B	0.000486741	0.0119504	0.0826957	-12.0925	0.336614	4.07051
ENSG00000010379.16	SLC6A13	0.00528087	0.0377493	0.0826415	-12.1005	0.426977	5.16662
ENSG00000172348.15	RCAN2	0.00252804	0.0255463	0.0826404	-12.1006	2.92934	35.4469
ENSG00000112773.16	TENT5A	0.000495545	0.0120426	0.0824725	-12.1253	1.31058	15.8911
ENSG00000157227.14	MMP14	0.000293484	0.00991362	0.0823205	-12.1476	33.0337	401.282
ENSG00000142798.20	HSPG2	1.97378e-06	0.00351926	0.0820667	-12.1852	6.86835	83.6923
ENSG00000205730.7	ITPRIPL2	0.00227749	0.0240915	0.0818397	-12.219	2.17069	26.5236
ENSG00000182179.13	UBA7	0.000355011	0.0107809	0.0817914	-12.2262	1.20572	14.7414
ENSG00000154975.14	CA10	0.00381186	0.0317596	0.0817249	-12.2362	1.53257	18.7527
ENSG00000104518.11	GSDMD	0.00140693	0.0189202	0.0815639	-12.2603	0.267459	3.27913
ENSG00000137962.13	ARHGAP29	0.000783707	0.0144309	0.0810971	-12.3309	4.26246	52.56
ENSG00000107249.24	GLIS3	0.0066774	0.0430503	0.0805003	-12.4223	11.1667	138.716
ENSG00000146233.8	CYP39A1	0.002293	0.0241703	0.0803219	-12.4499	0.658775	8.20169
ENSG00000184809.13	B3GALT5-AS1	0.00016425	0.0078914	0.079958	-12.5066	0.867187	10.8455
ENSG00000101955.15	SRPX	0.00235178	0.0244899	0.0796019	-12.5625	1.30568	16.4026
ENSG00000144802.11	NFKBIZ	0.000756319	0.0141269	0.0793314	-12.6053	1.63034	20.5509
ENSG00000100625.9	SIX4	9.83441e-05	0.00726254	0.0791849	-12.6287	0.598282	7.55551
ENSG00000164946.20	FREM1	0.00086799	0.0151398	0.0790004	-12.6582	3.87048	48.9931
ENSG00000104856.14	RELB	0.00294123	0.0277471	0.0786678	-12.7117	1.36859	17.3971
ENSG00000025708.14	TYMP	0.00135623	0.0185853	0.0785515	-12.7305	0.565621	7.20064
ENSG00000108950.12	FAM20A	8.8509e-05	0.00692831	0.0784937	-12.7399	0.4858	6.18903
ENSG00000135406.14	PRPH	0.000567798	0.0127479	0.0784281	-12.7505	0.443392	5.65348
ENSG00000125378.16	BMP4	0.0168726	0.0745881	0.078387	-12.7572	0.903317	11.5238
ENSG00000061455.11	PRDM6	0.00181014	0.0214214	0.0783673	-12.7604	0.589901	7.52738
ENSG00000108821.14	COL1A1	0.00134612	0.0184941	0.078319	-12.7683	74.6236	952.816
ENSG00000165164.14	CFAP47	0.000471867	0.0118498	0.0782343	-12.7821	0.263717	3.37086
ENSG00000241399.7	CD302	0.000599168	0.0130753	0.078121	-12.8007	0.647342	8.2864
ENSG00000185559.16	DLK1	0.00379354	0.0317057	0.078061	-12.8105	1.29719	16.6176
ENSG00000102554.14	KLF5	0.000404641	0.0112535	0.0780396	-12.814	1.31289	16.8234
ENSG00000114115.10	RBP1	8.53062e-05	0.00688754	0.0778419	-12.8466	7.54396	96.9139
ENSG00000249307.7	LINC01088	0.000467811	0.011822	0.0778296	-12.8486	0.317655	4.08141
ENSG00000154864.13	PIEZO2	0.000419813	0.0113796	0.0778248	-12.8494	7.32855	94.1673
ENSG00000198774.5	RASSF9	0.0438478	0.136256	0.0776879	-12.872	1.60208	20.622
ENSG00000137868.19	STRA6	0.00191923	0.0220093	0.0773421	-12.9296	1.94404	25.1357
ENSG00000168938.6	PPIC	0.00161012	0.0203285	0.0772637	-12.9427	1.46632	18.9781
ENSG00000110719.10	TCIRG1	0.000657499	0.0134893	0.0772434	-12.9461	0.507802	6.57405
ENSG00000102174.10	PHEX	0.00872417	0.0501421	0.0770957	-12.9709	1.12129	14.5441
ENSG00000050327.15	ARHGEF5	0.0428389	0.134449	0.0768538	-13.0117	0.396405	5.15791
ENSG00000270504.1	RP11-420L9.5	0.000908139	0.0154076	0.0768259	-13.0164	0.627082	8.16237
ENSG00000134853.12	PDGFRA	5.7628e-05	0.00620642	0.075993	-13.1591	5.34963	70.3964
ENSG00000172935.9	MRGPRF	0.00312377	0.0286901	0.0757234	-13.206	0.320713	4.23532
ENSG00000152580.9	IGSF10	0.00100671	0.0161901	0.0753949	-13.2635	0.455002	6.03492
ENSG00000164188.9	RANBP3L	0.00245534	0.0251763	0.0750652	-13.3218	0.649204	8.64854
ENSG00000228789.9	HCG22	0.000678791	0.0135143	0.0750147	-13.3307	0.368999	4.91902
ENSG00000234745.13	HLA-B	0.000677447	0.0135043	0.0744813	-13.4262	13.9015	186.644
ENSG00000151388.11	ADAMTS12	0.00021475	0.00868034	0.0741907	-13.4788	2.06744	27.8666
ENSG00000138639.18	ARHGAP24	0.000455809	0.0117594	0.0738608	-13.539	1.13157	15.3203
ENSG00000254535.4	PABPC4L	0.000409678	0.0113005	0.0732315	-13.6553	0.326041	4.45219
ENSG00000188313.13	PLSCR1	0.00375628	0.0315406	0.0731821	-13.6645	1.83221	25.0363
ENSG00000169071.15	ROR2	0.000426861	0.0114249	0.0731403	-13.6724	1.86181	25.4554
ENSG00000139117.14	CPNE8	0.00316637	0.0288483	0.0730456	-13.6901	1.43798	19.686
ENSG00000026103.22	FAS	0.0133553	0.0650749	0.0730434	-13.6905	1.53849	21.0626
ENSG00000250722.6	SELENOP	0.00100965	0.0161901	0.0730147	-13.6959	3.26841	44.7638
ENSG00000050767.18	COL23A1	0.000998822	0.0161249	0.0724409	-13.8044	0.921568	12.7217
ENSG00000134954.14	ETS1	0.00651919	0.0423433	0.0723943	-13.8132	1.02929	14.2178
ENSG00000107165.13	TYRP1	0.0119961	0.0612478	0.0719499	-13.8986	0.86105	11.9674
ENSG00000204262.14	COL5A2	2.10284e-05	0.00565322	0.0718147	-13.9247	9.33961	130.052
ENSG00000166710.21	B2M	0.0110523	0.0580583	0.0716187	-13.9628	41.0781	573.567
ENSG00000129667.13	RHBDF2	0.0109988	0.0579631	0.0711616	-14.0525	0.405862	5.70338
ENSG00000155324.10	GRAMD2B	0.000238562	0.00906419	0.0710741	-14.0698	2.26219	31.8286
ENSG00000156049.7	GNA14	0.0071597	0.0448795	0.0708013	-14.124	0.273064	3.85677
ENSG00000138821.14	SLC39A8	0.00124118	0.0177877	0.0707919	-14.1259	1.00944	14.2592
ENSG00000156869.14	FRRS1	0.00702059	0.044256	0.0707817	-14.1279	0.378607	5.34894
ENSG00000104361.10	NIPAL2	0.00473885	0.035418	0.0705084	-14.1827	0.634668	9.00132
ENSG00000100097.12	LGALS1	5.36203e-05	0.00614469	0.070179	-14.2493	3.86034	55.007
ENSG00000133805.15	AMPD3	0.000273064	0.00961458	0.0693761	-14.4142	0.229507	3.30816
ENSG00000149451.18	ADAM33	0.000801248	0.0144956	0.0692447	-14.4415	1.39342	20.1231
ENSG00000128016.7	ZFP36	0.00372188	0.0313682	0.0692265	-14.4453	1.43645	20.75
ENSG00000071967.12	CYBRD1	0.00110171	0.0168344	0.0687951	-14.5359	5.72026	83.1492
ENSG00000138119.17	MYOF	0.00211732	0.0231176	0.0679053	-14.7264	3.23802	47.6844
ENSG00000136960.13	ENPP2	0.00153662	0.0197491	0.0677507	-14.76	5.82901	86.0362
ENSG00000131724.11	IL13RA1	0.000392452	0.0111724	0.0676184	-14.7889	2.30784	34.1304
ENSG00000197747.9	S100A10	0.00296326	0.0278572	0.0673972	-14.8374	1.7839	26.4684
ENSG00000151929.10	BAG3	0.00600129	0.0403615	0.0671685	-14.8879	5.91772	88.1026
ENSG00000152104.12	PTPN14	0.000530668	0.0124282	0.067054	-14.9134	2.7298	40.7105
ENSG00000205038.12	PKHD1L1	0.0149031	0.0697225	0.066822	-14.9651	0.530028	7.93193
ENSG00000140285.12	FGF7	0.0165349	0.0737453	0.0666861	-14.9956	0.353588	5.30228
ENSG00000113578.18	FGF1	0.00303243	0.0282422	0.0664266	-15.0542	0.691677	10.4127
ENSG00000174807.4	CD248	0.000128531	0.00726254	0.0663372	-15.0745	1.07265	16.1696
ENSG00000164932.13	CTHRC1	0.00193607	0.0220811	0.0660061	-15.1501	0.892243	13.5176
ENSG00000181234.10	TMEM132C	2.46355e-05	0.00565322	0.065913	-15.1715	4.25672	64.5809
ENSG00000054598.9	FOXC1	0.00175337	0.0210541	0.0657291	-15.214	1.15321	17.545
ENSG00000171570.11	RAB4B-EGLN2	0.012314	0.0620415	0.0657078	-15.2189	0.873263	13.2901
ENSG00000136826.15	KLF4	0.002026	0.0225813	0.0655194	-15.2627	1.21523	18.5476
ENSG00000120594.17	PLXDC2	0.00169767	0.020701	0.0654524	-15.2783	10.862	165.953
ENSG00000102287.19	GABRE	7.97759e-05	0.00666752	0.0649841	-15.3884	1.17674	18.1081
ENSG00000187955.12	COL14A1	0.00762112	0.0464828	0.0649195	-15.4037	3.97004	61.1532
ENSG00000139874.6	SSTR1	0.00146019	0.0193235	0.0647712	-15.439	0.571517	8.82364
ENSG00000164694.17	FNDC1	0.000566489	0.0127479	0.0647552	-15.4428	0.955094	14.7493
ENSG00000071205.12	ARHGAP10	0.000369279	0.011003	0.064686	-15.4593	0.447853	6.92349
ENSG00000111801.16	BTN3A3	0.00134126	0.0184432	0.0646653	-15.4642	1.43901	22.2533
ENSG00000166450.13	PRTG	0.00202049	0.0225629	0.0643132	-15.5489	1.44571	22.4792
ENSG00000077943.8	ITGA8	0.000249592	0.0092232	0.0643126	-15.549	1.23997	19.2803
ENSG00000136048.14	DRAM1	0.00131428	0.01827	0.0641527	-15.5878	2.15021	33.517
ENSG00000142089.17	IFITM3	0.000106625	0.00726254	0.0640263	-15.6186	17.534	273.856
ENSG00000068781.21	STON1-GTF2A1L	0.0382816	0.124986	0.0637884	-15.6768	0.965168	15.1308
ENSG00000148848.15	ADAM12	0.00033454	0.0104851	0.06375	-15.6863	2.28722	35.8779
ENSG00000150893.11	FREM2	0.000171703	0.00808011	0.0635686	-15.731	3.70336	58.2577
ENSG00000262001.1	DLGAP1-AS2	0.0019205	0.0220093	0.0634475	-15.7611	0.420705	6.63076
ENSG00000152661.9	GJA1	0.000336501	0.0104937	0.0634314	-15.7651	11.921	187.935
ENSG00000122012.14	SV2C	0.00121028	0.0176077	0.0631321	-15.8398	0.774058	12.2609
ENSG00000170439.7	METTL7B	0.000394066	0.0111724	0.0629055	-15.8969	0.185866	2.95469
ENSG00000277117.5	CH507-9B2.1	0.00885742	0.0506563	0.0624873	-16.0033	0.35374	5.661
ENSG00000262454.4	MIR193BHG	0.0079919	0.0477995	0.0619321	-16.1467	0.230051	3.71458
ENSG00000167705.12	RILP	0.00427562	0.0335505	0.0618127	-16.1779	0.351139	5.68069
ENSG00000168542.16	COL3A1	0.000247534	0.00919532	0.0617586	-16.1921	102.168	1654.32
ENSG00000099860.9	GADD45B	0.000875699	0.0152082	0.0616724	-16.2147	0.681376	11.0483
ENSG00000123096.12	SSPN	0.00168221	0.0206928	0.0615938	-16.2354	0.590761	9.59125
ENSG00000133124.12	IRS4	4.99378e-05	0.00607084	0.0615798	-16.2391	1.15248	18.7153
ENSG00000110092.4	CCND1	0.000113311	0.00726254	0.061432	-16.2782	4.40129	71.6449
ENSG00000228775.8	WEE2-AS1	0.00432851	0.0337838	0.0614255	-16.2799	0.442703	7.20714
ENSG00000188522.15	FAM83G	0.000572783	0.0128015	0.0610826	-16.3713	0.751512	12.3032
ENSG00000117707.16	PROX1	0.00371966	0.0313682	0.0605952	-16.503	1.95398	32.2464
ENSG00000164761.9	TNFRSF11B	0.00146192	0.0193235	0.0604375	-16.546	0.551346	9.12259
ENSG00000110446.12	SLC15A3	0.00111469	0.0168921	0.0595758	-16.7853	0.336658	5.65092
ENSG00000153250.20	RBMS1	0.00044853	0.0117034	0.0595416	-16.795	4.41512	74.1518
ENSG00000178573.7	MAF	0.000144373	0.00749759	0.059478	-16.8129	2.88354	48.4808
ENSG00000021826.17	CPS1	0.00138442	0.0187634	0.0588571	-16.9903	0.909867	15.4589
ENSG00000166426.8	CRABP1	2.56245e-05	0.00571105	0.0585832	-17.0697	4.18609	71.4555
ENSG00000102265.12	TIMP1	2.41183e-05	0.00565322	0.0585381	-17.0829	4.70514	80.3774
ENSG00000119698.12	PPP4R4	0.00323359	0.0291297	0.05848	-17.0999	1.06474	18.2069
ENSG00000112164.6	GLP1R	0.00682863	0.0435529	0.0583008	-17.1524	0.270415	4.63828
ENSG00000106538.10	RARRES2	0.00136897	0.0186485	0.0582812	-17.1582	1.62698	27.916
ENSG00000124749.17	COL21A1	0.00240249	0.0248132	0.0582009	-17.1819	1.06977	18.3807
ENSG00000136160.17	EDNRB	0.00433288	0.0337866	0.0579647	-17.2519	16.8284	290.322
ENSG00000164308.17	ERAP2	0.00187514	0.0217594	0.057777	-17.3079	0.535414	9.26691
ENSG00000133106.15	EPSTI1	0.00388745	0.0321391	0.057583	-17.3662	0.467341	8.11595
ENSG00000163874.11	ZC3H12A	0.000305964	0.0100405	0.057574	-17.3689	0.405077	7.03576
ENSG00000154645.14	CHODL	0.00202777	0.0225813	0.0573936	-17.4236	1.23113	21.4507
ENSG00000143387.14	CTSK	0.000380874	0.0111477	0.057379	-17.428	3.81667	66.5169
ENSG00000133048.13	CHI3L1	0.002274	0.0240705	0.0572586	-17.4646	1.24787	21.7936
ENSG00000158270.12	COLEC12	0.000848667	0.015011	0.0568186	-17.5999	5.12743	90.242
ENSG00000142173.16	COL6A2	1.84939e-05	0.00549576	0.0567805	-17.6117	13.3689	235.449
ENSG00000111331.14	OAS3	0.000581653	0.0129098	0.0567246	-17.629	2.19676	38.7268
ENSG00000021355.13	SERPINB1	0.000613944	0.0131985	0.0562264	-17.7853	0.346997	6.17142
ENSG00000162390.18	ACOT11	0.00207527	0.0228722	0.0556559	-17.9676	0.516726	9.2843
ENSG00000225422.4	RBMS1P1	0.00155645	0.0198644	0.0555874	-17.9897	0.391747	7.0474
ENSG00000172965.17	MIR4435-2HG	0.00252428	0.0255331	0.0555746	-17.9938	0.493023	8.87137
ENSG00000163131.12	CTSS	0.0012056	0.0175556	0.0548956	-18.2164	0.519689	9.46685
ENSG00000087494.16	PTHLH	0.000120611	0.00726254	0.0546744	-18.2901	0.400753	7.32981
ENSG00000164692.18	COL1A2	0.000336759	0.0104937	0.0545753	-18.3233	56.2373	1030.45
ENSG00000011052.21	NME1-NME2	0.0138082	0.0663542	0.0544913	-18.3516	2.37477	43.5807
ENSG00000173193.15	PARP14	0.00155419	0.0198644	0.0544573	-18.363	5.01853	92.1553
ENSG00000164440.15	TXLNB	0.00973993	0.0538954	0.0544556	-18.3636	0.551346	10.1247
ENSG00000141052.18	MYOCD	0.015499	0.0711012	0.0536913	-18.625	0.281272	5.23869
ENSG00000181019.13	NQO1	0.00307293	0.0284029	0.0535012	-18.6912	4.58766	85.7489
ENSG00000116711.10	PLA2G4A	0.00264039	0.0261426	0.0534656	-18.7036	0.449806	8.41301
ENSG00000106991.14	ENG	0.00259263	0.0259053	0.0530763	-18.8408	0.413811	7.79652
ENSG00000174776.12	WDR49	0.000538277	0.0124436	0.0526688	-18.9866	0.428585	8.13736
ENSG00000108370.17	RGS9	0.000539709	0.0124436	0.052561	-19.0255	0.749057	14.2512
ENSG00000053328.9	METTL24	0.00233858	0.0244318	0.0523053	-19.1185	0.441117	8.43351
ENSG00000116016.14	EPAS1	0.00468333	0.0352687	0.0520588	-19.209	1.88559	36.2204
ENSG00000145623.13	OSMR	0.00175418	0.0210541	0.0520564	-19.2099	2.4732	47.51
ENSG00000120149.9	MSX2	0.00310718	0.0286064	0.0519186	-19.2609	1.25432	24.1593
ENSG00000150630.4	VEGFC	0.000496053	0.0120426	0.0517212	-19.3344	0.927238	17.9276
ENSG00000128591.16	FLNC	5.46176e-05	0.00614469	0.0510478	-19.5895	7.08034	138.7
ENSG00000008394.13	MGST1	0.0103191	0.0558106	0.0508507	-19.6654	4.49595	88.4147
ENSG00000173546.7	CSPG4	0.000121681	0.00726254	0.0501069	-19.9573	0.412505	8.23249
ENSG00000105559.12	PLEKHA4	0.000171235	0.00808011	0.0500881	-19.9648	2.18451	43.6133
ENSG00000123609.11	NMI	0.00257131	0.0257404	0.0499031	-20.0388	0.33702	6.7535
ENSG00000128683.14	GAD1	0.00102246	0.016261	0.0496819	-20.1281	0.526763	10.6027
ENSG00000124813.23	RUNX2	0.00204707	0.0227331	0.0495603	-20.1774	0.285858	5.76788
ENSG00000168899.5	VAMP5	0.00257535	0.0257647	0.0494099	-20.2388	0.373002	7.54912
ENSG00000125084.12	WNT1	0.000923868	0.0154917	0.0492838	-20.2906	0.363388	7.37338
ENSG00000110057.8	UNC93B1	0.000462458	0.0117982	0.0491825	-20.3324	0.530268	10.7816
ENSG00000153993.14	SEMA3D	0.000658522	0.0134893	0.0486911	-20.5376	0.748749	15.3775
ENSG00000151617.17	EDNRA	0.000728241	0.013893	0.0486064	-20.5734	2.07929	42.778
ENSG00000168079.17	SCARA5	0.00626431	0.0413337	0.0484066	-20.6584	0.376925	7.78664
ENSG00000077274.9	CAPN6	0.000471411	0.0118498	0.048177	-20.7568	0.456016	9.46543
ENSG00000140832.11	MARVELD3	0.00109931	0.0168343	0.0481587	-20.7647	0.269605	5.59826
ENSG00000143842.15	SOX13	0.000141069	0.00742209	0.0479618	-20.8499	0.896812	18.6985
ENSG00000144642.22	RBMS3	0.000125969	0.00726254	0.0479407	-20.8591	1.09879	22.9197
ENSG00000026508.20	CD44	0.0023243	0.0243354	0.047668	-20.9784	10.107	212.029
ENSG00000151623.15	NR3C2	0.000466303	0.011822	0.0473523	-21.1183	0.700088	14.7847
ENSG00000106034.18	CPED1	0.000434931	0.0114996	0.0470735	-21.2434	0.240348	5.1058
ENSG00000259399.1	TGIF2-RAB5IF	0.00255474	0.0256867	0.0468951	-21.3242	1.02039	21.7589
ENSG00000106483.12	SFRP4	0.000258503	0.00936387	0.0465541	-21.4804	1.22808	26.3796
ENSG00000106823.12	ECM2	0.00205372	0.0227722	0.0464397	-21.5333	0.69978	15.0686
ENSG00000118849.10	RARRES1	0.0171149	0.075188	0.0442314	-22.6083	0.374368	8.46385
ENSG00000160223.17	ICOSLG	0.00020042	0.00855351	0.0440026	-22.7259	0.282307	6.4157
ENSG00000165409.18	TSHR	0.00351531	0.0303793	0.0437753	-22.8439	1.08235	24.7252
ENSG00000092607.15	TBX15	0.000315454	0.0102344	0.043774	-22.8446	0.686653	15.6863
ENSG00000153071.15	DAB2	0.000513714	0.0122127	0.0437102	-22.8779	2.42749	55.536
ENSG00000134668.12	SPOCD1	0.000723791	0.013893	0.0436232	-22.9236	0.225547	5.17034
ENSG00000155011.9	DKK2	0.000824755	0.0147217	0.0436058	-22.9327	1.66026	38.0742
ENSG00000115828.17	QPCT	0.00160311	0.020272	0.0432706	-23.1104	0.283264	6.54634
ENSG00000112562.19	SMOC2	0.00601395	0.0403959	0.0426415	-23.4513	0.570957	13.3897
ENSG00000167772.12	ANGPTL4	0.000399021	0.0111743	0.0425784	-23.4861	0.433512	10.1815
ENSG00000137203.15	TFAP2A	0.0005104	0.01217	0.0425732	-23.489	0.390452	9.17131
ENSG00000165949.12	IFI27	0.000969533	0.0159106	0.0425625	-23.4949	0.674665	15.8512
ENSG00000124942.14	AHNAK	0.000123206	0.00726254	0.0421316	-23.7352	21.107	500.978
ENSG00000118503.15	TNFAIP3	0.00103845	0.0164016	0.042011	-23.8033	1.52256	36.242
ENSG00000267059.2	AC005943.2	0.00698551	0.0441151	0.0417218	-23.9683	0.668168	16.0148
ENSG00000077238.14	IL4R	0.000129576	0.00726254	0.0416431	-24.0136	0.325859	7.82505
ENSG00000136235.17	GPNMB	0.00453065	0.0346042	0.0413292	-24.196	8.53441	206.498
ENSG00000141449.15	GREB1L	0.00269156	0.0263845	0.0412645	-24.2339	0.382332	9.2654
ENSG00000168140.5	VASN	0.000200675	0.00855351	0.0408536	-24.4776	1.73225	42.4015
ENSG00000115267.9	IFIH1	0.00391299	0.0322128	0.0402006	-24.8753	0.906104	22.5396
ENSG00000163359.17	COL6A3	7.88843e-05	0.00663034	0.039947	-25.0331	16.1407	404.052
ENSG00000112837.17	TBX18	6.87622e-05	0.00643851	0.039773	-25.1427	0.459879	11.5626
ENSG00000102359.9	SRPX2	0.000221931	0.00880597	0.0397609	-25.1503	0.298611	7.51018
ENSG00000143341.12	HMCN1	4.74739e-05	0.00607084	0.0394998	-25.3166	0.94673	23.968
ENSG00000114698.15	PLSCR4	0.0032659	0.0291966	0.0394912	-25.3221	1.56788	39.702
ENSG00000000971.16	CFH	0.00035587	0.0107809	0.0393673	-25.4018	0.564697	14.3443
ENSG00000159216.19	RUNX1	0.0063183	0.0415702	0.038425	-26.0247	0.425973	11.0858
ENSG00000123095.6	BHLHE41	0.00164143	0.0204981	0.0380157	-26.3049	0.69568	18.2998
ENSG00000135926.15	TMBIM1	0.00102579	0.0162817	0.037672	-26.5449	1.37355	36.4608
ENSG00000245532.9	NEAT1	0.00101338	0.0161969	0.0376423	-26.5659	9.78184	259.863
ENSG00000140092.15	FBLN5	0.000476344	0.011851	0.0369401	-27.0708	3.30138	89.3711
ENSG00000078098.14	FAP	0.000791134	0.0144309	0.0362857	-27.5591	0.616808	16.9987
ENSG00000177409.12	SAMD9L	0.013551	0.0656079	0.035899	-27.8559	0.572041	15.9347
ENSG00000149090.12	PAMR1	0.000638803	0.0133475	0.0357356	-27.9833	0.825563	23.1019
ENSG00000221869.5	CEBPD	0.000101341	0.00726254	0.0354293	-28.2252	0.109243	3.0834
ENSG00000126709.16	IFI6	0.000676237	0.013497	0.0353709	-28.2719	4.10251	115.986
ENSG00000256349.1	CTD-3074O7.11	0.00173803	0.0209706	0.0349225	-28.6349	0.602638	17.2565
ENSG00000163132.8	MSX1	0.000237268	0.00906049	0.0346948	-28.8227	2.99256	86.2538
ENSG00000130303.14	BST2	0.00116377	0.0172274	0.0345816	-28.9171	0.529543	15.3129
ENSG00000112936.19	C7	8.27127e-05	0.00678991	0.0343605	-29.1032	0.985482	28.6806
ENSG00000183145.9	RIPPLY3	5.99155e-05	0.00623578	0.0342407	-29.205	0.381708	11.1478
ENSG00000143869.7	GDF7	0.000337437	0.0104937	0.0341175	-29.3105	1.71266	50.1989
ENSG00000159403.18	C1R	0.000196158	0.00855351	0.034084	-29.3393	4.75651	139.553
ENSG00000180801.14	ARSJ	0.00168022	0.0206926	0.0340118	-29.4015	0.251509	7.39476
ENSG00000111341.10	MGP	0.00475821	0.035525	0.0336948	-29.6782	3.71438	110.236
ENSG00000141338.14	ABCA8	0.000179092	0.00824661	0.0334873	-29.8621	1.28178	38.2767
ENSG00000197956.10	S100A6	0.000504186	0.0121099	0.0334799	-29.8686	1.82472	54.5019
ENSG00000185585.20	OLFML2A	0.000156992	0.0076573	0.0334461	-29.8988	0.742321	22.1945
ENSG00000013588.9	GPRC5A	0.00124149	0.0177877	0.0331172	-30.1958	0.401655	12.1283
ENSG00000138061.12	CYP1B1	0.001827	0.0215256	0.0329873	-30.3147	5.09069	154.323
ENSG00000068079.8	IFI35	0.00324666	0.0291453	0.0327625	-30.5227	0.378026	11.5384
ENSG00000185745.10	IFIT1	0.000791377	0.0144309	0.0322491	-31.0086	2.06536	64.0439
ENSG00000198759.12	EGFL6	0.000203396	0.00855351	0.0320964	-31.1561	0.307358	9.57609
ENSG00000114654.8	EFCC1	0.000135535	0.00733587	0.0312544	-31.9955	0.580924	18.587
ENSG00000135046.14	ANXA1	0.00124708	0.017836	0.0309837	-32.275	4.04058	130.41
ENSG00000183801.8	OLFML1	0.00220291	0.0235667	0.0304286	-32.8639	0.432411	14.2107
ENSG00000059378.13	PARP12	0.000426732	0.0114249	0.0302458	-33.0624	0.378751	12.5224
ENSG00000156925.12	ZIC3	2.26055e-05	0.00565322	0.0295488	-33.8423	1.15829	39.1993
ENSG00000091986.16	CCDC80	0.000406983	0.0112795	0.029211	-34.2337	3.83955	131.442
ENSG00000101850.13	GPR143	0.00163445	0.0204808	0.0288869	-34.6178	0.259073	8.96852
ENSG00000134531.10	EMP1	0.00116432	0.0172274	0.0285615	-35.0121	2.37967	83.3173
ENSG00000175899.15	A2M	0.000255031	0.00931303	0.0278548	-35.9005	5.68052	203.934
ENSG00000165105.10	RASEF	0.000469136	0.0118368	0.0276548	-36.1601	0.352366	12.7416
ENSG00000153246.13	PLA2R1	5.32137e-05	0.00614469	0.0275898	-36.2453	0.397193	14.3964
ENSG00000119922.11	IFIT2	0.00296109	0.0278572	0.0275457	-36.3033	1.32846	48.2275
ENSG00000132470.14	ITGB4	0.000206585	0.00863299	0.0271161	-36.8785	2.19656	81.0057
ENSG00000148926.10	ADM	1.29708e-05	0.0048819	0.0267143	-37.4332	0.276245	10.3407
ENSG00000182326.15	C1S	0.000459144	0.0117877	0.0265089	-37.7232	4.97974	187.852
ENSG00000285330.1	AC004067.6	0.000455529	0.0117594	0.0264507	-37.8062	0.324842	12.281
ENSG00000175592.9	FOSL1	0.00346171	0.0301791	0.0263644	-37.9299	0.268584	10.1874
ENSG00000069702.11	TGFBR3	0.000406009	0.011272	0.0262226	-38.135	1.04427	39.8233
ENSG00000119917.15	IFIT3	0.000891021	0.0153369	0.0261	-38.3142	1.32166	50.6383
ENSG00000130600.19	H19	0.000732911	0.0139349	0.0260254	-38.4239	1.36275	52.3623
ENSG00000164220.7	F2RL2	0.00570345	0.0392358	0.0259561	-38.5266	1.03256	39.7812
ENSG00000173068.18	BNC2	0.00142375	0.0190251	0.0259176	-38.5838	0.754431	29.1088
ENSG00000068976.14	PYGM	1.17051e-05	0.0048819	0.0256271	-39.0213	0.395463	15.4315
ENSG00000120217.14	CD274	0.0128802	0.0637336	0.0251842	-39.7074	0.403946	16.0396
ENSG00000197769.6	MAP1LC3C	0.00126482	0.0179426	0.0242571	-41.225	0.151838	6.25952
ENSG00000130513.6	GDF15	2.21578e-05	0.00565322	0.0242412	-41.2521	0.77826	32.1048
ENSG00000114251.15	WNT5A	0.000224808	0.00884191	0.0240013	-41.6645	1.85649	77.3496
ENSG00000170549.4	IRX1	0.00164856	0.0205551	0.0224513	-44.5408	0.20473	9.11884
ENSG00000166473.17	PKD1L2	0.000149267	0.0075076	0.0223229	-44.797	0.205274	9.19565
ENSG00000152137.8	HSPB8	0.000504862	0.0121099	0.0221453	-45.1563	0.634546	28.6538
ENSG00000115380.20	EFEMP1	0.00488366	0.0360645	0.0217634	-45.9486	1.49855	68.8563
ENSG00000095303.17	PTGS1	4.0586e-05	0.00607084	0.0215768	-46.3461	0.342209	15.86
ENSG00000164330.17	EBF1	4.38079e-05	0.00607084	0.0207611	-48.167	0.398602	19.1995
ENSG00000178568.15	ERBB4	0.000370265	0.011003	0.0206736	-48.3708	0.961805	46.5233
ENSG00000147036.12	LANCL3	0.00312616	0.0286901	0.0204539	-48.8905	0.16823	8.22483
ENSG00000133110.15	POSTN	0.0006167	0.0132123	0.0203543	-49.1297	3.92181	192.677
ENSG00000123243.15	ITIH5	0.00159456	0.0201957	0.0203078	-49.2421	0.77416	38.1212
ENSG00000182752.10	PAPPA	0.000620372	0.0132154	0.0197947	-50.5185	0.365118	18.4452
ENSG00000138722.10	MMRN1	0.000414742	0.0113573	0.0196227	-50.9615	0.395198	20.1399
ENSG00000108691.9	CCL2	0.000985602	0.016008	0.0194022	-51.5405	3.73388	192.446
ENSG00000179869.15	ABCA13	0.00377052	0.0315626	0.0192501	-51.9478	0.210142	10.9164
ENSG00000221963.6	APOL6	0.00200571	0.0224702	0.0191416	-52.2423	0.546297	28.5398
ENSG00000122691.13	TWIST1	0.000318656	0.0102613	0.0182938	-54.6633	0.217119	11.8684
ENSG00000122861.16	PLAU	0.000460564	0.0117877	0.0176164	-56.7654	0.828376	47.0231
ENSG00000250208.6	FZD10-AS1	0.00253835	0.0256021	0.0175678	-56.9223	0.357204	20.3329
ENSG00000141574.8	SECTM1	0.000705433	0.0137216	0.0170417	-58.6796	0.140175	8.22539
ENSG00000166923.12	GREM1	0.000536475	0.0124436	0.0169757	-58.9078	0.388444	22.8824
ENSG00000152583.13	SPARCL1	0.0003971	0.0111743	0.0166388	-60.1005	11.7706	707.42
ENSG00000013297.12	CLDN11	2.7796e-05	0.00574413	0.0166228	-60.1582	0.885352	53.2611
ENSG00000196549.13	MME	0.00100702	0.0161901	0.0164961	-60.6203	1.01852	61.7431
ENSG00000116132.12	PRRX1	0.00032367	0.0103374	0.0163449	-61.1811	1.51079	92.4317
ENSG00000206262.9	FOXL2NB	0.000555564	0.0126456	0.0162862	-61.4015	0.175067	10.7494
ENSG00000135111.16	TBX3	0.0003032	0.00999067	0.0161132	-62.0608	0.196707	12.2078
ENSG00000152977.10	ZIC1	8.7547e-06	0.00484437	0.0160965	-62.1253	3.37342	209.575
ENSG00000151136.15	BTBD11	0.00039759	0.0111743	0.0160341	-62.3673	0.576727	35.9689
ENSG00000123342.16	MMP19	0.000882966	0.0152932	0.015539	-64.3542	0.146656	9.43793
ENSG00000175084.13	DES	1.20361e-05	0.0048819	0.0148093	-67.5252	0.110107	7.43502
ENSG00000112175.8	BMP5	0.000389723	0.0111477	0.014261	-70.1211	0.223492	15.6715
ENSG00000115594.12	IL1R1	0.0011201	0.0168921	0.014109	-70.8765	0.633361	44.8904
ENSG00000109625.19	CPZ	1.80275e-05	0.00545826	0.0140867	-70.9887	0.212047	15.053
ENSG00000181541.6	MAB21L2	0.000413395	0.0113397	0.0126368	-79.1337	0.23223	18.3772
ENSG00000171956.7	FOXB1	0.000222945	0.00880985	0.0122028	-81.9482	0.167685	13.7415
ENSG00000123146.20	ADGRE5	0.000116575	0.00726254	0.0121474	-82.3221	0.12145	9.99802
ENSG00000111432.5	FZD10	4.55932e-05	0.00607084	0.0117727	-84.942	0.15598	13.2493
ENSG00000174963.18	ZIC4	6.31745e-06	0.00424302	0.0115407	-86.6495	0.574956	49.8196
ENSG00000134533.6	RERG	0.000274562	0.00961458	0.0106514	-93.8844	0.155297	14.5799
ENSG00000173917.11	HOXB2	0.000133793	0.00732759	0.00929568	-107.577	0.228643	24.5967
ENSG00000087245.13	MMP2	5.59061e-05	0.00614469	0.00921461	-108.523	3.14466	341.269
ENSG00000136944.19	LMX1B	0.000106258	0.00726254	0.0077874	-128.413	0.150653	19.3457
ENSG00000285565.1	XXbac-BPG254B15.11	0.00341084	0.0299747	0.00682232	-146.578	0.534395	78.3304
ENSG00000185885.17	IFITM1	2.38929e-05	0.00565322	0.00596068	-167.766	1.69732	284.753
ENSG00000214940.8	NPIPA8	0.0402636	0.129007	0.00550854	-181.536	0.242943	44.1029
ENSG00000243649.9	CFB	2.2862e-05	0.00565322	0.00519056	-192.658	0.384985	74.1703
ENSG00000243620.2	RP11-649A16.1	2.93304e-05	0.00580543	0.00499248	-200.301	0.076442	15.3114
ENSG00000090339.9	ICAM1	0.000103328	0.00726254	0.0034023	-293.918	0.326947	96.0959
ENSG00000120093.12	HOXB3	3.82988e-06	0.00424302	0.00237031	-421.887	0.14284	60.2623
