# Supplementary material for: Impaired T3 uptake and action in MCT8-deficient cerebral organoids underlie Allan-Herndon-Dudley syndrome
Source: JCI Insight. 2024 Feb 20;9(7):e174645. doi: 10.1172/jci.insight.174645 (PMC11128209; doi:10.1172/jci.insight.174645)
Supplement: Supplemental table 5 [file jciinsight-9-174645-s186.xlsx]

## Sheet: gene_list-5
Supplemental Table 5. Common 949 DEGs from cluster E; WT vs Mut2
Gene ID	Gene name	P-value (WT vs Mut2 (CS01))	FDR step up (WT vs Mut2 (CS01))	Ratio (WT vs Mut2 (CS01))	Fold change (WT vs Mut2 (CS01))	LSMean(WT) (WT vs Mut2 (CS01))	LSMean(Mut2 (CS01)) (WT vs Mut2 (CS01))
ENSG00000172209.6	GPR22	0.000621408	0.00338714	332.756	332.756	41.1596	0.123693
ENSG00000225953.3	SATB2-AS1	1.4246e-07	6.80859e-05	183.826	183.826	215.912	1.17454
ENSG00000048540.15	LMO3	0.000557336	0.00314278	32.077	32.077	538.76	16.7958
ENSG00000169933.16	FRMPD4	3.9723e-05	0.000589501	30.1571	30.1571	56.4783	1.8728
ENSG00000119042.17	SATB2	1.32847e-07	6.80859e-05	29.7771	29.7771	480.425	16.1341
ENSG00000228824.7	MIR4500HG	0.000116956	0.00111449	28.7869	28.7869	13.9292	0.483874
ENSG00000235597.2	LINC01102	0.00727358	0.0210224	28.3733	28.3733	18.3246	0.645839
ENSG00000117598.13	PLPPR5	1.66204e-07	6.83866e-05	27.5286	27.5286	102.855	3.73631
ENSG00000150361.12	KLHL1	0.000107268	0.00106386	27.192	27.192	46.9799	1.72771
ENSG00000188729.7	OSTN	2.74798e-05	0.000475932	24.7153	24.7153	30.8642	1.24879
ENSG00000137727.13	ARHGAP20	3.46596e-05	0.000545374	23.7041	23.7041	138.094	5.82575
ENSG00000169427.8	KCNK9	9.81096e-07	0.00011491	19.8111	19.8111	27.1946	1.3727
ENSG00000101188.5	NTSR1	0.000128039	0.00117475	19.2101	19.2101	68.2337	3.55197
ENSG00000182601.7	HS3ST4	7.53471e-05	0.000850278	18.2046	18.2046	122.724	6.74138
ENSG00000103316.12	CRYM	0.000357936	0.00230028	17.9056	17.9056	73.0669	4.08066
ENSG00000112414.15	ADGRG6	2.37599e-05	0.000444136	17.0025	17.0025	17.4827	1.02824
ENSG00000183166.11	CALN1	6.75596e-08	6.04592e-05	16.0261	16.0261	120.478	7.51761
ENSG00000119508.18	NR4A3	6.8537e-06	0.000260003	15.5432	15.5432	108.894	7.00592
ENSG00000117600.14	PLPPR4	7.59149e-07	0.000107671	13.4919	13.4919	279.535	20.7188
ENSG00000101958.14	GLRA2	2.64248e-05	0.000468767	13.3438	13.3438	62.965	4.71868
ENSG00000186377.8	CYP4X1	0.00362946	0.0123656	13.0239	13.0239	10.6666	0.819003
ENSG00000150672.18	DLG2	5.49666e-08	5.98499e-05	12.2477	12.2477	253.928	20.7327
ENSG00000174749.6	FAM241A	7.01003e-05	0.000811031	11.9579	11.9579	23.7539	1.98646
ENSG00000204969.7	PCDHA2	0.00466045	0.0149036	11.9378	11.9378	41.6994	3.49305
ENSG00000164112.14	SMIM43	0.0169542	0.0404496	11.8233	11.8233	24.9136	2.10716
ENSG00000177519.4	RPRM	1.49078e-06	0.00013048	11.5945	11.5945	71.4553	6.16286
ENSG00000172260.15	NEGR1	0.000229991	0.00170732	11.2473	11.2473	114.746	10.2021
ENSG00000203685.10	STUM	3.13093e-06	0.000180727	10.1873	10.1873	248.158	24.3595
ENSG00000111490.15	TBC1D30	2.92085e-07	7.68173e-05	10.0199	10.0199	101.083	10.0882
ENSG00000133627.18	ACTR3B	3.10508e-07	7.78914e-05	9.63894	9.63894	118.785	12.3235
ENSG00000188580.15	NKAIN2	1.60398e-05	0.000368754	9.52642	9.52642	136.626	14.3418
ENSG00000282164.3	PEG13	0.000241106	0.00176688	9.16939	9.16939	18.4088	2.00763
ENSG00000185924.7	RTN4RL1	0.000292774	0.00200802	8.76545	8.76545	37.7115	4.30228
ENSG00000221866.9	PLXNA4	1.2049e-05	0.000320605	8.5466	8.5466	632.782	74.039
ENSG00000164742.16	ADCY1	2.35576e-06	0.000158835	8.503	8.503	374.021	43.9869
ENSG00000162975.5	KCNF1	2.3245e-05	0.000439356	8.1031	8.1031	30.6887	3.78728
ENSG00000010818.10	HIVEP2	4.50555e-06	0.000221103	8.08218	8.08218	418.431	51.772
ENSG00000144331.20	ZNF385B	0.000180579	0.00146944	7.85949	7.85949	10.4407	1.32842
ENSG00000125895.6	TMEM74B	0.0019437	0.00772044	7.47188	7.47188	15.7894	2.11317
ENSG00000188199.10	NUTM2B	0.00113373	0.00521889	7.36412	7.36412	15.6603	2.12656
ENSG00000106069.23	CHN2	1.24136e-05	0.000324336	7.23561	7.23561	71.5943	9.89472
ENSG00000118507.18	AKAP7	0.000755577	0.00389113	7.21319	7.21319	74.3204	10.3034
ENSG00000112320.12	SOBP	4.58675e-07	9.08687e-05	6.97792	6.97792	246.43	35.3156
ENSG00000147642.17	SYBU	2.02586e-06	0.000148169	6.87623	6.87623	160.034	23.2735
ENSG00000215475.5	SIAH3	0.00140049	0.00602851	6.77093	6.77093	107.107	15.8187
ENSG00000110148.10	CCKBR	0.00146016	0.00619874	6.6954	6.6954	9.77009	1.45922
ENSG00000134207.17	SYT6	4.5042e-06	0.000221103	6.67929	6.67929	89.4172	13.3872
ENSG00000165617.15	DACT1	2.83799e-05	0.000483965	6.45785	6.45785	274.311	42.4771
ENSG00000182050.13	MGAT4C	0.000813471	0.00409596	6.39629	6.39629	9.60461	1.50159
ENSG00000163485.17	ADORA1	2.66604e-06	0.000168586	6.3505	6.3505	71.6895	11.2888
ENSG00000159753.14	CARMIL2	0.0671006	0.121271	6.17533	6.17533	15.881	2.57168
ENSG00000150594.7	ADRA2A	3.18082e-05	0.000518726	5.62596	5.62596	235.608	41.8787
ENSG00000180834.8	MAP6D1	0.110688	0.180969	5.50795	5.50795	11.4616	2.08091
ENSG00000099715.14	PCDH11Y	0.0013059	0.00575708	5.2908	5.2908	33.8407	6.39613
ENSG00000165300.8	SLITRK5	3.75645e-06	0.000202281	5.27521	5.27521	90.8526	17.2226
ENSG00000198822.11	GRM3	0.00118161	0.0053786	5.16617	5.16617	203.954	39.4788
ENSG00000044524.11	EPHA3	2.79489e-06	0.000170531	5.04965	5.04965	173.895	34.437
ENSG00000164604.14	GPR85	0.000202014	0.00157825	4.99307	4.99307	143.378	28.7153
ENSG00000188004.11	SNHG28	0.0149032	0.0364951	4.94216	4.94216	4.896	0.990661
ENSG00000153012.12	LGI2	0.0313192	0.0656367	4.78994	4.78994	23.5417	4.91482
ENSG00000138944.8	SHISAL1	0.000394948	0.00246758	4.52313	4.52313	172.39	38.113
ENSG00000134121.10	CHL1	0.000897457	0.0043974	4.50012	4.50012	1053.16	234.03
ENSG00000239704.11	CDRT4	0.125954	0.200913	4.29144	4.29144	11.9277	2.77942
ENSG00000070886.12	EPHA8	0.0132664	0.0333593	4.29048	4.29048	4.4465	1.03636
ENSG00000224318.6	CHL1-AS2	0.00845939	0.0236042	4.10307	4.10307	5.01055	1.22117
ENSG00000128655.18	PDE11A	0.0121497	0.0311695	0.24763	-4.03828	0.994693	4.01685
ENSG00000204103.4	MAFB	0.000584853	0.00325324	0.24574	-4.06934	3.32825	13.5438
ENSG00000254087.8	LYN	0.00980027	0.0264	0.244595	-4.08839	5.86912	23.9953
ENSG00000100968.14	NFATC4	5.10304e-05	0.000676811	0.243005	-4.11514	25.1923	103.67
ENSG00000095777.17	MYO3A	0.00170487	0.00698264	0.241544	-4.14004	1.62595	6.73152
ENSG00000111783.13	RFX4	0.000513533	0.00297282	0.241513	-4.14056	23.7669	98.4085
ENSG00000233237.8	LINC00472	0.00514663	0.0161201	0.239705	-4.17179	5.60381	23.3779
ENSG00000117791.16	MTARC2	0.0146158	0.0359447	0.239099	-4.18236	2.96579	12.404
ENSG00000084636.18	COL16A1	0.00021747	0.00165078	0.237373	-4.21278	11.9628	50.3966
ENSG00000006210.7	CX3CL1	0.00346867	0.0119395	0.236499	-4.22835	13.8467	58.5486
ENSG00000168004.10	PLAAT5	0.0343503	0.0707963	0.235911	-4.23889	0.919451	3.89745
ENSG00000213949.10	ITGA1	0.0119476	0.030784	0.233944	-4.27453	2.8527	12.1939
ENSG00000136770.11	DNAJC1	0.0042961	0.0140349	0.232866	-4.29432	8.21663	35.2848
ENSG00000164307.13	ERAP1	0.0134111	0.0336421	0.229945	-4.34886	16.9149	73.5606
ENSG00000187800.14	PEAR1	0.00999085	0.0267964	0.229684	-4.3538	0.672215	2.92669
ENSG00000104856.14	RELB	0.0200279	0.0460573	0.229631	-4.35481	1.36859	5.95997
ENSG00000163565.19	IFI16	0.0175085	0.0414394	0.229476	-4.35776	6.00023	26.1476
ENSG00000100767.17	PAPLN	0.00546697	0.0168871	0.228408	-4.37813	1.63795	7.17114
ENSG00000101115.13	SALL4	0.00950888	0.0257882	0.228398	-4.37831	0.413825	1.81186
ENSG00000165029.17	ABCA1	0.0166916	0.0399716	0.228121	-4.38363	26.2114	114.901
ENSG00000120217.14	CD274	0.104469	0.172808	0.22691	-4.40704	0.403946	1.78021
ENSG00000206530.11	CFAP44	0.000129051	0.00118066	0.226826	-4.40866	4.6747	20.6092
ENSG00000279249.3	RP11-491F9.1	0.00677295	0.0198512	0.226558	-4.41388	2.86879	12.6625
ENSG00000136546.16	SCN7A	0.06226	0.11422	0.225379	-4.43697	0.457601	2.03036
ENSG00000241684.6	ADAMTS9-AS2	0.00709374	0.0205996	0.225176	-4.44098	0.379979	1.68748
ENSG00000245275.8	SAP30L-AS1	0.0132132	0.0332755	0.22488	-4.44681	0.647415	2.87893
ENSG00000163545.11	NUAK2	8.31056e-05	0.000901766	0.224221	-4.45989	3.71434	16.5655
ENSG00000147872.10	PLIN2	0.00347905	0.0119624	0.22158	-4.51304	12.6547	57.111
ENSG00000166750.10	SLFN5	0.0170439	0.0405972	0.220032	-4.5448	11.4309	51.9513
ENSG00000108947.5	EFNB3	0.000908563	0.00443022	0.220024	-4.54496	99.6053	452.702
ENSG00000132554.20	RGS22	0.0453343	0.0884905	0.219624	-4.55323	0.505111	2.29989
ENSG00000123094.15	RASSF8	0.00683068	0.0199719	0.218491	-4.57685	13.8934	63.588
ENSG00000213860.4	RPL21P75	0.00712824	0.0206811	0.217195	-4.60416	0.63299	2.91439
ENSG00000163638.13	ADAMTS9	0.000912781	0.00444694	0.216793	-4.6127	5.86384	27.0481
ENSG00000196104.11	SPOCK3	0.00274425	0.00999987	0.21618	-4.62578	2.05292	9.49636
ENSG00000154975.14	CA10	0.0207568	0.047293	0.214748	-4.65663	1.53257	7.1366
ENSG00000237188.5	RP11-337C18.10	0.0910698	0.154973	0.213547	-4.68282	1.28765	6.02984
ENSG00000151655.19	ITIH2	0.0286502	0.0612837	0.212419	-4.70767	2.20383	10.3749
ENSG00000196839.13	ADA	0.00203381	0.00799524	0.212078	-4.71524	1.03675	4.88851
ENSG00000274750.3	H3C6	0.0180049	0.0424202	0.210254	-4.75616	0.839187	3.99131
ENSG00000075420.13	FNDC3B	0.00180971	0.00730944	0.208875	-4.78755	23.8006	113.946
ENSG00000069974.16	RAB27A	0.00370532	0.0125521	0.208797	-4.78934	2.61679	12.5327
ENSG00000156535.15	CD109	0.0288204	0.0615657	0.208296	-4.80087	2.2502	10.8029
ENSG00000075429.9	CACNG5	0.00035114	0.0022675	0.207908	-4.80983	3.52129	16.9368
ENSG00000148204.12	CRB2	6.19514e-05	0.000749159	0.206273	-4.84794	24.8543	120.492
ENSG00000119900.9	OGFRL1	0.0192141	0.0445883	0.205709	-4.86123	18.2538	88.7359
ENSG00000107798.18	LIPA	0.000628182	0.00341448	0.205651	-4.86261	14.4774	70.3982
ENSG00000158859.10	ADAMTS4	0.00322903	0.0113116	0.205473	-4.86683	1.26557	6.15931
ENSG00000154914.17	USP43	0.000550244	0.00311896	0.205281	-4.87138	1.42229	6.9285
ENSG00000102158.21	MAGT1	0.0118989	0.0306932	0.204677	-4.88574	23.786	116.212
ENSG00000164616.16	FBXL21P	0.00385084	0.0129115	0.202956	-4.92717	0.771757	3.80258
ENSG00000173706.14	HEG1	0.000196835	0.00155443	0.20249	-4.93851	45.5	224.702
ENSG00000101888.12	NXT2	0.00299155	0.0106726	0.202252	-4.94434	2.38671	11.8007
ENSG00000095752.7	IL11	0.0130641	0.0330134	0.19991	-5.00225	0.85347	4.26926
ENSG00000115267.9	IFIH1	0.034571	0.0711506	0.198008	-5.0503	0.906104	4.5761
ENSG00000166340.18	TPP1	0.00158793	0.00660683	0.19792	-5.05255	38.1943	192.979
ENSG00000259332.3	ST20-MTHFS	0.106456	0.175481	0.196454	-5.09024	0.850767	4.33061
ENSG00000139926.16	FRMD6	0.00288292	0.010395	0.196211	-5.09657	8.56376	43.6458
ENSG00000138449.11	SLC40A1	0.00118878	0.00539336	0.196165	-5.09774	3.88014	19.78
ENSG00000149633.12	KIAA1755	0.000950262	0.00458224	0.194924	-5.13022	1.83244	9.40081
ENSG00000164440.15	TXLNB	0.0414762	0.0825052	0.193405	-5.17049	0.551346	2.85073
ENSG00000134352.20	IL6ST	0.00274204	0.00999728	0.193274	-5.17399	37.4858	193.951
ENSG00000109452.12	INPP4B	0.0123563	0.0316078	0.192939	-5.18299	2.06512	10.7035
ENSG00000232320.6	MXRA7P1	0.00485128	0.0153759	0.192651	-5.19072	0.992268	5.15059
ENSG00000113580.15	NR3C1	0.00468005	0.0149484	0.192161	-5.20397	6.82535	35.5189
ENSG00000085563.15	ABCB1	0.00113648	0.00523	0.191604	-5.2191	0.577187	3.0124
ENSG00000148834.13	GSTO1	0.000326236	0.00216238	0.190871	-5.23915	4.05765	21.2587
ENSG00000176845.13	METRNL	0.000193667	0.00153698	0.190533	-5.24844	5.60556	29.4205
ENSG00000184828.10	ZBTB7C	0.00244893	0.00922273	0.189005	-5.29085	1.75328	9.27633
ENSG00000102032.13	RENBP	0.000364566	0.00233447	0.188725	-5.29871	1.81564	9.62056
ENSG00000139793.19	MBNL2	0.0079104	0.0223916	0.188448	-5.3065	10.1928	54.0882
ENSG00000177096.9	PHETA2	0.0159813	0.038599	0.188061	-5.31743	0.630074	3.35038
ENSG00000138735.16	PDE5A	0.000202206	0.00157898	0.187908	-5.32175	3.57862	19.0445
ENSG00000170961.7	HAS2	0.0102988	0.0274299	0.187738	-5.32657	1.83733	9.78664
ENSG00000254692.1	RP11-468E2.1	0.00978143	0.0263626	0.187174	-5.34263	5.7848	30.906
ENSG00000007350.17	TKTL1	0.00466869	0.014924	0.186456	-5.3632	9.99018	53.5793
ENSG00000187994.14	RINL	0.00307405	0.0108967	0.185873	-5.38001	1.02335	5.50563
ENSG00000118997.14	DNAH7	0.00289969	0.0104354	0.18405	-5.4333	3.83911	20.8591
ENSG00000136732.16	GYPC	0.000742174	0.00384403	0.183524	-5.44889	2.8842	15.7157
ENSG00000133106.15	EPSTI1	0.0224329	0.0501912	0.183179	-5.45913	0.467341	2.55127
ENSG00000131981.16	LGALS3	0.00703996	0.0204879	0.181613	-5.5062	8.69022	47.8501
ENSG00000153094.24	BCL2L11	0.00532315	0.0165162	0.18135	-5.51419	4.44608	24.5165
ENSG00000261150.3	EPPK1	0.00018985	0.00151644	0.179429	-5.57324	1.1556	6.44041
ENSG00000136267.14	DGKB	0.00221126	0.00852778	0.179399	-5.57415	2.25762	12.5843
ENSG00000154134.15	ROBO3	2.96833e-05	0.000491603	0.178779	-5.59351	8.57219	47.9486
ENSG00000185650.10	ZFP36L1	2.11899e-05	0.000421509	0.178324	-5.60777	61.2447	343.446
ENSG00000168477.19	TNXB	0.000250507	0.00181157	0.178239	-5.61043	3.81744	21.4175
ENSG00000152558.15	TMEM123	0.000291292	0.00200273	0.178108	-5.61457	34.9822	196.41
ENSG00000164949.8	GEM	0.00558011	0.0171212	0.178032	-5.61697	4.75794	26.7252
ENSG00000160685.13	ZBTB7B	0.00187201	0.0074988	0.177745	-5.62603	3.67858	20.6958
ENSG00000123572.17	NRK	0.0154358	0.0375301	0.177276	-5.64091	0.440151	2.48285
ENSG00000262580.5	RP11-334C17.5	0.00257385	0.0095648	0.176635	-5.66139	0.727738	4.12001
ENSG00000167081.18	PBX3	0.00164831	0.00679865	0.175175	-5.70857	8.12605	46.3881
ENSG00000123104.12	ITPR2	0.00206879	0.00809704	0.174806	-5.72063	5.26185	30.1011
ENSG00000077713.19	SLC25A43	0.0209277	0.0476148	0.174566	-5.72849	0.986528	5.65132
ENSG00000205038.12	PKHD1L1	0.032955	0.0684568	0.174018	-5.74654	0.530028	3.04582
ENSG00000184254.17	ALDH1A3	0.00743652	0.021386	0.173996	-5.74724	1.39941	8.04275
ENSG00000167723.15	TRPV3	0.0117325	0.0303762	0.173994	-5.74734	0.693251	3.98434
ENSG00000124216.4	SNAI1	0.0166086	0.0398026	0.17317	-5.77467	0.548486	3.16733
ENSG00000168994.14	PXDC1	0.00383034	0.0128724	0.172285	-5.80435	5.7227	33.2166
ENSG00000238105.7	GOLGA2P5	0.000197791	0.00155815	0.172201	-5.80718	1.08364	6.29288
ENSG00000112902.12	SEMA5A	0.000531559	0.00304097	0.171666	-5.82526	14.5313	84.6483
ENSG00000142632.17	ARHGEF19	0.00117264	0.00535194	0.171388	-5.83472	1.42895	8.33752
ENSG00000181381.15	DDX60L	0.00526034	0.0163717	0.170568	-5.86277	1.57783	9.25043
ENSG00000135862.6	LAMC1	0.000230645	0.00170954	0.169589	-5.8966	53.5458	315.738
ENSG00000125148.7	MT2A	0.00157923	0.00658402	0.167542	-5.96867	2.58366	15.421
ENSG00000183833.16	CFAP91	0.000538438	0.00306721	0.166808	-5.99493	4.96134	29.7429
ENSG00000175600.16	SUGCT	0.00475573	0.0151299	0.16507	-6.05802	0.529665	3.20872
ENSG00000109861.17	CTSC	1.42423e-05	0.000347864	0.164299	-6.08645	9.50905	57.8763
ENSG00000178150.10	ZNF114	0.00534605	0.0165742	0.164242	-6.08859	0.973468	5.92705
ENSG00000235174.1	RPL39P3	0.143616	0.223661	0.16358	-6.11323	5.30721	32.4442
ENSG00000111331.14	OAS3	0.00411858	0.0135571	0.163056	-6.13286	2.19676	13.4724
ENSG00000166689.16	PLEKHA7	1.38154e-05	0.000342123	0.161536	-6.19056	13.8822	85.9384
ENSG00000280441.3	CH507-528H12.1	0.00588703	0.0178311	0.16147	-6.19308	0.586784	3.634
ENSG00000111885.7	MAN1A1	0.00384334	0.0128946	0.160986	-6.21172	6.47313	40.2092
ENSG00000110446.12	SLC15A3	0.00731688	0.0211176	0.160857	-6.21671	0.336658	2.0929
ENSG00000204264.12	PSMB8	0.0075204	0.0215526	0.160696	-6.22293	2.62406	16.3293
ENSG00000081479.15	LRP2	0.00108636	0.00506472	0.16036	-6.23598	2.36706	14.7609
ENSG00000197558.13	SSPOP	0.00152768	0.00642588	0.160208	-6.24187	2.87274	17.9313
ENSG00000152580.9	IGSF10	0.00441073	0.0143017	0.159767	-6.25912	0.455002	2.84791
ENSG00000186951.16	PPARA	0.000231057	0.00171169	0.159621	-6.26482	8.54941	53.5605
ENSG00000185112.6	FAM43A	0.000226692	0.00169348	0.158975	-6.29029	3.06336	19.2694
ENSG00000198113.3	TOR4A	0.00180567	0.00730049	0.158857	-6.29498	0.643109	4.04836
ENSG00000180660.8	MAB21L1	0.0018887	0.0075468	0.158323	-6.31621	2.39082	15.1009
ENSG00000136160.17	EDNRB	0.0130659	0.0330134	0.156536	-6.38832	16.8284	107.505
ENSG00000060138.13	YBX3	0.000758428	0.0039008	0.156386	-6.39443	16.4324	105.076
ENSG00000121060.19	TRIM25	0.000256202	0.00183703	0.156343	-6.39619	8.72321	55.7953
ENSG00000116962.15	NID1	0.00024888	0.0018055	0.156222	-6.40114	12.1231	77.6019
ENSG00000130303.14	BST2	0.0127252	0.0324128	0.155273	-6.44027	0.529543	3.4104
ENSG00000113494.17	PRLR	0.00832612	0.0233256	0.154997	-6.45173	1.54719	9.98208
ENSG00000105974.13	CAV1	0.00896271	0.0246613	0.154609	-6.46793	3.53951	22.8933
ENSG00000197496.6	SLC2A10	0.000924817	0.00448897	0.154558	-6.47008	8.31741	53.8143
ENSG00000114529.13	C3orf52	0.00824061	0.0231265	0.154027	-6.49238	0.71489	4.64134
ENSG00000162745.11	OLFML2B	0.000669787	0.00357316	0.153441	-6.51714	4.39394	28.636
ENSG00000181804.15	SLC9A9	0.00337575	0.0116898	0.15324	-6.52571	1.25209	8.17079
ENSG00000138685.17	FGF2	0.00345756	0.0119114	0.152811	-6.54405	7.76595	50.8208
ENSG00000272419.6	LINC01145	0.00614623	0.0184248	0.152334	-6.56453	1.05894	6.95147
ENSG00000150907.10	FOXO1	0.00941941	0.0256149	0.152116	-6.57393	5.09466	33.492
ENSG00000132274.16	TRIM22	0.00299411	0.0106771	0.151914	-6.58269	7.06848	46.5296
ENSG00000125347.15	IRF1	0.0014565	0.00618972	0.151512	-6.60015	2.18535	14.4236
ENSG00000221955.11	SLC12A8	0.00454734	0.0146558	0.149999	-6.66673	1.11335	7.42242
ENSG00000205413.8	SAMD9	0.020317	0.0465222	0.149454	-6.69102	0.948979	6.34964
ENSG00000232110.9	RP11-149I23.3	0.00331058	0.0115213	0.149109	-6.70648	0.393537	2.63925
ENSG00000149972.11	CNTN5	0.0114402	0.0297732	0.148194	-6.7479	1.85721	12.5322
ENSG00000068781.21	STON1-GTF2A1L	0.0401583	0.0803317	0.14716	-6.79534	0.965168	6.55864
ENSG00000213928.9	IRF9	0.00148922	0.00629711	0.146171	-6.84129	6.38877	43.7075
ENSG00000167244.21	IGF2	0.000189604	0.00151523	0.145806	-6.85843	32.0608	219.887
ENSG00000139192.12	TAPBPL	0.00554828	0.0170594	0.145461	-6.87467	0.575235	3.95455
ENSG00000181045.15	SLC26A11	2.08703e-05	0.000417899	0.145348	-6.88002	5.88995	40.523
ENSG00000092607.15	TBX15	0.00368913	0.0125184	0.145338	-6.88053	0.686653	4.72454
ENSG00000187498.16	COL4A1	9.07519e-05	0.000959352	0.144872	-6.90264	17.1365	118.287
ENSG00000163661.4	PTX3	0.0065534	0.0193598	0.143218	-6.98238	5.10998	35.6798
ENSG00000184371.14	CSF1	0.00209245	0.00816773	0.14313	-6.98667	8.59001	60.0156
ENSG00000166426.8	CRABP1	0.000289895	0.0019958	0.143085	-6.98885	4.18609	29.256
ENSG00000140285.12	FGF7	0.0337963	0.0699239	0.143025	-6.99179	0.353588	2.47221
ENSG00000131669.10	NINJ1	0.000139047	0.00124375	0.142789	-7.00333	5.83845	40.8886
ENSG00000129007.16	CALML4	0.00037444	0.00237535	0.142488	-7.01811	1.02968	7.22642
ENSG00000138496.17	PARP9	0.00199876	0.00789031	0.142246	-7.0301	4.18007	29.3863
ENSG00000011422.12	PLAUR	0.000450367	0.00270271	0.141848	-7.04979	1.99707	14.0789
ENSG00000165949.12	IFI27	0.00940214	0.0255852	0.141726	-7.05587	0.674665	4.76035
ENSG00000166292.12	TMEM100	0.00197342	0.00781528	0.141503	-7.06701	0.604116	4.26929
ENSG00000008226.20	DLEC1	0.00101621	0.0048169	0.141282	-7.07806	1.15788	8.19557
ENSG00000117707.16	PROX1	0.0105244	0.0278597	0.140786	-7.10297	1.95398	13.879
ENSG00000183508.5	TENT5C	0.00478301	0.0151986	0.140597	-7.11252	1.79138	12.7413
ENSG00000163378.14	EOGT	0.00620234	0.0185654	0.140218	-7.13175	1.40986	10.0548
ENSG00000118849.10	RARRES1	0.0385371	0.0775818	0.140111	-7.13719	0.374368	2.67194
ENSG00000165895.19	ARHGAP42	0.000383475	0.00241698	0.139948	-7.1455	3.93372	28.1084
ENSG00000258744.2	RP11-80A15.1	0.00747858	0.0214514	0.139847	-7.15066	0.665938	4.76189
ENSG00000137693.14	YAP1	1.93378e-05	0.000406488	0.139842	-7.15093	35.2532	252.093
ENSG00000197822.12	OCLN	0.000651722	0.00350414	0.139767	-7.15475	3.21468	23.0003
ENSG00000136826.15	KLF4	0.00547774	0.0169139	0.139228	-7.18249	1.21523	8.72837
ENSG00000185532.20	PRKG1	5.29524e-05	0.000693089	0.13813	-7.23956	6.097	44.1396
ENSG00000095587.9	TLL2	0.00126811	0.00562642	0.138065	-7.24299	0.61491	4.45379
ENSG00000144824.21	PHLDB2	0.000411686	0.00253116	0.138052	-7.24367	3.30171	23.9165
ENSG00000020181.18	ADGRA2	1.02359e-05	0.000296376	0.137759	-7.25905	4.2417	30.7907
ENSG00000102024.18	PLS3	1.9549e-05	0.000407407	0.137121	-7.29285	15.9309	116.182
ENSG00000164342.13	TLR3	0.0203715	0.0466004	0.136406	-7.33108	0.551364	4.04209
ENSG00000169756.16	LIMS1	0.000663151	0.00354633	0.136198	-7.34225	7.18716	52.7699
ENSG00000168386.19	FILIP1L	0.00404345	0.0133756	0.13575	-7.36646	5.44321	40.0972
ENSG00000166949.17	SMAD3	2.1751e-05	0.000428131	0.134925	-7.41152	16.8623	124.975
ENSG00000108771.13	DHX58	0.0113427	0.0295673	0.134676	-7.42522	0.527978	3.92035
ENSG00000206538.9	VGLL3	0.0223016	0.0500104	0.134559	-7.4317	1.94288	14.4389
ENSG00000213853.10	EMP2	9.13608e-05	0.000961355	0.134281	-7.44709	11.628	86.5946
ENSG00000274605.2	PCCA-DT	0.00395657	0.0131588	0.134272	-7.44759	0.722428	5.38035
ENSG00000157617.17	C2CD2	0.000514038	0.00297467	0.133699	-7.47949	4.23229	31.6553
ENSG00000186470.14	BTN3A2	0.00595868	0.0180209	0.133675	-7.48082	1.83116	13.6986
ENSG00000077150.20	NFKB2	0.000998854	0.00476191	0.132189	-7.56493	2.80521	21.2212
ENSG00000198795.11	ZNF521	5.25521e-05	0.000690101	0.13089	-7.63998	14.0141	107.067
ENSG00000111799.22	COL12A1	0.000372774	0.00236907	0.130816	-7.64433	21.6003	165.12
ENSG00000017427.17	IGF1	0.00162261	0.00672471	0.130264	-7.67675	2.66962	20.494
ENSG00000125733.18	TRIP10	5.25138e-05	0.000690101	0.129978	-7.69363	6.4291	49.4631
ENSG00000204257.15	HLA-DMA	0.00177201	0.00719702	0.129908	-7.69776	0.374284	2.88115
ENSG00000204767.4	INSYN2B	0.00268492	0.00986149	0.129711	-7.70946	1.70153	13.1179
ENSG00000050555.19	LAMC3	0.00131808	0.00579326	0.129693	-7.7105	1.97319	15.2143
ENSG00000176046.9	NUPR1	0.00143235	0.00612042	0.129661	-7.7124	2.85844	22.0455
ENSG00000157502.13	PWWP3B	0.000309079	0.00208482	0.129521	-7.72078	0.929954	7.17997
ENSG00000144802.11	NFKBIZ	0.00147334	0.0062464	0.129516	-7.72104	1.63034	12.5879
ENSG00000171365.17	CLCN5	1.61302e-05	0.000370302	0.129039	-7.74962	10.8319	83.9432
ENSG00000100439.10	ABHD4	0.000565745	0.00318133	0.128861	-7.7603	15.6897	121.757
ENSG00000164188.9	RANBP3L	0.00425214	0.0139155	0.128857	-7.76054	0.649204	5.03817
ENSG00000287281.1	RP11-396D4.2	0.00102674	0.00485447	0.128036	-7.81031	0.412096	3.21859
ENSG00000162804.14	SNED1	1.79492e-05	0.000391263	0.127911	-7.81794	3.57177	27.9239
ENSG00000089250.19	NOS1	0.00119915	0.00541764	0.12784	-7.82231	0.382851	2.99478
ENSG00000053328.9	METTL24	0.0076734	0.0218674	0.127388	-7.85006	0.441117	3.4628
ENSG00000180881.19	CAPS2	0.00437551	0.0142326	0.127144	-7.86511	0.866685	6.81658
ENSG00000186684.14	CYP27C1	0.0127782	0.0325067	0.127043	-7.87136	0.4967	3.9097
ENSG00000100311.17	PDGFB	0.00713348	0.0206925	0.126843	-7.88379	0.673602	5.31053
ENSG00000167705.12	RILP	0.00863648	0.0240024	0.126841	-7.88389	0.351139	2.76834
ENSG00000183579.16	ZNRF3	5.96601e-06	0.000244242	0.126158	-7.9266	18.7801	148.862
ENSG00000126453.10	BCL2L12	3.25585e-05	0.000528278	0.125908	-7.94228	1.25201	9.94384
ENSG00000064655.19	EYA2	0.000849394	0.0042276	0.125762	-7.95154	1.05442	8.38426
ENSG00000137691.13	CFAP300	0.00364356	0.0124066	0.125689	-7.95616	0.815304	6.48669
ENSG00000049860.14	HEXB	0.000753627	0.00388286	0.12554	-7.96558	10.3821	82.6995
ENSG00000004799.8	PDK4	0.0152087	0.037079	0.125466	-7.97031	0.732037	5.83456
ENSG00000288550.2	RP11-1020A11.3	0.0202257	0.0463461	0.125438	-7.97208	1.12134	8.93942
ENSG00000189058.9	APOD	0.000814867	0.00409783	0.124751	-8.01596	1.84716	14.8068
ENSG00000196208.14	GREB1	0.000110224	0.00107786	0.124647	-8.02266	2.38425	19.128
ENSG00000281398.4	SNHG4	0.00684328	0.0199916	0.124171	-8.05342	0.455231	3.66617
ENSG00000025708.14	TYMP	0.00257434	0.0095648	0.123952	-8.06764	0.565621	4.56323
ENSG00000139874.6	SSTR1	0.00505759	0.0158886	0.123952	-8.06766	0.571517	4.61081
ENSG00000149451.18	ADAM33	0.00267495	0.00982969	0.123722	-8.08261	1.39342	11.2625
ENSG00000142494.13	SLC47A1	0.000705708	0.00370465	0.122969	-8.13213	0.392186	3.18931
ENSG00000128016.7	ZFP36	0.00569667	0.0173693	0.122937	-8.13426	1.43645	11.6845
ENSG00000184898.7	RBM43	0.00448242	0.014496	0.122018	-8.19554	1.74236	14.2796
ENSG00000181481.14	RNF135	0.000164835	0.00138731	0.121549	-8.22716	1.13396	9.32926
ENSG00000112419.14	PHACTR2	0.000102458	0.00103786	0.12106	-8.26034	7.7728	64.206
ENSG00000107249.24	GLIS3	0.0058374	0.0177209	0.120961	-8.26715	11.1667	92.3168
ENSG00000115828.17	QPCT	0.00674433	0.0197907	0.1209	-8.27128	0.283264	2.34296
ENSG00000112837.17	TBX18	0.000710425	0.00372069	0.12089	-8.27202	0.459879	3.80413
ENSG00000125355.16	TMEM255A	9.19204e-05	0.000966609	0.120676	-8.28663	1.74211	14.4363
ENSG00000151575.14	TEX9	0.00039504	0.00246758	0.120551	-8.29523	2.61551	21.6962
ENSG00000166033.13	HTRA1	0.000346961	0.00224736	0.120458	-8.30162	23.1252	191.977
ENSG00000235750.10	KIAA0040	0.00571957	0.0174281	0.119685	-8.35526	0.637541	5.32682
ENSG00000120549.18	KIAA1217	5.85181e-05	0.000730771	0.119336	-8.37971	9.54983	80.0249
ENSG00000087076.9	HSD17B14	0.000116546	0.00111345	0.119089	-8.39705	2.8691	24.092
ENSG00000158457.6	TSPAN33	0.00015153	0.00131937	0.11895	-8.40687	4.38448	36.8598
ENSG00000082556.14	OPRK1	0.000110637	0.00107927	0.118635	-8.42923	0.788151	6.64351
ENSG00000105639.20	JAK3	0.000205527	0.00159328	0.118622	-8.43013	0.78063	6.58081
ENSG00000128683.14	GAD1	0.00412991	0.013586	0.118596	-8.43197	0.526763	4.44165
ENSG00000163435.16	ELF3	0.00319632	0.0112309	0.118166	-8.46269	0.450335	3.81105
ENSG00000065485.20	PDIA5	0.000536672	0.0030604	0.118114	-8.46638	5.05982	42.8383
ENSG00000172493.23	AFF1	3.18877e-06	0.000181577	0.117953	-8.47794	17.712	150.161
ENSG00000184113.10	CLDN5	0.000389151	0.00244316	0.117611	-8.50261	2.45901	20.908
ENSG00000256751.6	PLBD1-AS1	0.00116294	0.00532432	0.11758	-8.50483	0.438444	3.72889
ENSG00000243244.7	STON1	0.000942274	0.00455716	0.117444	-8.51471	11.9281	101.564
ENSG00000131941.8	RHPN2	0.000551935	0.00312633	0.117018	-8.54571	8.11246	69.3268
ENSG00000171570.11	RAB4B-EGLN2	0.0799456	0.139459	0.117015	-8.5459	0.873263	7.46282
ENSG00000232653.8	GOLGA8N	0.00352195	0.0120711	0.116692	-8.56956	0.489407	4.194
ENSG00000105877.18	DNAH11	0.000120893	0.00113582	0.116513	-8.58271	1.26734	10.8772
ENSG00000166710.21	B2M	0.00905255	0.0248403	0.116458	-8.58679	41.0781	352.729
ENSG00000119147.10	ECRG4	0.00049722	0.00290036	0.11631	-8.59768	1.13384	9.74836
ENSG00000128342.5	LIF	0.000298011	0.00203142	0.115921	-8.62657	2.58312	22.2835
ENSG00000003989.18	SLC7A2	0.000445851	0.00268767	0.11569	-8.64381	2.61421	22.5968
ENSG00000125844.16	RRBP1	4.67117e-05	0.000647308	0.11563	-8.64829	20.975	181.398
ENSG00000082438.18	COBLL1	0.000878008	0.00432987	0.115379	-8.66712	4.89779	42.4497
ENSG00000087116.16	ADAMTS2	0.000116732	0.00111345	0.115337	-8.67026	4.94289	42.8561
ENSG00000188060.8	RAB42	0.000840904	0.00419381	0.114996	-8.69597	0.958895	8.33852
ENSG00000143545.10	RAB13	0.000130583	0.00119128	0.114794	-8.71126	9.31947	81.1843
ENSG00000108932.12	SLC16A6	0.000222716	0.00167397	0.114686	-8.71946	1.03767	9.04793
ENSG00000123609.11	NMI	0.00664726	0.0195758	0.11448	-8.73519	0.33702	2.94394
ENSG00000170425.4	ADORA2B	0.000333659	0.00219346	0.113955	-8.77536	1.31801	11.566
ENSG00000141753.7	IGFBP4	0.000188423	0.00150729	0.113845	-8.78387	15.0361	132.075
ENSG00000222041.11	CYTOR	0.00765889	0.0218376	0.113024	-8.84766	0.714957	6.3257
ENSG00000108950.12	FAM20A	0.000218898	0.0016564	0.112814	-8.86413	0.4858	4.3062
ENSG00000118503.15	TNFAIP3	0.00391979	0.0130853	0.11278	-8.86686	1.52256	13.5004
ENSG00000163840.10	DTX3L	0.00771243	0.0219357	0.112612	-8.88002	3.28901	29.2064
ENSG00000170745.12	KCNS3	0.00657486	0.0193911	0.112246	-8.90901	0.961954	8.57006
ENSG00000234546.4	LNCTAM34A	0.00332054	0.0115435	0.112236	-8.90979	0.38949	3.47028
ENSG00000171522.6	PTGER4	0.0111844	0.0292257	0.112167	-8.91531	0.661938	5.90138
ENSG00000258584.2	FAM181A-AS1	0.000491514	0.00287699	0.112023	-8.9267	0.810956	7.23916
ENSG00000182329.14	KIAA2012	0.00030368	0.00205879	0.111914	-8.93544	0.416238	3.71927
ENSG00000159674.12	SPON2	5.5064e-06	0.000238543	0.111495	-8.969	2.97262	26.6615
ENSG00000104450.13	SPAG1	0.00103348	0.0048734	0.111189	-8.99368	3.27829	29.4839
ENSG00000088836.14	SLC4A11	0.000900657	0.00440636	0.110756	-9.02888	0.389229	3.5143
ENSG00000183145.9	RIPPLY3	0.000647996	0.00348939	0.110602	-9.04143	0.381708	3.45119
ENSG00000087494.16	PTHLH	0.000554922	0.00313492	0.109385	-9.142	0.400753	3.66368
ENSG00000168874.13	ATOH8	5.11893e-06	0.00023074	0.10915	-9.16171	2.59506	23.7752
ENSG00000170545.17	SMAGP	0.000219117	0.001657	0.108991	-9.17504	0.51283	4.70524
ENSG00000222009.8	BTBD19	0.00081868	0.00411056	0.108453	-9.22057	1.21167	11.1723
ENSG00000155761.14	SPAG17	0.00184757	0.00743244	0.108382	-9.22664	1.28658	11.8708
ENSG00000133640.20	LRRIQ1	5.65553e-05	0.000718663	0.108351	-9.22926	2.65167	24.4729
ENSG00000176971.4	FIBIN	0.00823184	0.0231202	0.108128	-9.24829	7.36824	68.1436
ENSG00000137962.13	ARHGAP29	0.00102289	0.00483913	0.107981	-9.2609	4.26246	39.4743
ENSG00000166289.6	PLEKHF1	0.00234496	0.00891273	0.107949	-9.26363	0.857452	7.94312
ENSG00000244486.9	SCARF2	1.65079e-05	0.000375749	0.107216	-9.327	3.83808	35.7978
ENSG00000142961.15	MOB3C	6.01626e-05	0.000739917	0.106797	-9.36358	1.04923	9.82457
ENSG00000169871.13	TRIM56	0.000156502	0.00134785	0.106119	-9.42336	9.61043	90.5625
ENSG00000204219.11	TCEA3	0.000736376	0.00382539	0.106027	-9.43157	0.496683	4.6845
ENSG00000010379.16	SLC6A13	0.0072747	0.0210224	0.10598	-9.43573	0.426977	4.02884
ENSG00000101955.15	SRPX	0.00304203	0.0108043	0.105926	-9.44054	1.30568	12.3263
ENSG00000122420.10	PTGFR	0.0012186	0.00547297	0.10583	-9.44909	0.622878	5.88564
ENSG00000132122.12	SPATA6	0.000175248	0.00144198	0.105659	-9.46444	5.03786	47.6805
ENSG00000126709.16	IFI6	0.0032202	0.0112925	0.10557	-9.47237	4.10251	38.8605
ENSG00000130037.5	KCNA5	0.00344369	0.0118662	0.105522	-9.47673	0.747714	7.08588
ENSG00000121005.9	CRISPLD1	0.000230132	0.00170732	0.105505	-9.47825	9.07371	86.0029
ENSG00000169436.17	COL22A1	0.000742167	0.00384403	0.105492	-9.47937	3.3492	31.7483
ENSG00000154760.14	SLFN13	0.0043037	0.0140514	0.105276	-9.4988	0.868768	8.25225
ENSG00000189184.12	PCDH18	0.00024582	0.00178978	0.104927	-9.53043	7.69088	73.2973
ENSG00000213689.14	TREX1	0.00106747	0.00498683	0.104904	-9.5325	1.55386	14.8122
ENSG00000234745.13	HLA-B	0.00091692	0.00445738	0.104749	-9.54661	13.9015	132.712
ENSG00000124782.20	RREB1	2.74566e-05	0.000475932	0.104321	-9.5858	2.78465	26.6931
ENSG00000118292.9	C1orf54	0.00397712	0.013208	0.103528	-9.65923	0.790653	7.6371
ENSG00000075035.10	WSCD2	0.00564001	0.0172495	0.103087	-9.70052	3.6093	35.0121
ENSG00000177694.16	NAALADL2	0.000758148	0.00390061	0.102691	-9.73798	1.03156	10.0453
ENSG00000276855.1	CTD-3157E16.2	0.0021436	0.00831883	0.102659	-9.74101	0.58402	5.68895
ENSG00000167601.12	AXL	9.86508e-05	0.00101283	0.102653	-9.74154	5.99021	58.3539
ENSG00000170419.11	VSTM2A	0.000410724	0.00252718	0.102037	-9.80034	2.89725	28.394
ENSG00000180287.17	PLD5	0.00118615	0.00538446	0.101761	-9.82691	1.87612	18.4364
ENSG00000163131.12	CTSS	0.002465	0.00926472	0.101699	-9.83295	0.519689	5.11007
ENSG00000173193.15	PARP14	0.00259006	0.00959936	0.101265	-9.87508	5.01853	49.5584
ENSG00000106809.11	OGN	0.000906273	0.00442439	0.10124	-9.87752	1.25672	12.4133
ENSG00000259399.1	TGIF2-RAB5IF	0.0229126	0.0510943	0.101044	-9.8967	1.02039	10.0984
ENSG00000160221.18	GATD3A	0.00011589	0.00111159	0.101039	-9.89716	2.04091	20.1992
ENSG00000259417.3	CTXND1	0.00115681	0.00530838	0.100986	-9.90236	1.75847	17.413
ENSG00000182118.8	FAM89A	0.000890236	0.0043727	0.100949	-9.906	1.6927	16.7678
ENSG00000105792.19	CFAP69	0.000133578	0.00121104	0.100277	-9.97239	1.22764	12.2425
ENSG00000011052.21	NME1-NME2	0.142361	0.221901	0.100009	-9.9991	2.37477	23.7455
ENSG00000137203.15	TFAP2A	0.00289829	0.0104327	0.0998897	-10.011	0.390452	3.90883
ENSG00000149201.10	CCDC81	0.000496255	0.00289734	0.0998425	-10.0158	1.19797	11.9986
ENSG00000095739.11	BAMBI	0.000770999	0.00395068	0.0997558	-10.0245	5.19816	52.1089
ENSG00000162755.14	KLHDC9	0.000196538	0.00155286	0.0994669	-10.0536	1.06498	10.7069
ENSG00000151929.10	BAG3	0.00476916	0.0151606	0.0991832	-10.0824	5.91772	59.6646
ENSG00000247081.8	BAALC-AS1	0.0015559	0.00650875	0.0990241	-10.0985	1.32771	13.4079
ENSG00000137331.12	IER3	2.18873e-05	0.000428305	0.0988226	-10.1191	8.19431	82.9194
ENSG00000018408.15	WWTR1	0.00280812	0.0101743	0.098713	-10.1304	16.6895	169.071
ENSG00000088882.8	CPXM1	2.74471e-06	0.000170055	0.0982247	-10.1807	17.4163	177.311
ENSG00000078114.19	NEBL	0.00372923	0.0126065	0.0981563	-10.1878	15.9467	162.463
ENSG00000183778.18	B3GALT5	1.77447e-05	0.000390067	0.0979625	-10.208	3.10127	31.6577
ENSG00000188921.14	HACD4	0.00136897	0.00593406	0.0978447	-10.2203	1.12849	11.5335
ENSG00000171604.12	CXXC5	4.59408e-05	0.00063994	0.0974753	-10.259	22.657	232.439
ENSG00000153993.14	SEMA3D	0.00165972	0.0068326	0.0970384	-10.3052	0.748749	7.716
ENSG00000164111.15	ANXA5	6.24393e-05	0.000751661	0.096805	-10.33	51.2902	529.831
ENSG00000166831.9	RBPMS2	4.82045e-05	0.00065777	0.0967996	-10.3306	0.793842	8.20088
ENSG00000142552.8	RCN3	0.000121186	0.0011379	0.0966426	-10.3474	1.60993	16.6586
ENSG00000065308.5	TRAM2	7.92253e-06	0.000269921	0.0964878	-10.364	11.4944	119.128
ENSG00000130413.15	STK33	2.90597e-05	0.000487672	0.0958765	-10.4301	4.65333	48.5346
ENSG00000134107.5	BHLHE40	3.29394e-06	0.000184173	0.0956134	-10.4588	15.2593	159.593
ENSG00000197748.13	CFAP43	0.000221044	0.00166765	0.0955355	-10.4673	3.14325	32.9014
ENSG00000111058.8	ACSS3	0.000514983	0.00297799	0.0948861	-10.539	4.09598	43.1673
ENSG00000139117.14	CPNE8	0.00256367	0.00953623	0.0945456	-10.5769	1.43798	15.2094
ENSG00000151617.17	EDNRA	0.00188114	0.00752596	0.0944424	-10.5885	2.07929	22.0165
ENSG00000182179.13	UBA7	0.00040396	0.00250335	0.0942195	-10.6135	1.20572	12.7969
ENSG00000034239.11	EFCAB1	0.000420945	0.00257428	0.0940933	-10.6278	3.0373	32.2797
ENSG00000181085.15	MAPK15	0.00153461	0.00644006	0.0939126	-10.6482	4.8938	52.1101
ENSG00000111801.16	BTN3A3	0.00149706	0.00632193	0.0937669	-10.6647	1.43901	15.3467
ENSG00000113721.14	PDGFRB	5.73602e-05	0.0007231	0.0936431	-10.6788	14.3379	153.112
ENSG00000106484.16	MEST	4.2534e-05	0.000612695	0.0934049	-10.7061	41.3458	442.651
ENSG00000142156.16	COL6A1	9.8985e-06	0.000289924	0.0930113	-10.7514	44.9113	482.858
ENSG00000259426.6	RP11-253M7.1	0.00266993	0.00982051	0.0930003	-10.7527	0.450041	4.83914
ENSG00000106624.11	AEBP1	1.0554e-05	0.000299222	0.0928846	-10.7661	22.7857	245.312
ENSG00000165424.7	ZCCHC24	2.90455e-05	0.000487672	0.0928408	-10.7711	4.86012	52.3489
ENSG00000054598.9	FOXC1	0.00326973	0.0114238	0.0927657	-10.7798	1.15321	12.4315
ENSG00000188783.6	PRELP	0.000781252	0.00397992	0.0927214	-10.785	1.1083	11.953
ENSG00000106211.10	HSPB1	8.25815e-07	0.000109257	0.0926817	-10.7896	15.8813	171.353
ENSG00000121064.13	SCPEP1	0.000348048	0.00225206	0.0925486	-10.8051	3.41634	36.914
ENSG00000103966.11	EHD4	0.00125321	0.00558462	0.0923645	-10.8267	2.42272	26.23
ENSG00000136859.10	ANGPTL2	9.66356e-06	0.000289924	0.0923191	-10.832	5.02906	54.4748
ENSG00000184232.9	OAF	1.24336e-06	0.000122406	0.0917179	-10.903	4.49266	48.9834
ENSG00000159714.12	ZDHHC1	6.91597e-05	0.000804207	0.0913845	-10.9428	2.93683	32.1371
ENSG00000161921.17	CXCL16	0.00497081	0.0156866	0.0913697	-10.9446	0.869376	9.51494
ENSG00000133138.20	TBC1D8B	7.56041e-05	0.00085198	0.0911772	-10.9677	1.28228	14.0636
ENSG00000179603.18	GRM8	0.000206619	0.00159865	0.0910246	-10.986	6.31248	69.3492
ENSG00000119922.11	IFIT2	0.00842908	0.0235524	0.0909577	-10.9941	1.32846	14.6053
ENSG00000137880.6	GCHFR	5.49419e-05	0.000709608	0.0909347	-10.9969	0.946544	10.4091
ENSG00000116745.7	RPE65	0.000161306	0.00136815	0.0907124	-11.0238	1.24608	13.7366
ENSG00000245532.9	NEAT1	0.00262715	0.00969368	0.0905492	-11.0437	9.78184	108.028
ENSG00000116678.20	LEPR	0.000990589	0.00472532	0.0903884	-11.0634	2.86357	31.6808
ENSG00000136205.17	TNS3	2.39818e-05	0.000445412	0.0903495	-11.0681	15.9394	176.419
ENSG00000129009.13	ISLR	4.83447e-05	0.000659122	0.0902794	-11.0767	4.63287	51.3171
ENSG00000196352.16	CD55	0.000493429	0.00288559	0.0900366	-11.1066	1.80256	20.0203
ENSG00000150893.11	FREM2	0.000329601	0.00217232	0.0898221	-11.1331	3.70336	41.2299
ENSG00000134853.12	PDGFRA	7.3787e-05	0.000836791	0.0897509	-11.1419	5.34963	59.6053
ENSG00000161381.14	PLXDC1	0.000289953	0.0019958	0.089678	-11.151	4.39657	49.0261
ENSG00000165655.17	ZNF503	5.934e-05	0.000737157	0.0895554	-11.1663	3.21236	35.87
ENSG00000121440.15	PDZRN3	1.60636e-06	0.000131641	0.0894779	-11.1759	6.85015	76.5569
ENSG00000115468.12	EFHD1	3.40058e-05	0.00053922	0.0893549	-11.1913	8.18612	91.6135
ENSG00000106049.9	HIBADH	4.81182e-05	0.000657616	0.0893215	-11.1955	4.61332	51.6485
ENSG00000104327.7	CALB1	0.000679432	0.00361021	0.0887003	-11.2739	2.17107	24.4765
ENSG00000106034.18	CPED1	0.00161124	0.0066903	0.0886297	-11.2829	0.240348	2.71182
ENSG00000119698.12	PPP4R4	0.00378175	0.0127411	0.0884365	-11.3075	1.06474	12.0396
ENSG00000225614.4	ZNF469	0.000346014	0.00224661	0.0882773	-11.3279	1.70823	19.3508
ENSG00000104361.10	NIPAL2	0.00502661	0.015813	0.088062	-11.3556	0.634668	7.20706
ENSG00000117152.14	RGS4	0.000318142	0.00212621	0.0880025	-11.3633	3.6701	41.7046
ENSG00000173376.14	NDNF	0.00463446	0.0148471	0.0878495	-11.3831	1.61587	18.3937
ENSG00000158352.17	SHROOM4	0.000667249	0.00356199	0.0876218	-11.4127	0.996037	11.3674
ENSG00000258818.4	RNASE4	0.0135005	0.0337871	0.0867992	-11.5208	0.669704	7.71555
ENSG00000278962.1	RP11-399B17.1	0.00703424	0.020479	0.0867486	-11.5276	0.399344	4.60347
ENSG00000119655.11	NPC2	2.00672e-05	0.000411787	0.0865054	-11.56	12.3074	142.273
ENSG00000154864.13	PIEZO2	0.000312087	0.00209556	0.0864656	-11.5653	7.32855	84.7569
ENSG00000089041.17	P2RX7	0.00146435	0.00621157	0.0863482	-11.581	0.876575	10.1516
ENSG00000177337.8	DLGAP1-AS1	0.00276454	0.010055	0.0861349	-11.6097	0.682203	7.92017
ENSG00000119917.15	IFIT3	0.00365112	0.0124209	0.0859682	-11.6322	1.32166	15.3738
ENSG00000139800.8	ZIC5	0.000115682	0.00111119	0.0857867	-11.6568	8.2951	96.6944
ENSG00000134115.13	CNTN6	0.0138509	0.0344231	0.0857004	-11.6686	1.12928	13.177
ENSG00000135736.6	CCDC102A	3.2441e-05	0.000526903	0.085237	-11.732	1.43504	16.8359
ENSG00000150457.9	LATS2	0.000475271	0.00280702	0.0851642	-11.742	2.49178	29.2586
ENSG00000112539.15	C6orf118	1.59052e-05	0.000367239	0.0850744	-11.7544	1.42119	16.7052
ENSG00000205213.14	LGR4	0.00122825	0.00550245	0.0850379	-11.7595	8.01204	94.2173
ENSG00000164850.15	GPER1	0.000276375	0.00193078	0.0846262	-11.8167	0.670122	7.91862
ENSG00000188313.13	PLSCR1	0.00226397	0.00868515	0.0846032	-11.8199	1.83221	21.6565
ENSG00000008394.13	MGST1	0.00768603	0.0218934	0.0844992	-11.8344	4.49595	53.207
ENSG00000144843.11	ADPRH	0.000990503	0.00472532	0.0840753	-11.8941	1.1285	13.4225
ENSG00000156869.14	FRRS1	0.00462683	0.0148358	0.0839456	-11.9125	0.378607	4.51015
ENSG00000243660.11	ZNF487	2.05377e-05	0.000415544	0.0832719	-12.0088	1.29869	15.5957
ENSG00000237149.5	ZNF503-AS2	0.000150291	0.00131215	0.0829734	-12.0521	0.605424	7.2966
ENSG00000110719.10	TCIRG1	0.000566709	0.00318528	0.0827638	-12.0826	0.507802	6.13555
ENSG00000080573.7	COL5A3	0.000389711	0.00244571	0.0826205	-12.1035	2.60392	31.5166
ENSG00000112394.17	SLC16A10	0.00106162	0.0049667	0.0819433	-12.2036	2.87573	35.0942
ENSG00000241945.8	PWP2	0.000571153	0.00319794	0.0816473	-12.2478	1.50296	18.408
ENSG00000067182.8	TNFRSF1A	3.26964e-05	0.000528442	0.0814309	-12.2804	8.81754	108.282
ENSG00000196502.12	SULT1A1	0.000487027	0.0028576	0.0805823	-12.4097	0.899618	11.164
ENSG00000231925.12	TAPBP	0.000179236	0.00146671	0.0802853	-12.4556	12.7288	158.545
ENSG00000128833.13	MYO5C	5.09585e-05	0.000676811	0.0802659	-12.4586	2.93954	36.6225
ENSG00000277117.5	CH507-9B2.1	0.00709794	0.020608	0.0800227	-12.4965	0.35374	4.4205
ENSG00000136048.14	DRAM1	0.00100429	0.00478357	0.0800181	-12.4972	2.15021	26.8715
ENSG00000143195.13	ILDR2	0.000212855	0.00163352	0.0800027	-12.4996	13.306	166.319
ENSG00000096433.11	ITPR3	0.000171878	0.00142172	0.0799772	-12.5036	1.08318	13.5437
ENSG00000026103.22	FAS	0.0052046	0.0162424	0.0799296	-12.511	1.53849	19.248
ENSG00000109099.16	PMP22	0.00143814	0.00613777	0.0794824	-12.5814	6.16135	77.5184
ENSG00000153113.24	CAST	0.000229956	0.00170732	0.0794678	-12.5837	10.2118	128.503
ENSG00000157423.18	HYDIN	5.01734e-05	0.000671504	0.0794428	-12.5877	3.75776	47.3015
ENSG00000024422.12	EHD2	2.12189e-05	0.000421509	0.0789207	-12.6709	2.91199	36.8977
ENSG00000147459.18	DOCK5	0.000242885	0.00177485	0.07847	-12.7437	0.828055	10.5525
ENSG00000198624.13	CCDC69	0.00347862	0.0119624	0.078458	-12.7457	0.356973	4.54986
ENSG00000107742.13	SPOCK2	7.69817e-05	0.000861769	0.078346	-12.7639	10.5468	134.618
ENSG00000157856.12	DRC1	0.000135063	0.00121979	0.07834	-12.7649	1.72596	22.0316
ENSG00000124749.17	COL21A1	0.00320476	0.0112521	0.0782899	-12.773	1.06977	13.6643
ENSG00000128849.11	CGNL1	0.00101617	0.0048169	0.0779179	-12.834	3.66987	47.0992
ENSG00000077616.11	NAALAD2	0.00112687	0.00519622	0.0777604	-12.86	1.21139	15.5785
ENSG00000138080.14	EMILIN1	9.61933e-05	0.000996767	0.0775706	-12.8915	2.36598	30.501
ENSG00000004468.13	CD38	0.00393726	0.0131275	0.0775633	-12.8927	0.942546	12.152
ENSG00000119630.14	PGF	0.000404843	0.00250444	0.0774992	-12.9034	0.640861	8.26926
ENSG00000070759.17	TESK2	0.000605843	0.00333629	0.0773584	-12.9268	0.730048	9.43722
ENSG00000185745.10	IFIT1	0.00201681	0.00794564	0.0772621	-12.9429	2.06536	26.7318
ENSG00000133048.13	CHI3L1	0.0027013	0.00989907	0.0764839	-13.0747	1.24787	16.3155
ENSG00000103742.12	IGDCC4	1.25193e-06	0.00012247	0.0763859	-13.0914	7.85924	102.889
ENSG00000118508.5	RAB32	0.00136423	0.00592339	0.0762205	-13.1198	2.31743	30.4043
ENSG00000163075.13	CFAP221	0.000111795	0.0010866	0.07622	-13.1199	0.98053	12.8645
ENSG00000181019.13	NQO1	0.00234054	0.00890243	0.0760484	-13.1495	4.58766	60.3256
ENSG00000117151.13	CTBS	0.00074374	0.00384798	0.0759754	-13.1622	1.56871	20.6476
ENSG00000043355.12	ZIC2	2.66767e-05	0.000470345	0.0758702	-13.1804	13.4762	177.621
ENSG00000228775.8	WEE2-AS1	0.00276708	0.010062	0.0756088	-13.226	0.442703	5.85518
ENSG00000169083.18	AR	0.000309035	0.00208482	0.0753889	-13.2645	2.6048	34.5515
ENSG00000187098.17	MITF	0.000324067	0.00215341	0.0746782	-13.3908	1.93219	25.8736
ENSG00000172771.12	EFCAB12	0.000140893	0.00125381	0.0744731	-13.4277	1.26581	16.9968
ENSG00000143416.21	SELENBP1	0.000361904	0.0023219	0.0743395	-13.4518	2.76233	37.1583
ENSG00000154188.10	ANGPT1	0.00257716	0.00956643	0.0742194	-13.4736	1.23715	16.6688
ENSG00000176438.13	SYNE3	0.000443866	0.00267933	0.0741359	-13.4887	1.59684	21.5393
ENSG00000175938.7	ORAI3	8.88747e-05	0.00094386	0.073835	-13.5437	2.91176	39.436
ENSG00000172164.15	SNTB1	0.000547895	0.00311334	0.0737523	-13.5589	4.23827	57.4662
ENSG00000177409.12	SAMD9L	0.0120387	0.0309492	0.0733602	-13.6314	0.572041	7.7977
ENSG00000007516.14	BAIAP3	8.33749e-06	0.000274726	0.0732227	-13.657	9.14558	124.901
ENSG00000188039.16	NWD1	0.00120017	0.00542054	0.0729795	-13.7025	1.93134	26.4641
ENSG00000139178.12	C1RL	0.000322694	0.00214866	0.0726744	-13.76	4.07252	56.0379
ENSG00000198774.5	RASSF9	0.012025	0.0309288	0.0726425	-13.7661	1.60208	22.0543
ENSG00000168079.17	SCARA5	0.0127575	0.0324776	0.0725554	-13.7826	0.376925	5.19499
ENSG00000104267.10	CA2	0.000224853	0.00168449	0.072476	-13.7977	6.46333	89.1789
ENSG00000185100.11	ADSS1	0.000212205	0.00162931	0.0722274	-13.8452	0.779825	10.7968
ENSG00000095303.17	PTGS1	0.000340788	0.00222392	0.0719297	-13.9025	0.342209	4.75754
ENSG00000143869.7	GDF7	0.000794579	0.0040299	0.0718164	-13.9244	1.71266	23.8478
ENSG00000123095.6	BHLHE41	0.00240428	0.00907852	0.071648	-13.9571	0.69568	9.7097
ENSG00000149131.17	SERPING1	7.06397e-06	0.000261141	0.0712938	-14.0265	12.5285	175.73
ENSG00000103876.14	FAH	2.92856e-05	0.00048911	0.0710241	-14.0797	1.17287	16.5137
ENSG00000167646.14	DNAAF3	0.00022764	0.001696	0.0710223	-14.0801	0.986069	13.8839
ENSG00000133116.8	KL	0.000463912	0.0027623	0.0709297	-14.0985	0.664428	9.36741
ENSG00000168679.18	SLC16A4	5.40534e-05	0.000703482	0.0708912	-14.1061	1.24342	17.5399
ENSG00000069535.14	MAOB	8.99516e-05	0.000952794	0.0708405	-14.1162	2.04975	28.9347
ENSG00000077943.8	ITGA8	0.000200812	0.00157192	0.0700259	-14.2804	1.23997	17.7072
ENSG00000179761.12	PIPOX	0.000333967	0.00219406	0.0697688	-14.3331	2.01154	28.8315
ENSG00000142227.11	EMP3	4.05237e-05	0.000596044	0.0697249	-14.3421	3.3757	48.4146
ENSG00000173281.5	PPP1R3B	2.42764e-05	0.000448294	0.0696956	-14.3481	2.92996	42.0394
ENSG00000256043.5	CTSO	0.000235122	0.00173153	0.0693354	-14.4226	2.81322	40.574
ENSG00000183690.13	EFHC2	4.26559e-05	0.000613388	0.0692562	-14.4391	1.74163	25.1477
ENSG00000164330.17	EBF1	0.000358563	0.00230339	0.0691597	-14.4593	0.398602	5.76349
ENSG00000165633.13	VSTM4	3.95551e-05	0.000588813	0.0691333	-14.4648	2.70886	39.1831
ENSG00000100593.18	ISM2	0.00219342	0.00847935	0.0685639	-14.5849	1.15993	16.9176
ENSG00000101096.20	NFATC2	0.00139504	0.00601692	0.0682963	-14.6421	0.720724	10.5529
ENSG00000109113.20	RAB34	1.02265e-06	0.00011491	0.0681556	-14.6723	5.94021	87.1566
ENSG00000197324.9	LRP10	5.52351e-05	0.000712506	0.0681326	-14.6773	21.6295	317.462
ENSG00000168658.19	VWA3B	8.10047e-05	0.000891552	0.0679254	-14.722	0.407308	5.9964
ENSG00000162576.17	MXRA8	2.43863e-06	0.000161285	0.0677015	-14.7707	6.94959	102.65
ENSG00000114993.17	RTKN	5.91968e-06	0.000244198	0.0676959	-14.7719	2.96989	43.871
ENSG00000262655.4	SPON1	0.000750549	0.00387296	0.0676868	-14.7739	4.72168	69.7578
ENSG00000164675.11	IQUB	0.000162327	0.00137532	0.0675037	-14.814	0.585287	8.67045
ENSG00000197594.14	ENPP1	0.000150901	0.00131532	0.0672055	-14.8797	0.826503	12.2981
ENSG00000150630.4	VEGFC	0.000496341	0.00289734	0.0671839	-14.8845	0.927238	13.8015
ENSG00000102174.10	PHEX	0.00249417	0.00934484	0.0670317	-14.9183	1.12129	16.7277
ENSG00000116791.14	CRYZ	9.45743e-05	0.000986122	0.066922	-14.9428	2.65661	39.697
ENSG00000197971.16	MBP	0.00399045	0.0132385	0.0667231	-14.9873	0.758838	11.373
ENSG00000102287.19	GABRE	7.40333e-05	0.0008384	0.0666623	-15.001	1.17674	17.6523
ENSG00000124942.14	AHNAK	0.000251235	0.0018152	0.0665969	-15.0157	21.107	316.937
ENSG00000152049.6	KCNE4	0.000217893	0.00165242	0.0665812	-15.0193	1.25044	18.7807
ENSG00000187955.12	COL14A1	0.00491654	0.0155398	0.0665004	-15.0375	3.97004	59.6995
ENSG00000171811.14	CFAP46	0.000157163	0.00134797	0.0664671	-15.045	1.18808	17.8747
ENSG00000197168.13	NEK5	5.22564e-05	0.000687907	0.0662375	-15.0972	0.834066	12.5921
ENSG00000172037.14	LAMB2	1.94171e-05	0.000406488	0.0661558	-15.1158	34.8315	526.507
ENSG00000163359.17	COL6A3	0.000171756	0.00142144	0.0659889	-15.1541	16.1407	244.597
ENSG00000153093.20	ACOXL	0.00208636	0.00814793	0.0655584	-15.2536	0.36791	5.61195
ENSG00000169439.12	SDC2	6.60521e-05	0.000779366	0.0653938	-15.292	14.1239	215.982
ENSG00000050767.18	COL23A1	0.000532507	0.00304375	0.0653888	-15.2931	0.921568	14.0937
ENSG00000134013.16	LOXL2	2.21697e-07	7.11513e-05	0.0652485	-15.326	4.53143	69.4488
ENSG00000177674.16	AGTRAP	2.46511e-06	0.000162121	0.0651216	-15.3559	2.67842	41.1295
ENSG00000141449.15	GREB1L	0.00374505	0.0126386	0.0650082	-15.3827	0.382332	5.88129
ENSG00000145623.13	OSMR	0.00125509	0.00559145	0.064927	-15.4019	2.4732	38.092
ENSG00000100979.15	PLTP	3.22487e-06	0.000181577	0.064891	-15.4104	29.0342	447.43
ENSG00000172935.9	MRGPRF	0.00187519	0.00750592	0.0648717	-15.415	0.320713	4.94381
ENSG00000152518.8	ZFP36L2	6.6748e-06	0.000258098	0.0647099	-15.4536	15.8406	244.794
ENSG00000205730.7	ITPRIPL2	0.000685611	0.00363462	0.0645515	-15.4915	2.17069	33.6272
ENSG00000134755.18	DSC2	0.000330463	0.00217691	0.0643904	-15.5303	1.92917	29.9605
ENSG00000128052.10	KDR	0.00198742	0.00785132	0.0642029	-15.5756	1.25492	19.5462
ENSG00000128335.14	APOL2	0.000243272	0.00177687	0.0641881	-15.5792	2.77999	43.31
ENSG00000112964.14	GHR	0.000166583	0.00139445	0.0641775	-15.5818	1.94011	30.2304
ENSG00000164308.17	ERAP2	0.00110004	0.00510773	0.0638651	-15.658	0.535414	8.38353
ENSG00000185652.12	NTF3	0.000783093	0.00398551	0.0638497	-15.6618	0.683237	10.7007
ENSG00000188522.15	FAM83G	0.000507544	0.00294879	0.0633987	-15.7732	0.751512	11.8537
ENSG00000133124.12	IRS4	5.0268e-05	0.000672209	0.0632499	-15.8103	1.15248	18.2211
ENSG00000072952.20	IRAG1	0.000608766	0.0033478	0.0627425	-15.9382	1.50226	23.9432
ENSG00000196549.13	MME	0.00421707	0.0138133	0.0626365	-15.9651	1.01852	16.2609
ENSG00000164930.12	FZD6	0.000367303	0.00234751	0.0624998	-16	6.59434	105.51
ENSG00000137767.14	SQOR	0.00555024	0.0170594	0.0624589	-16.0105	0.583674	9.34493
ENSG00000144455.14	SUMF1	9.00129e-05	0.000952794	0.0622517	-16.0638	3.41707	54.8912
ENSG00000237807.4	RP11-400K9.4	0.000417325	0.00256092	0.0622335	-16.0685	1.10805	17.8048
ENSG00000106333.13	PCOLCE	1.01664e-05	0.000296081	0.061972	-16.1363	4.34339	70.0863
ENSG00000162542.14	TMCO4	0.00111309	0.00514896	0.0619062	-16.1535	0.410307	6.62789
ENSG00000159625.15	DRC7	0.000326137	0.00216238	0.0614427	-16.2753	0.572623	9.31963
ENSG00000111199.12	TRPV4	0.0102148	0.0272722	0.0608384	-16.437	0.771528	12.6816
ENSG00000174807.4	CD248	0.000104536	0.0010504	0.060767	-16.4563	1.07265	17.6518
ENSG00000255794.9	RMST	0.000347412	0.00224886	0.0604628	-16.5391	3.47964	57.5502
ENSG00000177989.14	ODF3B	0.00176066	0.00716	0.0602126	-16.6078	0.386175	6.41353
ENSG00000138821.14	SLC39A8	0.000476088	0.00280771	0.0601152	-16.6347	1.00944	16.7917
ENSG00000183395.5	PMCH	0.00455623	0.0146747	0.060106	-16.6373	0.645891	10.7459
ENSG00000120915.14	EPHX2	9.41854e-06	0.000289769	0.0600915	-16.6413	1.74799	29.0888
ENSG00000123560.14	PLP1	4.50793e-05	0.000631379	0.0598513	-16.7081	3.58825	59.9528
ENSG00000160691.19	SHC1	8.57924e-06	0.00027878	0.0598372	-16.712	17.2503	288.288
ENSG00000069702.11	TGFBR3	0.00110526	0.00512457	0.0597656	-16.732	1.04427	17.4728
ENSG00000115339.14	GALNT3	0.00122391	0.00548914	0.059669	-16.7591	0.722609	12.1103
ENSG00000006327.14	TNFRSF12A	3.57144e-05	0.000554265	0.0595552	-16.7912	3.89961	65.479
ENSG00000163874.11	ZC3H12A	0.000229112	0.00170448	0.0594272	-16.8273	0.405077	6.81635
ENSG00000168542.16	COL3A1	0.000191034	0.00152211	0.0593997	-16.8351	102.168	1720.01
ENSG00000172830.13	SSH3	2.03334e-05	0.000415128	0.0593978	-16.8356	1.35756	22.8553
ENSG00000087253.13	LPCAT2	0.00441908	0.0143258	0.0592596	-16.8749	0.637545	10.7585
ENSG00000152763.17	DNAI4	1.35494e-05	0.000338208	0.0591908	-16.8945	2.08475	35.2208
ENSG00000120594.17	PLXDC2	0.000776137	0.00397025	0.0590956	-16.9217	10.862	183.805
ENSG00000163430.12	FSTL1	2.19716e-05	0.0004285	0.0586214	-17.0586	82.5822	1408.74
ENSG00000134184.13	GSTM1	3.43341e-06	0.000189835	0.0585158	-17.0894	3.36794	57.5561
ENSG00000162496.9	DHRS3	1.79791e-05	0.000391263	0.0584418	-17.111	2.98815	51.1303
ENSG00000130429.15	ARPC1B	4.73397e-05	0.000652629	0.0582456	-17.1687	1.86404	32.0031
ENSG00000115414.21	FN1	8.60222e-06	0.000278868	0.0581827	-17.1873	81.1327	1394.45
ENSG00000165409.18	TSHR	0.00217731	0.00842928	0.0581616	-17.1935	1.08235	18.6094
ENSG00000136383.7	ALPK3	4.65345e-06	0.000224246	0.0581142	-17.2075	1.06681	18.3571
ENSG00000085741.13	WNT11	2.74981e-05	0.000475932	0.0580208	-17.2352	0.592267	10.2078
ENSG00000198075.10	SULT1C4	0.000372052	0.00236605	0.0577415	-17.3186	2.87946	49.8682
ENSG00000164946.20	FREM1	0.000265921	0.00188305	0.0577143	-17.3267	3.87048	67.0627
ENSG00000139219.19	COL2A1	0.000114283	0.00110277	0.0576655	-17.3414	2.39309	41.4996
ENSG00000170959.15	DCDC1	7.36017e-05	0.000835826	0.0574891	-17.3946	0.625068	10.8728
ENSG00000130158.14	DOCK6	0.000226063	0.00168963	0.0574301	-17.4125	0.911879	15.8781
ENSG00000164251.5	F2RL1	0.000106224	0.00106072	0.057382	-17.4271	1.27755	22.264
ENSG00000168918.14	INPP5D	4.05973e-05	0.000596579	0.0573738	-17.4296	1.46736	25.5755
ENSG00000188596.11	CFAP54	1.13108e-05	0.000311328	0.0571762	-17.4898	0.83507	14.6052
ENSG00000131951.11	LRRC9	0.00233074	0.00887388	0.0571469	-17.4988	0.399247	6.98633
ENSG00000262001.1	DLGAP1-AS2	0.00105561	0.00494867	0.0570205	-17.5376	0.420705	7.37814
ENSG00000221963.6	APOL6	0.00423474	0.0138655	0.0569933	-17.5459	0.546297	9.58529
ENSG00000169218.14	RSPO1	0.000142886	0.00126609	0.0569261	-17.5666	0.97716	17.1654
ENSG00000231389.7	HLA-DPA1	0.000312592	0.00209793	0.0569245	-17.5671	0.318519	5.59547
ENSG00000007384.15	RHBDF1	3.16595e-05	0.000517174	0.0568011	-17.6053	1.6047	28.2512
ENSG00000108679.13	LGALS3BP	5.57928e-06	0.000239388	0.0565438	-17.6854	24.7236	437.247
ENSG00000161509.14	GRIN2C	0.000137732	0.00123687	0.056334	-17.7513	1.30474	23.1608
ENSG00000130988.13	RGN	5.19875e-05	0.000686383	0.0562742	-17.7701	0.610169	10.8428
ENSG00000118298.12	CA14	0.000273173	0.00191656	0.0562169	-17.7882	3.63317	64.6277
ENSG00000184731.6	FAM110C	0.00254189	0.00948159	0.0560065	-17.8551	1.36395	24.3533
ENSG00000151623.15	NR3C2	0.000468113	0.00277907	0.0559908	-17.8601	0.700088	12.5036
ENSG00000157227.14	MMP14	7.87725e-05	0.000875741	0.0556524	-17.9687	33.0337	593.572
ENSG00000161638.11	ITGA5	6.99413e-05	0.000810946	0.0556081	-17.983	3.07011	55.2098
ENSG00000152104.12	PTPN14	0.000235711	0.00173348	0.0555995	-17.9858	2.7298	49.0975
ENSG00000160223.17	ICOSLG	0.000231363	0.0017117	0.0553667	-18.0614	0.282307	5.09887
ENSG00000138061.12	CYP1B1	0.00211309	0.00823027	0.0550459	-18.1667	5.09069	92.4808
ENSG00000100033.17	PRODH	2.88563e-05	0.000487672	0.054838	-18.2355	6.91951	126.181
ENSG00000197256.11	KANK2	3.79196e-06	0.000202293	0.0547849	-18.2532	4.22606	77.1391
ENSG00000258636.2	CTD-2298J14.2	0.000396423	0.00247333	0.0547558	-18.2629	0.264497	4.83049
ENSG00000153976.3	HS3ST3A1	0.0016868	0.00692101	0.0547486	-18.2653	0.834847	15.2487
ENSG00000164220.7	F2RL2	0.00674492	0.0197907	0.0547209	-18.2745	1.03256	18.8696
ENSG00000178573.7	MAF	8.39618e-05	0.00090852	0.0542596	-18.4299	2.88354	53.1434
ENSG00000116774.12	OLFML3	1.82034e-05	0.000393072	0.0542032	-18.4491	2.40486	44.3676
ENSG00000149257.16	SERPINH1	3.86672e-05	0.000578817	0.0541786	-18.4575	17.5258	323.482
ENSG00000141198.16	TOM1L1	2.77792e-06	0.000170321	0.0541082	-18.4815	4.86385	89.8912
ENSG00000174099.12	MSRB3	6.13341e-05	0.000746193	0.054037	-18.5059	3.16672	58.6029
ENSG00000077092.19	RARB	0.000136963	0.00123266	0.0540269	-18.5093	2.2558	41.7532
ENSG00000102034.17	ELF4	8.5897e-05	0.000924473	0.0539734	-18.5276	0.745961	13.8209
ENSG00000104324.16	CPQ	0.000475874	0.00280771	0.0538177	-18.5812	1.56219	29.0275
ENSG00000126803.10	HSPA2	0.000106802	0.00106382	0.0536218	-18.6491	0.835209	15.5759
ENSG00000148180.21	GSN	1.23082e-05	0.000324336	0.0535253	-18.6827	10.6649	199.249
ENSG00000010278.15	CD9	0.0001055	0.00105612	0.0532649	-18.7741	5.50122	103.28
ENSG00000204592.9	HLA-E	0.000125129	0.00115532	0.0530848	-18.8378	7.15254	134.738
ENSG00000166888.12	STAT6	2.91209e-05	0.000487672	0.0530681	-18.8437	2.94358	55.4679
ENSG00000156042.18	CFAP70	9.86996e-06	0.000289924	0.0529932	-18.8703	1.77437	33.483
ENSG00000005243.10	COPZ2	0.000218483	0.00165455	0.0529703	-18.8785	0.718547	13.5651
ENSG00000250722.6	SELENOP	0.000270991	0.00190813	0.0529493	-18.886	3.26841	61.7273
ENSG00000172348.15	RCAN2	0.000562698	0.00316829	0.0528202	-18.9322	2.92934	55.4588
ENSG00000107438.9	PDLIM1	1.20643e-05	0.000320605	0.0528182	-18.9329	4.27002	80.8439
ENSG00000223953.6	C1QTNF5	0.000165156	0.00138757	0.0526102	-19.0077	3.07295	58.4098
ENSG00000120885.22	CLU	3.63408e-05	0.000557602	0.052425	-19.0749	142.604	2720.15
ENSG00000124145.6	SDC4	2.71555e-05	0.000473657	0.0522031	-19.156	2.59082	49.6296
ENSG00000104870.13	FCGRT	3.48413e-05	0.000545994	0.052112	-19.1894	4.97913	95.5467
ENSG00000071967.12	CYBRD1	0.000299552	0.00204028	0.0521059	-19.1917	5.72026	109.781
ENSG00000206262.9	FOXL2NB	0.00208309	0.00813834	0.0520439	-19.2146	0.175067	3.36384
ENSG00000165072.10	MAMDC2	6.47582e-05	0.000767485	0.0519696	-19.242	2.137	41.1201
ENSG00000006534.16	ALDH3B1	6.61298e-06	0.000257261	0.0517948	-19.3069	1.03437	19.9705
ENSG00000061455.11	PRDM6	0.000682617	0.00362354	0.0514703	-19.4287	0.589901	11.461
ENSG00000244509.4	APOBEC3C	0.000132243	0.00120232	0.0514447	-19.4384	0.492722	9.57771
ENSG00000107738.20	VSIR	7.99999e-05	0.00088535	0.0514322	-19.4431	0.393734	7.65541
ENSG00000132481.7	TRIM47	0.000691366	0.00364946	0.0512841	-19.4992	1.96381	38.2927
ENSG00000183111.12	ARHGEF37	0.000327424	0.00216578	0.0511974	-19.5322	0.995112	19.4368
ENSG00000099957.16	P2RX6	0.00022696	0.00169348	0.0510769	-19.5783	0.36964	7.23692
ENSG00000143772.10	ITPKB	0.000117875	0.00112057	0.0510254	-19.5981	9.71266	190.35
ENSG00000139329.5	LUM	4.68376e-05	0.000648493	0.0501423	-19.9432	3.5241	70.282
ENSG00000100625.9	SIX4	3.16808e-05	0.000517174	0.0499998	-20.0001	0.598282	11.9657
ENSG00000126458.4	RRAS	6.76103e-06	0.000258898	0.0498769	-20.0494	0.887557	17.795
ENSG00000131378.14	RFTN1	0.000127792	0.00117316	0.0498627	-20.0551	6.82883	136.953
ENSG00000089327.15	FXYD5	0.000244446	0.00178194	0.049795	-20.0823	0.319203	6.41034
ENSG00000140807.7	NKD1	2.114e-07	7.06736e-05	0.0497922	-20.0835	6.02212	120.945
ENSG00000169252.6	ADRB2	0.00132027	0.00579973	0.0493657	-20.257	0.287406	5.82198
ENSG00000140057.9	AK7	0.000288546	0.00199238	0.0492969	-20.2852	1.03765	21.049
ENSG00000174776.12	WDR49	0.000282661	0.00196443	0.0491609	-20.3414	0.428585	8.71799
ENSG00000092054.13	MYH7	3.53504e-05	0.000551362	0.049157	-20.343	1.16144	23.6272
ENSG00000178078.12	STAP2	0.0023288	0.00887021	0.0487975	-20.4928	0.447043	9.16119
ENSG00000047648.23	ARHGAP6	3.79842e-05	0.000572483	0.0487434	-20.5156	0.971684	19.9347
ENSG00000147257.15	GPC3	3.47075e-06	0.000190086	0.0486277	-20.5644	2.59426	53.3494
ENSG00000166450.13	PRTG	0.00126323	0.00561368	0.0486001	-20.5761	1.44571	29.7471
ENSG00000243710.8	CFAP57	4.35432e-05	0.000617779	0.048502	-20.6177	0.749238	15.4476
ENSG00000013297.12	CLDN11	0.000148763	0.00130377	0.0483014	-20.7033	0.885352	18.3297
ENSG00000081059.20	TCF7	0.000109695	0.00107542	0.0482633	-20.7197	2.23356	46.2787
ENSG00000144642.22	RBMS3	8.92807e-05	0.000946919	0.0480755	-20.8006	1.09879	22.8554
ENSG00000112981.5	NME5	0.000213248	0.00163419	0.048063	-20.806	1.0644	22.1459
ENSG00000145147.20	SLIT2	5.73631e-05	0.0007231	0.0479155	-20.8701	15.1402	315.976
ENSG00000142621.20	FHAD1	0.000625719	0.0034037	0.0478579	-20.8952	0.368723	7.70453
ENSG00000167779.9	IGFBP6	7.50878e-05	0.000847947	0.0477697	-20.9338	0.578596	12.1122
ENSG00000166473.17	PKD1L2	0.00044857	0.00269696	0.0476132	-21.0026	0.205274	4.31128
ENSG00000092068.20	SLC7A8	0.000107045	0.00106386	0.0475347	-21.0373	8.29128	174.426
ENSG00000180801.14	ARSJ	0.00145743	0.00619203	0.0474069	-21.094	0.251509	5.30534
ENSG00000256349.1	CTD-3074O7.11	0.00551994	0.0170114	0.0473463	-21.121	0.602638	12.7283
ENSG00000204959.4	ARHGEF34P	0.000335613	0.00219999	0.0473374	-21.125	0.386371	8.16207
ENSG00000131196.18	NFATC1	0.000111257	0.00108399	0.0471574	-21.2056	0.637824	13.5254
ENSG00000241399.7	CD302	0.000184002	0.0014875	0.0470121	-21.2711	0.647342	13.7697
ENSG00000149090.12	PAMR1	0.000695057	0.00366292	0.0466248	-21.4478	0.825563	17.7065
ENSG00000183773.16	AIFM3	0.000375142	0.00237847	0.0465878	-21.4649	1.36398	29.2777
ENSG00000188316.15	ENO4	0.00032797	0.00216769	0.0464695	-21.5195	0.633856	13.6403
ENSG00000100234.12	TIMP3	4.2949e-05	0.000613388	0.046307	-21.595	47.6028	1027.98
ENSG00000129667.13	RHBDF2	0.00485072	0.0153759	0.0462001	-21.645	0.405862	8.78487
ENSG00000128591.16	FLNC	3.35802e-05	0.000535115	0.0461447	-21.671	7.08034	153.438
ENSG00000164023.14	SGMS2	0.00248023	0.00929913	0.0460992	-21.6923	0.960845	20.843
ENSG00000163513.19	TGFBR2	7.35612e-05	0.000835826	0.0459227	-21.7757	1.82619	39.7665
ENSG00000162543.6	UBXN10	0.000293101	0.00200914	0.04591	-21.7818	1.40621	30.6298
ENSG00000118898.16	PPL	1.08272e-05	0.000301919	0.0458339	-21.8179	2.30794	50.3544
ENSG00000189143.10	CLDN4	0.000137738	0.00123687	0.0455181	-21.9693	0.411087	9.0313
ENSG00000175785.13	PRIMA1	8.13061e-05	0.000892421	0.0455141	-21.9712	1.0536	23.1489
ENSG00000237928.6	NFIA-AS2	0.00168254	0.00691062	0.0454787	-21.9883	0.324311	7.13106
ENSG00000000971.16	CFH	0.000301902	0.00205081	0.0454315	-22.0112	0.564697	12.4296
ENSG00000108370.17	RGS9	0.000258583	0.00184832	0.0453682	-22.0419	0.749057	16.5106
ENSG00000143382.16	ADAMTSL4	2.88781e-05	0.000487672	0.0453043	-22.073	0.615446	13.5847
ENSG00000189283.10	FHIT	0.000150787	0.00131505	0.0451015	-22.1722	0.469493	10.4097
ENSG00000147246.10	HTR2C	0.00193717	0.00770777	0.0450658	-22.1898	5.49887	122.019
ENSG00000162761.14	LMX1A	0.000946198	0.00456926	0.04506	-22.1926	2.92654	64.9476
ENSG00000164694.17	FNDC1	0.000203188	0.00158345	0.0449282	-22.2577	0.955094	21.2582
ENSG00000181458.10	TMEM45A	2.44063e-05	0.000448294	0.0446983	-22.3722	0.878754	19.6597
ENSG00000107242.20	PIP5K1B	0.00026768	0.00189061	0.0445042	-22.4698	2.84203	63.8598
ENSG00000109846.9	CRYAB	0.00175425	0.00713843	0.044099	-22.6762	6.24171	141.538
ENSG00000153250.20	RBMS1	0.000143587	0.0012695	0.0439448	-22.7558	4.41512	100.47
ENSG00000169071.15	ROR2	0.000154371	0.00133686	0.0438016	-22.8302	1.86181	42.5056
ENSG00000262454.4	MIR193BHG	0.00228881	0.00875531	0.04367	-22.899	0.230051	5.26796
ENSG00000254535.4	PABPC4L	0.000107633	0.00106485	0.043595	-22.9384	0.326041	7.47884
ENSG00000146233.8	CYP39A1	0.00031393	0.0021034	0.0435695	-22.9518	0.658775	15.1201
ENSG00000157765.13	SLC34A2	0.00132865	0.00582555	0.0435356	-22.9697	1.23628	28.3971
ENSG00000224389.9	C4B	9.32182e-06	0.000288222	0.0434684	-23.0052	9.31221	214.229
ENSG00000172986.13	GXYLT2	0.000370073	0.00235844	0.0434214	-23.0301	1.7534	40.3811
ENSG00000130635.16	COL5A1	4.16904e-06	0.00021374	0.0432714	-23.1099	16.8255	388.836
ENSG00000059378.13	PARP12	0.000504318	0.00293111	0.043209	-23.1433	0.378751	8.76557
ENSG00000175267.15	VWA3A	4.00234e-05	0.000591476	0.0431709	-23.1638	1.30899	30.3212
ENSG00000021826.17	CPS1	0.000466424	0.00277417	0.0430888	-23.2079	0.909867	21.1161
ENSG00000135929.9	CYP27A1	0.00055271	0.00312947	0.0430035	-23.2539	1.80196	41.9027
ENSG00000112319.20	EYA4	6.42009e-05	0.000763135	0.0428609	-23.3313	2.61093	60.9164
ENSG00000119686.10	FLVCR2	2.08858e-05	0.000417899	0.0428175	-23.3549	0.508084	11.8663
ENSG00000171956.7	FOXB1	0.00109296	0.00508519	0.0427839	-23.3733	0.167685	3.91936
ENSG00000112773.16	TENT5A	8.22019e-05	0.000896304	0.0427224	-23.4069	1.31058	30.6766
ENSG00000050327.15	ARHGEF5	0.0122227	0.0313319	0.0427034	-23.4174	0.396405	9.28276
ENSG00000111145.8	ELK3	0.00043643	0.00264462	0.0426166	-23.465	2.81726	66.1071
ENSG00000279118.1	RP11-517I3.2	0.00098693	0.00471347	0.0423536	-23.6108	0.297926	7.03427
ENSG00000163694.15	RBM47	4.78963e-05	0.000656695	0.0422393	-23.6746	2.3348	55.2756
ENSG00000165164.14	CFAP47	0.00011789	0.00112057	0.0419475	-23.8393	0.263717	6.28683
ENSG00000179869.15	ABCA13	0.00530874	0.0164904	0.0419314	-23.8485	0.210142	5.01156
ENSG00000172965.17	MIR4435-2HG	0.000684192	0.0036283	0.04193	-23.8493	0.493023	11.7582
ENSG00000151388.11	ADAMTS12	5.6883e-05	0.000720443	0.0417172	-23.9709	2.06744	49.5585
ENSG00000051523.11	CYBA	4.7834e-06	0.000227308	0.0414547	-24.1227	0.938622	22.6422
ENSG00000184669.9	OR7E14P	8.86549e-05	0.000942774	0.041032	-24.3712	0.343618	8.37438
ENSG00000164932.13	CTHRC1	0.000345287	0.00224416	0.0408611	-24.4731	0.892243	21.836
ENSG00000069399.15	BCL3	2.22614e-05	0.000430915	0.040635	-24.6093	0.353691	8.70409
ENSG00000085871.9	MGST2	9.1034e-05	0.000960159	0.040536	-24.6695	0.533987	13.1732
ENSG00000078098.14	FAP	0.000662732	0.00354613	0.0405231	-24.6773	0.616808	15.2212
ENSG00000143387.14	CTSK	0.000110515	0.00107927	0.0404691	-24.7102	3.81667	94.3107
ENSG00000166592.12	RRAD	8.26314e-05	0.000898365	0.0404519	-24.7207	0.337704	8.34827
ENSG00000163520.14	FBLN2	1.15834e-05	0.00031391	0.0398983	-25.0637	2.95437	74.0476
ENSG00000138829.12	FBN2	4.81739e-06	0.000227503	0.0397917	-25.1309	13.7733	346.134
ENSG00000135318.12	NT5E	0.00126909	0.00562884	0.039352	-25.4117	1.44981	36.8421
ENSG00000165923.16	AGBL2	8.8407e-05	0.000942	0.0390297	-25.6215	0.263675	6.75574
ENSG00000147041.12	SYTL5	4.46284e-05	0.000627414	0.0387894	-25.7802	0.271238	6.99257
ENSG00000010704.19	HFE	0.00016034	0.00136502	0.0386529	-25.8713	0.403849	10.4481
ENSG00000175899.15	A2M	0.000314512	0.00210554	0.0385537	-25.9379	5.68052	147.341
ENSG00000103811.18	CTSH	5.93023e-05	0.000737157	0.0385218	-25.9593	2.55528	66.3332
ENSG00000101850.13	GPR143	0.00214099	0.00831071	0.0384444	-26.0116	0.259073	6.73889
ENSG00000145832.15	SLC25A48	0.000226845	0.00169348	0.0382846	-26.1202	0.245355	6.40871
ENSG00000267059.2	AC005943.2	0.00452032	0.0145949	0.0378608	-26.4125	0.668168	17.648
ENSG00000168306.13	ACOX2	8.50903e-05	0.000918254	0.0376534	-26.5581	1.00805	26.7718
ENSG00000097096.9	SYDE2	3.33534e-05	0.000533621	0.0376022	-26.5942	0.297019	7.89899
ENSG00000077274.9	CAPN6	0.000242869	0.00177485	0.0374809	-26.6802	0.456016	12.1666
ENSG00000116711.10	PLA2G4A	0.00106303	0.00497184	0.0373886	-26.7461	0.449806	12.0306
ENSG00000106483.12	SFRP4	0.000100316	0.0010236	0.0372751	-26.8276	1.22808	32.9464
ENSG00000112936.19	C7	7.57427e-05	0.000852344	0.0372096	-26.8748	0.985482	26.4846
ENSG00000142694.7	EVA1B	8.85441e-05	0.00094222	0.0369751	-27.0452	0.336614	9.10381
ENSG00000140832.11	MARVELD3	0.000449078	0.00269871	0.0368236	-27.1565	0.269605	7.32153
ENSG00000133805.15	AMPD3	6.0452e-05	0.000741646	0.0368028	-27.1718	0.229507	6.23614
ENSG00000110057.8	UNC93B1	0.000179916	0.00146763	0.0367899	-27.1814	0.530268	14.4134
ENSG00000122012.14	SV2C	0.000478751	0.00282031	0.036725	-27.2294	0.774058	21.0771
ENSG00000068079.8	IFI35	0.00232104	0.00884486	0.0366633	-27.2753	0.378026	10.3107
ENSG00000173068.18	BNC2	0.00187503	0.00750592	0.0366005	-27.322	0.754431	20.6126
ENSG00000052850.8	ALX4	0.000152548	0.00132679	0.0365291	-27.3754	1.12459	30.7863
ENSG00000250786.2	SNHG18	0.000813481	0.00409596	0.0364895	-27.4051	0.592473	16.2368
ENSG00000154645.14	CHODL	0.000369293	0.0023544	0.0364163	-27.4602	1.23113	33.8072
ENSG00000164761.9	TNFRSF11B	0.000405224	0.00250455	0.0364017	-27.4713	0.551346	15.1462
ENSG00000198682.13	PAPSS2	3.4412e-05	0.000543512	0.0363763	-27.4904	0.943452	25.9359
ENSG00000135406.14	PRPH	9.68926e-05	0.00100054	0.0362157	-27.6123	0.443392	12.2431
ENSG00000173917.11	HOXB2	0.000629998	0.00342118	0.0358566	-27.8889	0.228643	6.37659
ENSG00000258465.8	RP11-574F21.3	0.00152989	0.00642674	0.0356281	-28.0677	0.787553	22.1048
ENSG00000108691.9	CCL2	0.0010296	0.00486515	0.0354421	-28.215	3.73388	105.352
ENSG00000114654.8	EFCC1	0.000110635	0.00107927	0.0353728	-28.2703	0.580924	16.4229
ENSG00000138083.5	SIX3	0.00168191	0.00691046	0.0352921	-28.335	0.259073	7.34082
ENSG00000213085.10	CFAP45	1.28731e-05	0.000329991	0.0352805	-28.3443	0.555687	15.7505
ENSG00000143842.15	SOX13	6.45189e-05	0.000765781	0.0349197	-28.6371	0.896812	25.6821
ENSG00000100599.16	RIN3	0.00136799	0.00593406	0.034369	-29.096	0.462533	13.4579
ENSG00000228789.9	HCG22	0.000110163	0.00107786	0.0342383	-29.2071	0.368999	10.7774
ENSG00000143320.9	CRABP2	6.99065e-06	0.000261141	0.0342055	-29.2351	2.53721	74.1756
ENSG00000113578.18	FGF1	0.000549525	0.00311896	0.0337135	-29.6617	0.691677	20.5163
ENSG00000130055.14	GDPD2	3.71575e-05	0.000564112	0.0336804	-29.6909	4.96422	147.392
ENSG00000162390.18	ACOT11	0.000894239	0.00438431	0.0333316	-30.0015	0.516726	15.5026
ENSG00000100097.12	LGALS1	9.76809e-06	0.000289924	0.0332693	-30.0577	3.86034	116.033
ENSG00000122691.13	TWIST1	0.000475743	0.00280771	0.0330749	-30.2344	0.217119	6.56446
ENSG00000156049.7	GNA14	0.00192841	0.00767869	0.0330018	-30.3014	0.273064	8.27423
ENSG00000138639.18	ARHGAP24	6.19326e-05	0.000749159	0.0329299	-30.3675	1.13157	34.3629
ENSG00000175592.9	FOSL1	0.0029764	0.0106446	0.0328391	-30.4515	0.268584	8.17881
ENSG00000114115.10	RBP1	1.25301e-05	0.000324336	0.0325097	-30.7601	7.54396	232.053
ENSG00000123700.5	KCNJ2	5.94732e-05	0.000737157	0.032351	-30.911	0.46179	14.2744
ENSG00000102554.14	KLF5	4.73197e-05	0.000652629	0.0323227	-30.938	1.31289	40.6181
ENSG00000225422.4	RBMS1P1	0.00037667	0.00238627	0.0322964	-30.9632	0.391747	12.1297
ENSG00000123146.20	ADGRE5	0.000341259	0.00222609	0.0322418	-31.0156	0.12145	3.76685
ENSG00000142173.16	COL6A2	5.22809e-06	0.000231581	0.0320695	-31.1823	13.3689	416.874
ENSG00000123096.12	SSPN	0.000234259	0.00172739	0.0320628	-31.1888	0.590761	18.4251
ENSG00000185559.16	DLK1	0.0014385	0.00613777	0.0319025	-31.3455	1.29719	40.6611
ENSG00000166147.15	FBN1	1.19346e-06	0.000122406	0.0315741	-31.6715	13.3845	423.908
ENSG00000102265.12	TIMP1	5.78938e-06	0.000241755	0.0314432	-31.8034	4.70514	149.64
ENSG00000124813.23	RUNX2	0.000416622	0.00255856	0.0313346	-31.9136	0.285858	9.12277
ENSG00000176485.13	PLAAT3	6.17039e-05	0.000748658	0.031278	-31.9713	3.63231	116.13
ENSG00000013588.9	GPRC5A	0.000631721	0.00342879	0.0311007	-32.1537	0.401655	12.9147
ENSG00000107317.13	PTGDS	9.9919e-06	0.000291546	0.0306887	-32.5853	3.75224	122.268
ENSG00000183067.5	IGSF5	0.000240588	0.0017645	0.0305793	-32.7018	0.268142	8.76873
ENSG00000164692.18	COL1A2	0.000100106	0.00102318	0.0302467	-33.0615	56.2373	1859.29
ENSG00000178568.15	ERBB4	0.000344243	0.00223828	0.0302181	-33.0927	0.961805	31.8287
ENSG00000173947.14	PIFO	0.000124168	0.00114976	0.0301452	-33.1728	2.79575	92.7428
ENSG00000185201.17	IFITM2	3.54283e-05	0.000551959	0.0300577	-33.2693	4.03352	134.193
ENSG00000138119.17	MYOF	0.000354633	0.00228454	0.029376	-34.0414	3.23802	110.227
ENSG00000137868.19	STRA6	0.000253345	0.00182517	0.028885	-34.6201	1.94404	67.3029
ENSG00000114698.15	PLSCR4	0.000711532	0.00372406	0.0288519	-34.6597	1.56788	54.3423
ENSG00000107165.13	TYRP1	0.000834062	0.00416823	0.0287357	-34.8	0.86105	29.9645
ENSG00000112164.6	GLP1R	0.00189125	0.00755321	0.0286601	-34.8917	0.270415	9.43525
ENSG00000143341.12	HMCN1	2.2687e-05	0.000436265	0.0285634	-35.0098	0.94673	33.1448
ENSG00000106538.10	RARRES2	0.000378829	0.00239522	0.0284459	-35.1545	1.62698	57.1956
ENSG00000184809.13	B3GALT5-AS1	1.35519e-05	0.000338208	0.028006	-35.7066	0.867187	30.9643
ENSG00000182752.10	PAPPA	0.000700454	0.0036841	0.0278847	-35.8619	0.365118	13.0938
ENSG00000168938.6	PPIC	0.00014566	0.0012815	0.0276658	-36.1457	1.46632	53.0012
ENSG00000087303.18	NID2	5.56585e-05	0.000716241	0.0275264	-36.3288	4.55295	165.403
ENSG00000204262.14	COL5A2	2.48928e-06	0.00016238	0.0273747	-36.53	9.33961	341.176
ENSG00000159403.18	C1R	7.72621e-05	0.000863387	0.0272757	-36.6627	4.75651	174.387
ENSG00000115363.14	EVA1A	0.000751176	0.00387468	0.0271954	-36.771	0.275524	10.1313
ENSG00000135926.15	TMBIM1	0.000371422	0.00236329	0.0271921	-36.7754	1.37355	50.513
ENSG00000121316.11	PLBD1	0.00052947	0.00303338	0.0270553	-36.9614	0.464789	17.1792
ENSG00000170549.4	IRX1	0.00146384	0.00621107	0.0270328	-36.9922	0.20473	7.57339
ENSG00000181541.6	MAB21L2	0.00100986	0.00479998	0.0268611	-37.2286	0.23223	8.64559
ENSG00000148848.15	ADAM12	5.68828e-05	0.000720443	0.026761	-37.3678	2.28722	85.4684
ENSG00000182326.15	C1S	0.000215597	0.00164044	0.0266326	-37.5479	4.97974	186.979
ENSG00000106991.14	ENG	0.000778496	0.00397557	0.0266198	-37.5661	0.413811	15.5452
ENSG00000130513.6	GDF15	2.39551e-05	0.000445412	0.026468	-37.7815	0.77826	29.4038
ENSG00000086696.11	HSD17B2	0.00487607	0.0154421	0.0264161	-37.8556	1.15306	43.6498
ENSG00000249307.7	LINC01088	4.7572e-05	0.000654706	0.0261644	-38.2199	0.317655	12.1407
ENSG00000141338.14	ABCA8	7.66113e-05	0.000858507	0.0258437	-38.6941	1.28178	49.5974
ENSG00000142798.20	HSPG2	1.57602e-07	6.83526e-05	0.0255922	-39.0744	6.86835	268.376
ENSG00000136235.17	GPNMB	0.00174721	0.00711972	0.0255465	-39.1443	8.53441	334.074
ENSG00000214940.8	NPIPA8	0.0286785	0.0613278	0.0255027	-39.2116	0.242943	9.52617
ENSG00000142089.17	IFITM3	1.20674e-05	0.000320605	0.0253366	-39.4686	17.534	692.044
ENSG00000114251.15	WNT5A	0.000141719	0.00125853	0.0252057	-39.6735	1.85649	73.6534
ENSG00000165105.10	RASEF	0.000231148	0.00171169	0.025119	-39.8105	0.352366	14.0279
ENSG00000110092.4	CCND1	1.96104e-05	0.000407627	0.0250902	-39.8561	4.40129	175.418
ENSG00000102359.9	SRPX2	7.13311e-05	0.000819363	0.0250884	-39.859	0.298611	11.9024
ENSG00000270504.1	RP11-420L9.5	6.75565e-05	0.000791877	0.0247243	-40.4461	0.627082	25.363
ENSG00000156925.12	ZIC3	1.23917e-05	0.000324336	0.0246959	-40.4926	1.15829	46.9023
ENSG00000108821.14	COL1A1	0.00017038	0.00141557	0.0241319	-41.4389	74.6236	3092.32
ENSG00000111341.10	MGP	0.00226284	0.00868289	0.0240568	-41.5683	3.71438	154.4
ENSG00000155324.10	GRAMD2B	1.91444e-05	0.000404835	0.0237554	-42.0958	2.26219	95.2287
ENSG00000141052.18	MYOCD	0.00271395	0.00992707	0.0231477	-43.2009	0.281272	12.1512
ENSG00000105559.12	PLEKHA4	2.90319e-05	0.000487672	0.0231368	-43.2212	2.18451	94.4169
ENSG00000152661.9	GJA1	3.96258e-05	0.000589318	0.0231044	-43.2819	11.921	515.964
ENSG00000197747.9	S100A10	0.000215535	0.00164044	0.0227862	-43.8862	1.7839	78.2885
ENSG00000104518.11	GSDMD	0.000156866	0.00134785	0.0227736	-43.9106	0.267459	11.7443
ENSG00000134954.14	ETS1	0.000712898	0.00372999	0.0227305	-43.9937	1.02929	45.2822
ENSG00000141574.8	SECTM1	0.000592716	0.00328316	0.0227175	-44.019	0.140175	6.17034
ENSG00000112175.8	BMP5	0.00049953	0.00290855	0.0224548	-44.5338	0.223492	9.95296
ENSG00000131724.11	IL13RA1	2.7886e-05	0.000479866	0.0219686	-45.5194	2.30784	105.052
ENSG00000096696.15	DSP	0.000399628	0.00248752	0.0214281	-46.6677	2.35032	109.684
ENSG00000153071.15	DAB2	8.89542e-05	0.000944079	0.0214083	-46.7108	2.42749	113.39
ENSG00000152583.13	SPARCL1	0.000281781	0.00196086	0.0211618	-47.2549	11.7706	556.219
ENSG00000135111.16	TBX3	0.000262878	0.00187069	0.0207693	-48.148	0.196707	9.47103
ENSG00000099860.9	GADD45B	6.91123e-05	0.000804207	0.0202116	-49.4766	0.681376	33.7122
ENSG00000116016.14	EPAS1	0.00115819	0.0053086	0.0201688	-49.5814	1.88559	93.4902
ENSG00000181234.10	TMEM132C	2.05905e-06	0.000148169	0.0196228	-50.9611	4.25672	216.927
ENSG00000071205.12	ARHGAP10	2.71913e-05	0.000473766	0.0194656	-51.3726	0.447853	23.0074
ENSG00000077238.14	IL4R	2.62641e-05	0.000468289	0.0194084	-51.524	0.325859	16.7896
ENSG00000171812.13	COL8A2	0.00279273	0.0101414	0.0193115	-51.7827	1.76925	91.6164
ENSG00000021355.13	SERPINB1	6.06823e-05	0.000743057	0.0193085	-51.7908	0.346997	17.9712
ENSG00000120149.9	MSX2	0.000634743	0.00343648	0.019302	-51.8082	1.25432	64.9839
ENSG00000147036.12	LANCL3	0.00153884	0.00645419	0.0191293	-52.2757	0.16823	8.79432
ENSG00000134533.6	RERG	0.000326941	0.00216451	0.0186904	-53.5035	0.155297	8.30892
ENSG00000136960.13	ENPP2	0.000155789	0.00134405	0.0182503	-54.7937	5.82901	319.393
ENSG00000026508.20	CD44	0.000203684	0.00158435	0.0182014	-54.941	10.107	555.288
ENSG00000106823.12	ECM2	0.000185836	0.00149554	0.0181997	-54.9461	0.69978	38.4502
ENSG00000170439.7	METTL7B	2.8445e-05	0.000484203	0.0180289	-55.4664	0.185866	10.3093
ENSG00000163132.8	MSX1	6.41918e-05	0.000763135	0.0179036	-55.8546	2.99256	167.148
ENSG00000068976.14	PYGM	5.79182e-06	0.000241755	0.0173991	-57.4744	0.395463	22.729
ENSG00000133110.15	POSTN	0.000400603	0.00249098	0.0173755	-57.5522	3.92181	225.709
ENSG00000115594.12	IL1R1	0.000707791	0.00371174	0.0172593	-57.9397	0.633361	36.6967
ENSG00000285565.1	XXbac-BPG254B15.11	0.0541907	0.102054	0.0169655	-58.9432	0.534395	31.4989
ENSG00000168140.5	VASN	4.00646e-05	0.000591476	0.0169547	-58.9808	1.73225	102.17
ENSG00000134668.12	SPOCD1	0.000121886	0.00114114	0.0168871	-59.2169	0.225547	13.3562
ENSG00000168899.5	VAMP5	0.000309527	0.00208565	0.0167084	-59.8503	0.373002	22.3242
ENSG00000285330.1	AC004067.6	0.000213515	0.00163467	0.0165493	-60.4256	0.324842	19.6288
ENSG00000159216.19	RUNX1	0.000940918	0.00455225	0.0164629	-60.7426	0.425973	25.8747
ENSG00000112562.19	SMOC2	0.00119544	0.00541289	0.0163801	-61.0498	0.570957	34.8569
ENSG00000185585.20	OLFML2A	3.28321e-05	0.000528442	0.0159713	-62.6123	0.742321	46.4784
ENSG00000135046.14	ANXA1	0.000189973	0.00151667	0.0156007	-64.0999	4.04058	259.001
ENSG00000122861.16	PLAU	0.000197505	0.00155742	0.0154959	-64.5333	0.828376	53.4578
ENSG00000116132.12	PRRX1	0.000186335	0.00149806	0.0154102	-64.892	1.51079	98.0382
ENSG00000134531.10	EMP1	0.000217696	0.00165171	0.0153529	-65.1342	2.37967	154.998
ENSG00000148926.10	ADM	4.63753e-06	0.000224152	0.0153032	-65.3457	0.276245	18.0514
ENSG00000158270.12	COLEC12	8.83406e-05	0.000941928	0.01501	-66.6223	5.12743	341.601
ENSG00000173546.7	CSPG4	9.70369e-06	0.000289924	0.0143143	-69.8604	0.412505	28.8178
ENSG00000125084.12	WNT1	0.000112972	0.00109341	0.0143061	-69.9002	0.363388	25.4009
ENSG00000197956.10	S100A6	7.18646e-05	0.000824311	0.0142684	-70.0849	1.82472	127.885
ENSG00000185885.17	IFITM1	4.57724e-05	0.000639149	0.0132977	-75.2009	1.69732	127.64
ENSG00000167772.12	ANGPTL4	5.42002e-05	0.000703825	0.0131361	-76.1264	0.433512	33.0017
ENSG00000140092.15	FBLN5	5.01037e-05	0.00067113	0.0130042	-76.8984	3.30138	253.871
ENSG00000125378.16	BMP4	0.00197941	0.00783202	0.0126803	-78.8624	0.903317	71.2377
ENSG00000155011.9	DKK2	9.27904e-05	0.000971937	0.0126378	-79.1276	1.66026	131.372
ENSG00000123243.15	ITIH5	0.000458696	0.00273825	0.0124224	-80.4999	0.77416	62.3198
ENSG00000151136.15	BTBD11	0.000164971	0.00138747	0.0122816	-81.4229	0.576727	46.9588
ENSG00000123342.16	MMP19	0.000344181	0.00223828	0.0122602	-81.565	0.146656	11.962
ENSG00000166923.12	GREM1	0.000149156	0.00130565	0.0112636	-88.7819	0.388444	34.4868
ENSG00000091986.16	CCDC80	5.42826e-05	0.000703825	0.0109493	-91.3303	3.83955	350.668
ENSG00000153246.13	PLA2R1	8.76464e-06	0.000281856	0.010562	-94.6794	0.397193	37.606
ENSG00000087245.13	MMP2	4.80991e-05	0.000657616	0.0104204	-95.9658	3.14466	301.78
ENSG00000221869.5	CEBPD	1.24847e-05	0.000324336	0.0101758	-98.2722	0.109243	10.7355
ENSG00000175084.13	DES	5.97654e-06	0.000244242	0.0101431	-98.5892	0.110107	10.8554
ENSG00000198759.12	EGFL6	2.63633e-05	0.000468767	0.00985535	-101.468	0.307358	31.1869
ENSG00000183801.8	OLFML1	0.00025541	0.00183299	0.00927985	-107.76	0.432411	46.5967
ENSG00000090339.9	ICAM1	0.000224707	0.0016842	0.00887161	-112.719	0.326947	36.8532
ENSG00000109625.19	CPZ	7.12925e-06	0.000261141	0.00862386	-115.957	0.212047	24.5884
ENSG00000152137.8	HSPB8	7.54777e-05	0.000851153	0.0083055	-120.402	0.634546	76.4008
ENSG00000130600.19	H19	0.000136632	0.00123037	0.00812632	-123.057	1.36275	167.696
ENSG00000120093.12	HOXB3	1.41933e-05	0.000347673	0.00784207	-127.517	0.14284	18.2146
ENSG00000138722.10	MMRN1	7.05156e-05	0.000814661	0.00781514	-127.957	0.395198	50.5682
ENSG00000132470.14	ITGB4	2.39507e-05	0.000445412	0.00768822	-130.069	2.19656	285.704
ENSG00000152977.10	ZIC1	2.17618e-06	0.000151831	0.00751325	-133.098	3.37342	448.996
ENSG00000250208.6	FZD10-AS1	0.000675702	0.00359614	0.0075083	-133.186	0.357204	47.5746
ENSG00000197769.6	MAP1LC3C	0.000101779	0.00103567	0.00628824	-159.027	0.151838	24.1463
ENSG00000115380.20	EFEMP1	0.000615639	0.00336953	0.00373647	-267.632	1.49855	401.061
ENSG00000136944.19	LMX1B	2.72846e-05	0.000474229	0.0033737	-296.41	0.150653	44.655
ENSG00000174963.18	ZIC4	1.00447e-06	0.00011491	0.00309873	-322.713	0.574956	185.546
ENSG00000111432.5	FZD10	6.9738e-06	0.000261141	0.00300645	-332.619	0.15598	51.8818
ENSG00000243620.2	RP11-649A16.1	1.02069e-05	0.000296376	0.00280969	-355.911	0.076442	27.2065
ENSG00000243649.9	CFB	5.82131e-06	0.000241755	0.00230172	-434.458	0.384985	167.26
