# Supplementary material for: Impaired T3 uptake and action in MCT8-deficient cerebral organoids underlie Allan-Herndon-Dudley syndrome
Source: JCI Insight. 2024 Feb 20;9(7):e174645. doi: 10.1172/jci.insight.174645 (PMC11128209; doi:10.1172/jci.insight.174645)
Supplement: Supplemental table 6 [file jciinsight-9-174645-s187.xls]

## Sheet: gene_list-6
Supplemental Table 6. Top 63 genes from cluster E common for both MCT8-deficient BOs
Gene ID	Gene name
ENSG00000225953.3	SATB2-AS1
ENSG00000119042.17	SATB2
ENSG00000172209.6	GPR22
ENSG00000188729.7	OSTN
ENSG00000228824.7	MIR4500HG
ENSG00000235597.2	LINC01102
ENSG00000164112.14	SMIM43
ENSG00000215475.5	SIAH3
ENSG00000188580.15	NKAIN2
ENSG00000169933.16	FRMPD4
ENSG00000137727.13	ARHGAP20
ENSG00000150361.12	KLHL1
ENSG00000203685.10	STUM
ENSG00000182050.13	MGAT4C
ENSG00000177519.4	RPRM
ENSG00000117598.13	PLPPR5
ENSG00000101958.14	GLRA2
ENSG00000048540.15	LMO3
ENSG00000101188.5	NTSR1
ENSG00000182601.7	HS3ST4
ENSG00000112414.15	ADGRG6
ENSG00000185924.7	RTN4RL1
ENSG00000163485.17	ADORA1
ENSG00000188199.10	NUTM2B
ENSG00000144331.20	ZNF385B
ENSG00000186377.8	CYP4X1
ENSG00000150672.18	DLG2
ENSG00000117600.14	PLPPR4
ENSG00000169427.8	KCNK9
ENSG00000174749.6	FAM241A
ENSG00000106069.23	CHN2
ENSG00000125895.6	TMEM74B
ENSG00000162975.5	KCNF1
ENSG00000119508.18	NR4A3
ENSG00000103316.12	CRYM
ENSG00000118507.18	AKAP7
ENSG00000111490.15	TBC1D30
ENSG00000282164.3	PEG13
ENSG00000165617.15	DACT1
ENSG00000152137.8	HSPB8
ENSG00000115380.20	EFEMP1
ENSG00000123243.15	ITIH5
ENSG00000138722.10	MMRN1
ENSG00000122861.16	PLAU
ENSG00000250208.6	FZD10-AS1
ENSG00000166923.12	GREM1
ENSG00000116132.12	PRRX1
ENSG00000152977.10	ZIC1
ENSG00000151136.15	BTBD11
ENSG00000123342.16	MMP19
ENSG00000175084.13	DES
ENSG00000115594.12	IL1R1
ENSG00000109625.19	CPZ
ENSG00000111432.5	FZD10
ENSG00000174963.18	ZIC4
ENSG00000087245.13	MMP2
ENSG00000136944.19	LMX1B
ENSG00000285565.1	XXbac-BPG254B15.11
ENSG00000185885.17	IFITM1
ENSG00000243649.9	CFB
ENSG00000243620.2	RP11-649A16.1
ENSG00000090339.9	ICAM1
ENSG00000120093.12	HOXB3
