# Supplementary material for: Impaired T3 uptake and action in MCT8-deficient cerebral organoids underlie Allan-Herndon-Dudley syndrome
Source: JCI Insight. 2024 Feb 20;9(7):e174645. doi: 10.1172/jci.insight.174645 (PMC11128209; doi:10.1172/jci.insight.174645)
Supplement: Supporting data values [file jciinsight-9-174645-s189.xlsx]

## Sheet: Figure 1D
Figure 1A. Area in mm2 of the COs during the first 30 days in vitro
	WT
	Days									Mean	SD
	5		1.1	1.2	1.1	1	1	1		1.06667	0.0816497
	7		1.5	1.4	1.7	1.7	1.5			1.56	0.134164
	10		4.2	3.3	3.2	3.4	3.2	3.1		3.4	0.404969
	20		16.6	18.1	12.3	13.9	12.4	12.4		14.2833	2.49433
	30		32.6	46.3	35.6	55.4	40.3	36		41.0333	8.49298
	Mut1
	Days
	5		1.1	1.1	1.1	1.2	1.1	1.2		1.13333	0.0516398
	7		1.5	1.5	1.5	1.5	1.6	1.7		1.55	0.083666
	10		4.5	3.5	3.6	3.4	3.8	5.5		4.05	0.811788
	20		16.6	16.6	16.6	12.3	10.2	11.3		13.9333	2.99577
	30		42.5	48	53.8	54.3	22.9	36.7		43.0333	11.9438
	Mut2
	Days
	5		1.1	1.1	1.2	1.1	1.2			1.14	0.0547723
	7		1.3	1.2	1.4	1.5	1.4			1.36	0.114018
	10		3.5	3.5	3.1	3.8	3.7			3.52	0.268328
	20		11.2	13.9	11.7	15.2	10			12.4	2.10832
	30		28.7	23.4	37.9	37	35.9			32.58	6.28864
	IsoWT
	Days
	5		1.1	1.1	1.3	1.1	1.1			1.14	0.0894427
	7		1.5	1.5	1.5	1.4	1.7	1.5		1.51667	0.0983192
	10		3.6	3.5	3.8	3.2	3.1	3.1		3.38333	0.292689
	20		10	12.3	13.9	12.2	8.8	13.9		11.85	2.07147
	30		25.5	35.6	44.9	53.8	31.6	44.9		39.3833	10.3571

## Sheet: Figure 1E
Figure 1E. Relative mRNA levels of FOXG1, NKX2-1 and LMX1B
	A value of 0 indicates undetected signal
		LMX1B
		hiPSCs	WT	Mut1	Mut2	IsoWT		hCOs	WT	Mut1	Mut2	IsoWT
			0.833635	0.467005	0.627932	1.07795			1724.99	1906.44	993.465	1754.92
			1.1188	0.443946	0.430564	0.684226			1089	1594.35	901.225	1569.13
			1.15001	1.44067	0.540074	0.933243			920.698	1955.32	1288.96	1130.89
			1.5259	1.62624	0.446032	0.825974			1450.06	1906.85	924.282	1493.95
			0.611002	1.69777	0.466155	2.41135				1288.91	1349.76	3235.93
									1600.85			943.468
		Mean	1.04787	1.13513	0.502152	1.18655		Mean	1357.12	1730.37	1091.54	1688.05
		SD	0.346673	0.627541	0.0818974	0.699721		SD	341.219	285.542	211.816	814.216
		NKX2-1
		hiPSCs	WT	Mut1	Mut2	IsoWT		hCOs	WT	Mut1	Mut2	IsoWT
			0	0.0235503	0.0120085	0			10.7007	13.2426	13.1203	23.1268
			0.0153707	0	0.023101	0.0122358			13.1309	11.1096	22.1223	15.2395
			0	0.0125429	0	0.0233751			11.4319	14.0103	9.14035	13.2172
			0	0.023524	0.0120428	0			14.0238	19.0992	14.211	14.2142
			0.0123949	0	0.0233531	0			8.58791	7.89902	18.2195	12.237
		Mean	0.00555313	0.0119234	0.0141011	0.00712219		Mean	11.5751	13.0722	15.3627	15.607
		SD	0.00767638	0.0117737	0.00967024	0.0105176		SD	2.12869	4.1185	4.9731	4.35003
		FOXG1
																									1.5	2.1	1.45	0.67	1.2	1.2	2.1	1.89	0.43	1.34
		hiPSCs	WT	Mut1	Mut2	IsoWT		hCOs	WT	Mut1	Mut2	IsoWT													15.67	31.21	12.5	18.9	21.4	25.6	21.5	14.7	4.7	21.6
			2.23247	0.560546	1.52952	1.22068			18.6236	9.87839	15.6717	25.6038
			2.79427	3.1303	2.11156	2.12985			18.5338	14.215	31.2119	21.57
			2.67733	2.12009	1.45363	1.89614			27.6397	9.12159	12.5076	14.77
			2.78797	0.347231	0.673001	0.436638			10.7011	21.3377	18.925	4.7748
			1.26194	0.566785	1.20259	1.34665			24.733	29.4818	21.4495	21.643
		Mean	2.35079	1.34499	1.39406	1.40599		Mean	20.0462	16.8069	19.9531	17.6723
		SD	0.65077	1.22521	0.522802	0.659873		SD	6.54349	8.58729	7.13833	8.19506

## Sheet: Figure 1F
Figure 1E. Relative mRNA levels of OCT4 and SOX2
		OCT4'
		hiPSCs	WT	Mut1	Mut2	IsoWT		hCOs	WT	Mut1	Mut2	IsoWT
			1.10971	0.579326	0.689879	0.354196			1.87844	1.48421	2.01071	1.59624
			0.938526	0.656243	0.667166	0.476485			1.18867	1.22902	1.55129	1.44021
			0.903968	0.600388	0.509798	0.449718			0.86887	2.02805	3.01901	0.86522
			1.04784	0.464668	0.534661	0.386992			1.554	1.81019	2.55493	1.74319
			1.01367	0.503075	0.524837	0.524058			2.08028	1.00435	1.05244	2.80282
									0.806742			0.89172
		Mean	1.00274	0.56074	0.585268	0.43829		Mean	1.39617	1.51116	2.03768	1.55657
		SD	0.0828784	0.0768005	0.085964	0.0682806		SD	0.494248	0.416468	0.780794	0.705805
		SOX2
		hiPSCs	WT	Mut1	Mut2	IsoWT		hCOs	WT	Mut1	Mut2	IsoWT
			1.00904	0.895127	0.719637	0.399222			2.91346	1.77429	1.58938	3.51171
			0.93903	1.42225	0.637728	0.513885			3.19986	1.39198	1.17877	3.45987
			1.00066	1.19914	0.68116	0.395107			3.7175	2.4325	1.91506	1.60474
			1.14008	1.13475	0.627325	0.378026			3.35786	1.54286	1.55751	3.38849
			0.925103	1.17442	0.668745	0.526085			1.11348	2.03752	1.90056	1.34683
									2.00263			2.89288
		Mean	1.00278	1.16514	0.666919	0.442465		Mean	2.71747	1.83583	1.62826	2.70075
		SD	0.0851369	0.18787	0.0367599	0.0713411		SD	1.0188	0.413317	0.30206	1.08787

## Sheet: Figure 2E
Figure 2E. Diameter and number of layers of SOX2+ Ki67- cells per rossette
	WT BO #1			Diameter			Layers		Mut1 BO #1			Diameter			Layers		Mut2 BO #1			Diameter			Layers		IsoWT BO #1			Diameter			Layers
	Rosette	Diameter 1	Diameter 2	Mean	Cells 1	Cells 2	Mean		Rosette	Diameter 1	Diameter 2	Mean	Cells 1	Cells 2	Mean		Rosette	Diameter 1	Diameter 2	Mean	Cells 1	Cells 2	Mean		Rosette	Diameter 1	Diameter 2	Mean	Cells 1	Cells 2	Mean
	1	160.2	100.8	130.5	7	6	6.5		1	88.2	130.2	109.2	3	3	3		1	89.4	106.8	98.1	3	1	2		1	79.8	118.8	99.3	3	4	3.5
	2	150.6	167.4	159	7	4	5.5		2	40.2	73.8	57	1	1	1		2	46.8	38.4	42.6	1	1	1		2	157.2	132	144.6	5	5	5
	3	81.6	90.6	86.1	4	5	4.5		3	93	97.2	95.1	4	2	3		3	103.8	88.8	96.3	2	2	2		3	111	120.6	115.8	3	4	3.5
	4	147.6	162.6	155.1	6	7	6.5		4	91.8	46.8	69.3	2	1	1.5		4	123.6	139.8	131.7	3	2	2.5		4	102	134.4	118.2	3	4	3.5
	5	194.4	93.6	144	8	5	6.5		5	153	142.8	147.9	5	2	3.5		5	91.2	91.2	91.2	2	2	2		5	106.2	145.8	126	3	4	3.5
	WT BO #2								Mut1 BO #2								Mut2 BO #2								IsoWT BO #2
	Rosette	Diameter 1	Diameter 2	Mean	Cells 1	Cells 2	Mean		Rosette	Diameter 1	Diameter 2	Mean	Cells 1	Cells 2	Mean		Rosette	Diameter 1	Diameter 2	Mean	Cells 1	Cells 2	Mean		Rosette	Diameter 1	Diameter 2	Mean	Cells 1	Cells 2	Mean
	1	188.4	171.6	180	8	7	7.5		1	110.4	108.6	109.5	2	2	2		1	114.6	99	106.8	4	4	4		1	181.2	183.6	182.4	5	5	5
	2	197.4	128.4	162.9	6	5	5.5		2	73.8	61.2	67.5	2	1	1.5		2	124.8	116.4	120.6	4	3	3.5		2	183.6	180	181.8	7	6	6.5
	3	155.4	113.4	134.4	5	4	4.5		3	123.6	111.6	117.6	4	4	4		3	126	126	126	3	4	3.5		3	205.2	187.2	196.2	5	6	5.5
	4	110.4	150.6	130.5	5	6	5.5		4	70.2	67.2	68.7	3	2	2.5		4	81	82.8	81.9	2	2	2		4	157.2	162.6	159.9	6	6	6
	5	67.8	82.68	75.24	3	5	4		5	81	69.6	75.3	4	2	3		5	138.6	107.4	123	3	2	2.5
																									IsoWT BO #3
	WT BO #3								Mut1 BO #3								Mut2 BO #3								Rosette	Diameter 1	Diameter 2	Mean	Cells 1	Cells 2	Mean
	Rosette	Diameter 1	Diameter 2	Mean	Cells 1	Cells 2	Mean		Rosette	Diameter 1	Diameter 2	Mean	Cells 1	Cells 2	Mean		Rosette	Diameter 1	Diameter 2	Mean	Cells 1	Cells 2	Mean		1	223.2	145.2	184.2	7	6	6.5
	1	169.8	150.12	159.96	5	3	4		1	162.6	135.6	149.1	1	2	1.5		1	76.8	86.4	81.6	2	2	2		2	112.2	183.6	147.9	4	7	5.5
	2	147	97.2	122.1	4	5	4.5		2	117.6	117.6	117.6	3	3	3		2	122.4	102.6	112.5	3	4	3.5		3	170.4	160.8	165.6	6	4	5
	3	156.6	84.24	120.42	6	3	4.5		3	121.2	121.2	121.2	2	2	2		3	109.2	120.6	114.9	3	3	3		4	122.4	202.2	162.3	6	6	6
	4	156	144.6	150.3	5	3	4		4	75.6	73.2	74.4	2	3	2.5		4	79.2	67.2	73.2	2	1	1.5		5	174.12	192.6	183.36	7	6	6.5
	5	97.8	54.18	75.99	3	2	2.5		5	142.8	142.8	142.8	3	3	3		5	97.2	110.4	103.8	3	4	3.5
																									IsoWT BO #4
	WT BO #4								Mut1 BO #4								Mut2 BO #3								Rosette	Diameter 1	Diameter 2	Mean	Cells 1	Cells 2	Mean
	Rosette	Diameter 1	Diameter 2	Mean	Cells 1	Cells 2	Mean		Rosette	Diameter 1	Diameter 2	Mean	Cells 1	Cells 2	Mean		Rosette	Diameter 1	Diameter 2	Mean	Cells 1	Cells 2	Mean		1	184.2	126.6	155.4	7	5	6
	1	174.6	126.12	150.36	4	4	4		1	114.6	134.4	124.5	2	3	2.5		1	109.2	75	92.1	2	2	2		2	154.8	136.8	145.8	5	4	4.5
	2	146.4	184.8	165.6	4	6	5		2	72.3	63.6	67.95	1	1	1		2	100.8	76.2	88.5	3	3	3		3	126.6	186.6	156.6	4	5	4.5
	3	94.2	134.4	114.3	3	5	4		3	90.06	51.6	70.83	2	1	1.5		3	67.2	82.2	74.7	2	2	2		4	147	163.2	155.1	5	5	5
	4	154.2	133.8	144	7	6	6.5		4	78.18	72.3	75.24	2	2	2		4	97.2	80.4	88.8	4	3	3.5		5	190.8	157.2	174	6	4	5
	5	187.2	122.4	154.8	5	5	5		5	55.8	66	60.9	2	1	1.5		5	120.6	115.2	117.9	4	3	3.5
	6	82.8	94.2	88.5	3	4	3.5

## Sheet: Figure 2 G
Figure 2E. Percentage of Horizontal divisions in D20 BOs
	WT
		Vertical	Horizontal	Total	% Horizontal
	WT #1	11	14	25	56
	WT #2	12	14	26	53.8462
	WT #3	22	25	47	53.1915
	WT #4	13	18	31	58.0645
					55.2755	Mean
					2.21281	SD
	IsoWT
		Vertical	Horizontal	Total	% Horizontal
	IsoWT #1	12	19	31	61.2903
	IsoWT #2	20	19	39	48.7179
	IsoWT #3	14	9	23	39.1304
	IsoWT #4	5	5	10	50
					49.7847	Mean
					9.07519	SD
	Mut1
		Vertical	Horizontal	Total	% Horizontal
	Mut1 #1	31	24	55	43.6364
	Mut1 #2	25	15	40	37.5
	Mut1 #3	16	13	29	44.8276
	Mut1 #4	19	16	34	47.0588
					43.2557	Mean
					4.09095	SD
	Mut2
	Number of cells	Vertical	Horizontal	total	% Horizontal
	Mut2 #1	17	4	21	19.0476
	Mut2 #2	11	8	19	42.1053
	Mut2 #3	18	10	28	35.7143
	Mut2 #4	15	17	32	53.125
					37.498	Mean
					14.2481	SD

## Sheet: Figure 2I
Figure 1E. Relative mRNA levels of TUBB3, NEUN, JAGG1 and HES5
			TUBB3						NEUN						JAG1						HES5
			hCOs	WT	Mut1	Mut2	IsoWT		hCOs	WT	Mut1	Mut2	IsoWT		hCOs	WT	Mut1	Mut2	IsoWT		hCOs	WT	Mut1	Mut2	IsoWT
				1.20346	0.537016	0.222325	0.894995			0.861928	0.954464	0.335316	0.614257			1.05901	0.718324	0.0909876	1.03252			1.2568	0.71406	0.21005	1.66546
				1.32684	0.472285	0.0916679	1.0582			0.979185	0.705405	0.27355	0.90907			1.3383	0.430387	0.0570263	1.31168			1.06939	0.458689	0.03377	1.32212
				0.932961	0.338311	0.0991056	0.738735			0.895693	0.231555	0.422374	0.78394			1.73713	0.761981	0.037109	0.446935			1.20491	0.317123	0.0679258	0.578084
				0.951631	0.81904	0.12588	0.995363			1.27049	0.53205	0.29452	1.16458			1.62681	0.276884	0.0437804	1.50313			0.86469	0.753226	0.0985678	0.606331
				0.714797	0.560564	0.0822408	0.584131			1.10758	0.885927	0.278704	0.78425				0.777428	0.00698352	0.294044			0.830525	0.658491	0.0712212	0.909986
				0.986811			0.992678			0.94007		0.300084	0.617372			1.08682			0.952525			0.85986			0.743251
			Mean	1.01942	0.545443	0.124244	0.87735		Mean	1.00916	0.66188	0.317425	0.812245		Mean	1.36961	0.593001	0.0471774	0.923472		Mean	1.01436	0.580318	0.096307	0.970871
			SD	0.241367	0.175649	0.0571836	0.19331		SD	0.167686	0.291433	0.0616914	0.204147		SD	0.304782	0.226189	0.0305974	0.529551		SD	0.193351	0.185715	0.067617	0.470729

## Sheet: Figure 3 C
Figure 3C. Relative mRNA levels of MCT8, MCT10, LAT2, LAT1
		MCT8						MCT10						LAT2						LAT1
		hCOs	WT	Mut1	Mut2	IsoWT		hCOs	WT	Mut1	Mut2	IsoWT		hCOs	WT	Mut1	Mut2	IsoWT		hCOs	WT	Mut1	Mut2	IsoWT
			1.16609	0.102388	0.598504	1.31375			2.46187	1.375	1.13188	1.92532			1.28934	0.682015	1.07039	1.87696			1.23187	1.56366	2.17243	1.3447
			1.81333	0.106156	0.509629	1.5337			2.17473	1.63828	0.573811	1.91144			1.079	1.16039	0.441018	1.81669			1.674	1.2214	1.19234	1.14373
			2.56136	0.01668	0.587223	1.35646			3.06426	0.317354	0.918774	1.99106			2.04985	0.117076	0.631468	2.09691			2.83042	0.139451	0.853248	0.967894
			1.62529	0.0441642	0.59149	1.6422			2.2521	0.629617	1.24255	2.84647			1.98551	0.642782	1.00439	2.39837			1.12244	0.456266	1.38624	1.72631
			0.150101	0.104419	1.41363	0.376879				1.43952	1.33918				0.145697	1.14862	0.214599	0.255855			0.126723	1.76209	0.420231	0.165962
			0.756842		0.750097	2.18332			0.732911		1.73102	2.70117			1.21217		0.247654	2.36414			1.20451		0.776697	1.72389
		Mean	1.3455	0.0747614	0.607388	1.40105		Mean	2.13717	1.07995	1.1562	2.27509		Mean	1.2936	0.750177	0.601586	1.80149		Mean	1.36499	1.02857	1.27619	1.17875
		SD	0.88985	0.0416475	0.0416485	0.502965		SD	0.402722	0.572806	0.304548	0.453264		SD	0.776706	0.431287	0.365172	0.832937		SD	0.980774	0.703495	0.559432	0.578651

## Sheet: Figure 3D
Figure 3D. Relative mRNA levels of THRB and THRA
		THRB						THRA
		hCOs	WT	Mut1	Mut2	IsoWT		hCOs	WT	Mut1	Mut2	IsoWT
			2.48716	0.518902	1.99196	1.88549			1.27531	1.80087	1.95634	1.93517
			0.553401	0.771156	1.60635	0.356785			1.74057	1.89674	1.24951	1.23651
			1.25431	0.605952	0.63022	0.506042			2.52413	0.430119	0.602026	1.22793
			0.721988	0.40324	1.82079	1.83153			1.70731	0.827037	1.54402	2.0379
			0.486961	1.37859	0.285894	0.303723			0.186737	1.94128	0.589227	0.520819
			1.64751		0.952623	0.542206			0.559811		0.746901	1.35829
		Mean	1.19189	0.735568	1.21464	0.904296		Mean	1.33231	1.37921	1.11467	1.3861
		SD	0.83149	0.383708	0.760833	0.808602		SD	0.85498	0.701289	0.596401	0.6169

## Sheet: Figure 3E
Figure 3E. Relative mRNA levels of DIO3
		DIO3
		hCOs	WT	Mut1	Mut2	IsoWT
			0.933281	0.75828	0.641151	0.908194
			0.745918	0.914081	0.827497	0.767218
			0.789504	0.917539	0.629066	1.17844
			0.881536	1.02944	0.633638	0.710109
			1.87454	0.866966	0.900446	1.07414
			1.10105		0.63045	1.11181
		Mean	1.0543	0.897262	0.710375	0.958318
		SD	0.46959	0.0979797	0.128315	0.198617

## Sheet: Figure 3G
Figure 3G. Quantitation of the D3 deiodination in the indicated conditions
			WT	Mut1	Mut2	IsoWT	WT + SC
			10.7	3.4	6.3	19	5.4
			14.7	2.4	6.7	11.4	4.6
			13.8	2.5	6.1	11.7	3.6
			9.7	2.1	6.2	8.4	3
			14.2	3.5	9.1	9.1	5.8
			29.7		7.5	16.5
			38.3		7.5	25.1
			31			10.3
			10.9
			5.4
			12.2
			9.8
			9
		Mean	16.1077	2.78	7.05714	13.9375	4.48
		SD	10.1145	0.630079	1.07371	5.80072	1.17983

[truncated: 8 more sheets: Figure 3H, Figure 3I , Figure 3J, Figure 3K, Figure 4A, Figure 4B, Figure 4C, Figure 4D]
